# Supplementary material for: Single-nuclei transcriptomes from human adrenal gland reveal distinct cellular identities of low and high-risk neuroblastoma tumors
Source: Nat Commun. 2021 Sep 7;12:5309. doi: 10.1038/s41467-021-24870-7 (PMC8423786; doi:10.1038/s41467-021-24870-7)
Supplement: Supplementary file 3 — Supplementary Data 1 [file 41467_2021_24870_MOESM3_ESM.xlsx]

## Sheet: Study cases
Supplementary Data 1
Sample	Case study	Total number of cells/nuclei sequenced	Total number of reads sequenced	Number of high-quality cells/nuclei	Total number of high-quality reads	Number of mapped high-quality reads	Age (weeks/months/years)
16-D	Human adrenal gland	384	282900000	372	275963970	255587957	Adult
6657	Human adrenal gland	768	301300000	622	255465926	232007098	Adult
6435	Human adrenal gland	384	160600000	328	139869057	126741253	Adult
6801	Mouse adrenal gland	384	276000000	370	271605447	261029317	44 weeks
6802	Mouse adrenal gland	384	270900000	353	264299115	249793782	44 weeks
3431	Mouse adrenal gland	384	255500000	363	248666531	228411355	42 weeks
I1	Mouse adrenal gland	384	239000000	308	211053288	196335893	~30 weeks
3432	Mouse adrenal gland	384	243200000	369	236618245	218409975	42 weeks
19	Neuroblastoma	384	223000000	315	195130950	169973268	between 2-3 years
23	Neuroblastoma	384	270300000	261	189958512	170423470	between 2-3 years
K10	Neuroblastoma	384	238200000	242	166689065	149398264	between 1-2 years
K14	Neuroblastoma	384	281000000	342	252164823	230215012	between 6-7 years
K2	Neuroblastoma	384	255000000	377	253718019	233377167	between 2-3 years
K3	Neuroblastoma	384	258100000	351	239337436	215787879	< 1 year
K40	Neuroblastoma	384	254700000	379	253338912	231285195	< 1 year
K47	Neuroblastoma	384	271600000	174	134358061	120026522	between 1-2 years
K55	Neuroblastoma	384	280800000	231	197447878	176063121	between 5-6 years
K6	Neuroblastoma	384	272200000	349	255883674	224429878	< 1 year
K87	Neuroblastoma	384	251800000	191	141451299	126303929	between 1-2 years
Neuroblastoma sample details
Sample	Genotype	Risk	INSS stage	INRGSS Ada	MYCN ampl	1p deletion	1p ab. Ext. (mb fr 1 pter)	Ploidy	CGH class	Outcome	Survival (Months)	Pretreated	17q-gain
19	nd	High	4	M	no	?	?	-	NMA	DOD	13	?	?
23	1p36+/-	High	4	M	yes	yes	0-32.9	-	NMA;11q-	AWD	39+'	?	39.6-qter
K10	1p36+/-	High	4	M	yes	yes	0-54.9	2n	NMA	DOD	13	yes	29.4-qter
K14	1p36+/+	High	3	L	yes	gain	0-227.3	3n	NMA	NED	179+'	yes	34.8-qter
K2	1p36+/+	Low	2B	L	no	no	-	-	NO	NED	271+'	no	?
K3	nd	Low	3	L	no	nd	-	-	NO	NED	288+'	no	whole 17 gain
K40	1p36+/+	Low	4S	MS	no	no	-	-	NO	NED	269+'	?	?
K47	1p36+/+	Low	1	L	no	no	-	-	OS	NED	120+'	no	whole 17 gain
K55	1p36+/-	Intermediate	2	L	no	yes	0-28.4	-	OS	NED	77+'	yes	no
K6	1p36+/+	Low	4S	MS	no	no	-	-	NO	NED	248+'	?	?
K87	1p36+/+	High	4	M	no	no	-	-	11q-	AWD	60+'	?	39.9-qter
