# Supplementary material for: Single-nuclei transcriptomes from human adrenal gland reveal distinct cellular identities of low and high-risk neuroblastoma tumors
Source: Nat Commun. 2021 Sep 7;12:5309. doi: 10.1038/s41467-021-24870-7 (PMC8423786; doi:10.1038/s41467-021-24870-7)
Supplement: Supplementary file 4 — Supplementary Data 2 [file 41467_2021_24870_MOESM4_ESM.xlsx]

## Sheet: Panel of markers
Supplementary Data 2
Markers in human post-natal AG
Human adrenal gland marker	Cell type	References	Evidence for high expression in human AG cluster	Evidence for higher expression in human AG cluster	Each cluster in human AG: FDR	Cluster pairwise comparison in human AG: FDR
CHGA	Adrenergic (Adrenal medulla)	[1,2]	hC4	hC4	FDR(hC4>hCo): <1E-50
CHGB	Adrenergic (Adrenal medulla)	[1,2]	hC1, hC3, hC4	hC4	FDR(hC1>hCo): 1.7E-4, FDR(hC3>hCo): 6.8E-4, FDR(hC4>hCo): <1E-50	FDR(hC4>hC1): 1.7E-29, FDR(hC4>hC3): 5.9E-37
DBH	Adrenergic (Adrenal medulla)	[1,3]	hC4	hC4	FDR(hC4>hCo): <1E-50
PNMT	Adrenergic (Adrenal medulla)	[1,4]	hC4	hC4	FDR(hC4>hCo): <1E-50
TH	Adrenergic (Adrenal medulla)	[1,4]	hC4	hC4	FDR(hC4>hCo): <1E-50
CHRNA3	Chromaffin	[1,4]	hC4	hC4	FDR(hC4>hCo): 1.0E-36
CHRNA7	Chromaffin NE-secreting	[5,6,7,8]	hC1, hC4	hC4	FDR(hC1>hCo): 2.2E-9, FDR(hC4>hCo): <1E-50	FDR(hC4>hC1): 7.3E-9
DLK1	Differentiation	[9]	hC3, hC4	hC3, hC4	FDR(hC3>hCo): 6.9E-8, FDR(hC4>hCo): <1E-50
RET	Differentiation	[10]	hC4	hC4	FDR(hC4>hCo): <1E-50
TP63	Differentiation	[11]	hC1	hC1	FDR(hC1>hCo): 2.5E-9
PECAM1	Endothelial	[12]	hC1, hC6	hC6	FDR(hC1>hCo): 1.4E-8, FDR(hC6>hCo): 3.8E-11	FDR(hC6>hC1): 7.2E-8
SOX18	Endothelial	[13]	hC6	hC6	FDR(hC6>hCo): 1.5E-5
TEK	Endothelial	[12]	hC1, hC6	hC6	FDR(hC1>hCo): 3.1E-4, FDR(hC6>hCo): 5.3E-6	FDR(hC6>hC1): 2.1E-4
TIE1	Endothelial	[14]	hC1, hC6	hC6	FDR(hC1>hCo): 4.0E-3, FDR(hC6>hCo): 1.1E-5	FDR(hC6>hC1): 1.9E-4
NTRK1	Favourable outcome	[9]	hC4	hC4	FDR(hC4>hCo): 1.1E-8
EPAS1	Hypoxia	[15]	hC6, hC7	hC6, hC7	FDR(hC6>hCo): 1.1E-11, FDR(hC7>hCo): 1.0E-5
CD14	Macrophages	[16]	hC2	hC2	FDR(hC2>hCo): 2.9E-18
CD163	Macrophages	[17]	hC2	hC2	FDR(hC2>hCo): <1E-50
CD300A	Macrophages	[16]	hC2	hC2	FDR(hC2>hCo): 6.3E-4
CD84	Macrophages	[18]	hC1, hC2	hC2	FDR(hC1>hCo): 6.0E-5, FDR(hC2>hCo): 4.9E-10	FDR(hC2>hC1): 3.0E-4
CD86	Macrophages	[19]	hC2	hC2	FDR(hC2>hCo): 7.6E-8
CSF1R	Macrophages	[20]	hC2	hC2	FDR(hC2>hCo): 7.5E-32
COL12A1	Mesenchymal	[21]	hC1, hC7	hC7	FDR(hC1>hCo): 6.7E-13, FDR(hC7>hCo): 1.2E-9	FDR(hC7>hC1): 6.8E-5
COL1A2	Mesenchymal	[22]	hC1, hC7	hC7	FDR(hC1>hCo): 7.9E-12, FDR(hC7>hCo): 4.3E-10	FDR(hC7>hC1): 1.3E-5
COL6A3	Mesenchymal	[23]	hC1, hC7	hC7	FDR(hC1>hCo): 2.7E-10, FDR(hC7>hCo): 3.6E-6	FDR(hC7>hC1): 9.0E-3
CXCL12	Mesenchymal	[24]	hC7	hC7	FDR(hC7>hCo): 6.9E-9
DCN	Mesenchymal	[25]	hC5, hC7, hC9	hC7	FDR(hC5>hCo): 1.4E-6, FDR(hC7>hCo): 4.6E-16, FDR(hC9>hCo): 1.8E-30	FDR(hC7>hC5): 3.4E-8, FDR(hC7>hC9): 7.3E-5
PDGFRA	Mesenchymal	[26]	hC1, hC7	hC7	FDR(hC1>hCo): 2.8E-11, FDR(hC7>hCo): 2.9E-16	FDR(hC7>hC1): 1.8E-11
PDGFRB	Mesenchymal	[27]	hC1, hC7	hC7	FDR(hC1>hCo): 6.4E-4, FDR(hC7>hCo): 1.5E-8	FDR(hC7>hC1): 7.8E-7
PRRX1	Mesenchymal	[28]	hC1, hC5	hC1, hC5	FDR(hC1>hCo): 2.1E-4, FDR(hC5>hCo): 9.5E-3
CLDN11	Migratory	[29]	hC1	hC1	FDR(hC1>hCo): 1.7E-36
DOCK7	Migratory	[30]	hC1, hC2	hC1	FDR(hC1>hCo): 5.9E-20, FDR(hC2>hCo): 1.3E-4	FDR(hC1>hC2): 6.4E-3
LAMA3	Migratory	[31]	hC1	hC1	FDR(hC1>hCo): 1.1E-18
SEMA3E	Migratory	[32]	hC1	hC1	FDR(hC1>hCo): 9.8E-6
NTRK3	Neuroblastoma	[9]	hC1, hC4	hC1, hC4	FDR(hC1>hCo): 6.7E-18, FDR(hC4>hCo): 1.0E-9
ASXL3	Progenitors	[33]	hC1	hC1	FDR(hC1>hCo): 1.1E-7
BCL11A	Progenitors	[34]	hC1	hC1	FDR(hC1>hCo): 5.1E-10
ERBB3	Progenitors	[35]	hC1	hC1	FDR(hC1>hCo): 4.4E-10
LGR5	Progenitors	[36]	hC5	hC5	FDR(hC5>hCo): 1.3E-3
NF1	Progenitors	[37]	hC1	hC1	FDR(hC1>hCo): 6.6E-12
POU6F2	Progenitors	[38]	hC1	hC1	FDR(hC1>hCo): 1.1E-8
RTTN	Progenitors	[39]	hC1	hC1	FDR(hC1>hCo): 7.2E-11
SOX5	Progenitors	[40]	hC1, hC4	hC1, hC4	FDR(hC1>hCo): 2.4E-7, FDR(hC4>hCo): 4.2E-7
SOX6	Progenitors	[41]	hC1	hC1	FDR(hC1>hCo): 2.8E-10
CARTPT	Sympathoadrenal lineage	[42]	hC4	hC4	FDR(hC4>hCo): 2.6E-22
GATA3	Sympathoadrenal lineage	[42]	hC4	hC4	FDR(hC4>hCo): 1.5E-17
HAND1	Sympathoadrenal lineage	[42]	hC4	hC4	FDR(hC4>hCo): 1.5E-6
PHOX2A	Sympathoadrenal lineage	[43]	hC4	hC4	FDR(hC4>hCo): 1.9E-13
PHOX2B	Sympathoadrenal lineage	[43]	hC4	hC4	FDR(hC4>hCo): 6.1E-9
STMN2	Sympathoadrenal lineage	[42]	hC4	hC4	FDR(hC4>hCo): 5.4E-18
PRPH	Sympathoblast	[42]	hC4	hC4	FDR(hC4>hCo): 7.4E-11
CD3E	T-cells	[44]	hC10	hC10	FDR(hC10>hCo): 3.7E-4
HCST	T-cells	[45]	hC10	hC10	FDR(hC10>hCo): 1.9E-4
TRAC	T-cells	[46]	hC10	hC10	FDR(hC10>hCo): 2.5E-3
TRBC1	T-cells	[46]	hC10	hC10	FDR(hC10>hCo): 1.4E-5
TRBC2	T-cells	[46]	hC10	hC10	FDR(hC10>hCo): 5.6E-5
BRCA1	Unfavourable outcome	[47]	hC1	hC1	FDR(hC1>hCo): 6.5E-12
NTRK2	Unfavourable outcome	[9]	hC1	hC1	FDR(hC1>hCo): 6.7E-9
CYP11A1	Zona fasciculata (Cortex)	[48]	hC3, hC8, hC9	hC3	FDR(hC3>hCo): <1E-50, FDR(hC8>hCo): 1.3E-29, FDR(hC9>hCo): 7.0E-24	FDR(hC3>hC8): 9.9E-4, FDR(hC3>hC9): 4.9E-4
CYP11B1	Zona fasciculata (Cortex)	[49,50,51]	hC3, hC5, hC8, hC9	hC3	FDR(hC3>hCo): <1E-50, FDR(hC5>hCo): 2.5E-20, FDR(hC8>hCo): <1E-50, FDR(hC9>hCo): <1E-50	FDR(hC3>hC5): 6.2E-23, FDR(hC3>hC8): 1.3E-11, FDR(hC3>hC9): 2.3E-26, FDR(hC8>hC5): 2.0E-12, FDR(hC8>hC9): 1.3E-5, FDR(hC9>hC5): 6.0E-6
STAR	Zona fasciculata (Cortex) & Zona reticularis (Cortex)	[1,52]	hC3, hC5, hC8, hC9	hC3	FDR(hC3>hCo): <1E-50, FDR(hC5>hCo): 3.3E-27, FDR(hC8>hCo): 8.3E-24, FDR(hC9>hCo): 6.7E-33	FDR(hC3>hC5): 4.9E-5, FDR(hC3>hC8): 1.0E-12, FDR(hC3>hC9): 1.4E-6
AGTR1	Zona glomerulosa (Cortex)	[53,54,55]	hC5, hC7	hC5, hC7	FDR(hC5>hCo): 4.5E-3, FDR(hC7>hCo): 6.1E-3
CYP11B2	Zona glomerulosa (Cortex)	[1,49,50]	hC3, hC5, hC8, hC9	hC3, hC5, hC8	FDR(hC3>hCo): <1E-50, FDR(hC5>hCo): <1E-50, FDR(hC8>hCo): <1E-50, FDR(hC9>hCo): <1E-50	FDR(hC3>hC9): 3.3E-24, FDR(hC5>hC9): 1.7E-4, FDR(hC8>hC9): 1.4E-24
DAB2	Zona glomerulosa (Cortex)	[56,57]	hC2, hC5, hC8, hC9	hC2, hC5, hC9	FDR(hC2>hCo): 1.7E-12, FDR(hC5>hCo): 2.1E-9, FDR(hC8>hCo): 1.5E-10, FDR(hC9>hCo): 1.0E-27	FDR(hC2>hC8): 7.6E-3
AKR1B1	Zona reticularis (Cortex)	[58]	hC3, hC5, hC8, hC9	hC3, hC8, hC9	FDR(hC3>hCo): 2.4E-18, FDR(hC5>hCo): 5.8E-5, FDR(hC8>hCo): <1E-50, FDR(hC9>hCo): <1E-50	FDR(hC3>hC5): 6.2E-3, FDR(hC8>hC5): 1.9E-6, FDR(hC9>hC5): 7.2E-10
SULT2A1	Zona reticularis (Cortex)	[59]	hC8	hC8	FDR(hC8>hCo): 6.4E-24
TSPAN12	Zona reticularis (Cortex)	[48]	hC8	hC8	FDR(hC8>hCo): 1.3E-6
CYP17A1	Zona reticularis (Cortex) & Zona fasiculata (Cortex)	[1,48,49]	hC3, hC8, hC9	hC3, hC8, hC9	FDR(hC3>hCo): 2.7E-16, FDR(hC8>hCo): <1E-50, FDR(hC9>hCo): 5.0E-35
Markers in mouse post-natal AG
Mouse adrenal gland marker	Cell type	References	Evidence for high expression in mouse AG cluster	Evidence for higher expression in mouse AG cluster	Each cluster in mouse AG: FDR	Cluster pairwise comparison in mosue AG: FDR
Chga	Adrenergic (Adrenal medulla)	[2,42]	mC2, mC11, mC15, mC16, mC17	mC15	FDR(mC2>mCo): 3.7E-3, FDR(mC11>mCo): <1E-50, FDR(mC15>mCo): <1E-50, FDR(mC16>mCo): 1.0E-9, FDR(mC17>mCo): 1.4E-3	FDR(mC11>mC2): <1E-50, FDR(mC11>mC16): 9.3E-29, FDR(mC11>mC17): 1.4E-25, FDR(mC15>mC2): <1E-50, FDR(mC15>mC11): 4.1E-11, FDR(mC15>mC16): 1.4E-35, FDR(mC15>mC17): 3.3E-31, FDR(mC16>mC2): 1.7E-4
Chgb	Adrenergic (Adrenal medulla)	[2,42]	mC2, mC11, mC15, mC16, mC17, mC18	mC15	FDR(mC2>mCo): 2.9E-5, FDR(mC11>mCo): <1E-50, FDR(mC15>mCo): <1E-50, FDR(mC16>mCo): 4.2E-12, FDR(mC17>mCo): 4.4E-8, FDR(mC18>mCo): 5.4E-4	FDR(mC11>mC2): <1E-50, FDR(mC11>mC16): 3.6E-25, FDR(mC11>mC17): 3.3E-26, FDR(mC11>mC18): 6.9E-23, FDR(mC15>mC2): <1E-50, FDR(mC15>mC11): 2.1E-13, FDR(mC15>mC16): 4.8E-32, FDR(mC15>mC17): 9.0E-33, FDR(mC15>mC18): 7.9E-28, FDR(mC16>mC2): 2.2E-5, FDR(mC17>mC2): 5.4E-3
Dbh	Adrenergic (Adrenal medulla)	[3,42]	mC11, mC15, mC16	mC15	FDR(mC11>mCo): <1E-50, FDR(mC15>mCo): <1E-50, FDR(mC16>mCo): 3.1E-3	FDR(mC11>mC16): 3.8E-29, FDR(mC15>mC11): 1.2E-10, FDR(mC15>mC16): 3.1E-36
Pnmt	Adrenergic (Adrenal medulla)	[4,42]	mC11, mC15, mC16	mC11, mC16	FDR(mC11>mCo): 2.3E-6, FDR(mC15>mCo): 1.4E-8, FDR(mC16>mCo): 8.0E-9	FDR(mC11>mC15): 9.9E-3
Th	Adrenergic (Adrenal medulla)	[4,42]	mC11, mC15, mC16, mC17	mC11, mC15	FDR(mC11>mCo): 8.3E-40, FDR(mC15>mCo): <1E-50, FDR(mC16>mCo): 9.6E-5, FDR(mC17>mCo): 9.5E-3	FDR(mC11>mC16): 5.4E-23, FDR(mC11>mC17): 1.2E-22, FDR(mC15>mC16): 9.5E-22, FDR(mC15>mC17): 1.7E-21
Cd19	B-cells	[60]	mC1, mC5, mC15, mC16, mC19	mC19	FDR(mC1>mCo): 1.6E-6, FDR(mC5>mCo): 6.8E-22, FDR(mC15>mCo): 3.6E-7, FDR(mC16>mCo): 1.0E-8, FDR(mC19>mCo): 1.8E-5	FDR(mC5>mC1): 1.0E-13, FDR(mC5>mC15): 5.7E-4, FDR(mC16>mC1): 7.1E-6, FDR(mC16>mC5): 3.2E-3, FDR(mC16>mC15): 6.8E-5, FDR(mC19>mC1): 8.1E-6, FDR(mC19>mC5): 1.0E-5, FDR(mC19>mC15): 8.6E-6, FDR(mC19>mC16): 1.5E-5
Ighm	B-cells	[61]	mC3, mC5, mC8, mC18, mC19	mC19	FDR(mC3>mCo): 7.2E-23, FDR(mC5>mCo): 1.9E-11, FDR(mC8>mCo): 4.0E-5, FDR(mC18>mCo): 3.8E-4, FDR(mC19>mCo): 3.4E-31	FDR(mC19>mC3): <1E-50, FDR(mC19>mC5): 4.2E-27, FDR(mC19>mC8): 3.3E-11, FDR(mC19>mC18): 5.3E-20
Ms4a1	B-cells	[60,62]	mC1, mC5, mC15, mC16, mC19	mC19	FDR(mC1>mCo): 3.7E-4, FDR(mC5>mCo): 5.1E-17, FDR(mC15>mCo): 1.5E-3, FDR(mC16>mCo): 8.6E-6, FDR(mC19>mCo): 4.5E-6	FDR(mC5>mC1): 1.0E-13, FDR(mC16>mC1): 2.5E-4, FDR(mC19>mC1): 1.9E-6, FDR(mC19>mC5): 2.5E-6, FDR(mC19>mC15): 2.4E-6, FDR(mC19>mC16): 3.8E-6
Htr3a	Bridge	[42]	mC1, mC7, mC11	mC1	FDR(mC1>mCo): 6.2E-25, FDR(mC7>mCo): 4.9E-3, FDR(mC11>mCo): 1.8E-3	FDR(mC1>mC7): 8.1E-5, FDR(mC1>mC11): 4.9E-6
Gli1	Capsule	[63]	mC5, mC13	mC13	FDR(mC5>mCo): 3.3E-4, FDR(mC13>mCo): 2.1E-3	FDR(mC13>mC5): 1.1E-3
Rspo3	Capsule	[63]	mC1, mC13	mC13	FDR(mC1>mCo): 4.4E-5, FDR(mC13>mCo): 1.2E-12	FDR(mC13>mC1): 1.3E-13
Mki67	Cell cycle		mC8	mC8	FDR(mC8>mCo): 7.5E-4
Chrm1	Chromaffin	[64]	mC11, mC15, mC17, mC19	mC15	FDR(mC11>mCo): 1.4E-4, FDR(mC15>mCo): 1.7E-16, FDR(mC17>mCo): 7.1E-4, FDR(mC19>mCo): 8.7E-3	FDR(mC11>mC17): 1.1E-3, FDR(mC15>mC11): 7.3E-6, FDR(mC15>mC17): 3.4E-14, FDR(mC15>mC19): 8.7E-10
Chrna3	Chromaffin	[5,7]	mC11, mC15	mC15	FDR(mC11>mCo): 3.6E-8, FDR(mC15>mCo): <1E-50	FDR(mC15>mC11): 2.4E-9
Chrnb4	Chromaffin	[7]	mC11, mC15	mC15	FDR(mC11>mCo): 1.5E-5, FDR(mC15>mCo): 5.7E-29	FDR(mC15>mC11): 1.6E-4
Npy	Chromaffin	[2]	mC11, mC15, mC16	mC11, mC15	FDR(mC11>mCo): <1E-50, FDR(mC15>mCo): <1E-50, FDR(mC16>mCo): 1.3E-15	FDR(mC11>mC16): 5.5E-21, FDR(mC15>mC16): 4.0E-20
Chrna7	Chromaffin NE-secreting	[5,6,7,8]	mC11, mC15, mC19	mC15	FDR(mC11>mCo): 1.2E-5, FDR(mC15>mCo): <1E-50, FDR(mC19>mCo): 3.2E-5	FDR(mC11>mC19): 2.5E-4, FDR(mC15>mC11): 1.3E-13, FDR(mC15>mC19): 1.6E-42
Ret	Differentiation	[10]	mC15, mC19	mC15	FDR(mC15>mCo): 6.4E-4, FDR(mC19>mCo): 2.5E-4	FDR(mC15>mC19): 3.9E-3
Pecam1	Endothelial	[12]	mC2, mC4	mC2, mC4	FDR(mC2>mCo): <1E-50, FDR(mC4>mCo): <1E-50
Sox18	Endothelial	[13]	mC2, mC4, mC5, mC16	mC2, mC4	FDR(mC2>mCo): <1E-50, FDR(mC4>mCo): 2.8E-41, FDR(mC5>mCo): 9.1E-5, FDR(mC16>mCo): 2.6E-14	FDR(mC2>mC5): <1E-50, FDR(mC2>mC16): 4.1E-41, FDR(mC4>mC5): 4.8E-35, FDR(mC4>mC16): 2.2E-30, FDR(mC16>mC5): 1.1E-5
Sox4	Endothelial	[65]	mC4	mC4	FDR(mC4>mCo): 4.2E-9
Tek	Endothelial	[12]	mC2, mC4, mC16	mC2, mC4	FDR(mC2>mCo): <1E-50, FDR(mC4>mCo): <1E-50, FDR(mC16>mCo): 7.7E-4	FDR(mC2>mC16): <1E-50, FDR(mC4>mC16): <1E-50
Tie1	Endothelial	[14]	mC2, mC4, mC16	mC2, mC4	FDR(mC2>mCo): <1E-50, FDR(mC4>mCo): <1E-50, FDR(mC16>mCo): 5.0E-6	FDR(mC2>mC16): <1E-50, FDR(mC4>mC16): <1E-50
Sox17	Endothelial (haemogenic)	[66]	mC2, mC4, mC5, mC16	mC4	FDR(mC2>mCo): 7.6E-8, FDR(mC4>mCo): 5.7E-14, FDR(mC5>mCo): 1.2E-10, FDR(mC16>mCo): 1.6E-14	FDR(mC4>mC2): 3.2E-6, FDR(mC4>mC5): 1.7E-10, FDR(mC4>mC16): 8.5E-9, FDR(mC16>mC5): 2.2E-3
S100b	Glial	[42,67]	mC10	mC10	FDR(mC10>mCo): 1.2E-27
Sox10	Glial	[42,67]	mC10	mC10	FDR(mC10>mCo): <1E-50
Cox8b	Hypoxia	[15]	mC11, mC15	mC15	FDR(mC11>mCo): 3.0E-5, FDR(mC15>mCo): <1E-50	FDR(mC15>mC11): 2.1E-15
Epas1	Hypoxia	[15]	mC2, mC4, mC5, mC15	mC2, mC4	FDR(mC2>mCo): <1E-50, FDR(mC4>mCo): <1E-50, FDR(mC5>mCo): 1.7E-3, FDR(mC15>mCo): 7.7E-11	FDR(mC2>mC5): 3.3E-14, FDR(mC2>mC15): 4.0E-6, FDR(mC4>mC5): 3.0E-16, FDR(mC4>mC15): 7.4E-8
Ndufa4l2	Hypoxia	[15]	mC11, mC15	mC15	FDR(mC11>mCo): 2.5E-20, FDR(mC15>mCo): <1E-50	FDR(mC15>mC11): 1.5E-6
Cd14	Macrophages	[16]	mC3, mC8	mC3, mC8	FDR(mC3>mCo): <1E-50, FDR(mC8>mCo): 1.4E-11
Cd163	Macrophages	[17]	mC3, mC5, mC8, mC16	mC8	FDR(mC3>mCo): 1.6E-4, FDR(mC5>mCo): 4.9E-3, FDR(mC8>mCo): 5.4E-4, FDR(mC16>mCo): 1.8E-3	FDR(mC3>mC5): 9.6E-3, FDR(mC8>mC3): 9.8E-3, FDR(mC8>mC5): 5.6E-4, FDR(mC8>mC16): 2.7E-3
Cd300a	Macrophages	[16]	mC3, mC8	mC3, mC8	FDR(mC3>mCo): <1E-50, FDR(mC8>mCo): 8.6E-12
Cd300d	Macrophages	[16]	mC3, mC8, mC14	mC3	FDR(mC3>mCo): <1E-50, FDR(mC8>mCo): 4.0E-10, FDR(mC14>mCo): 8.8E-4	FDR(mC3>mC8): 2.4E-5, FDR(mC3>mC14): 1.4E-3
Cd84	Macrophages	[18]	mC3	mC3	FDR(mC3>mCo): <1E-50
Cd86	Macrophages	[19]	mC3, mC8, mC14	mC3, mC8, mC14	FDR(mC3>mCo): <1E-50, FDR(mC8>mCo): 3.2E-12, FDR(mC14>mCo): 3.4E-7
Csf1r	Macrophages	[20]	mC3, mC8	mC3	FDR(mC3>mCo): <1E-50, FDR(mC8>mCo): 1.3E-16	FDR(mC3>mC8): 4.8E-3
Cd68	Macrophages (Intermediary phenotype)	[16]	mC3, mC8, mC14	mC3, mC14	FDR(mC3>mCo): <1E-50, FDR(mC8>mCo): 2.6E-30, FDR(mC14>mCo): 6.9E-7	FDR(mC3>mC8): 3.2E-4
Cd209a	Macrophages (M2 phenotype, anti-inflammatory)	[16,68]	mC8	mC8	FDR(mC8>mCo): 4.0E-24
Cd209c	Macrophages (M2 phenotype, anti-inflammatory)	[16,68]	mC8	mC8	FDR(mC8>mCo): 4.1E-6
Col12a1	Mesenchymal	[21]	mC10, mC12, mC13	mC10, mC13	FDR(mC10>mCo): 1.2E-17, FDR(mC12>mCo): 1.0E-3, FDR(mC13>mCo): 4.4E-6	FDR(mC10>mC12): 3.7E-15, FDR(mC13>mC12): 1.4E-5
Col1a2	Mesenchymal	[22,23]	mC6, mC10, mC12, mC13	mC6, mC13	FDR(mC6>mCo): 2.6E-25, FDR(mC10>mCo): 2.9E-15, FDR(mC12>mCo): 8.6E-3, FDR(mC13>mCo): 3.5E-11	FDR(mC6>mC10): 5.4E-7, FDR(mC6>mC12): 1.4E-34, FDR(mC10>mC12): 1.3E-11, FDR(mC13>mC12): 1.2E-12
Col6a3	Mesenchymal	[23]	mC6, mC10, mC12	mC6	FDR(mC6>mCo): 1.9E-8, FDR(mC10>mCo): 6.4E-3, FDR(mC12>mCo): 9.1E-5	FDR(mC6>mC10): 1.3E-5, FDR(mC6>mC12): 1.4E-6
Cxcl12	Mesenchymal	[24]	mC6, mC12, mC16	mC6	FDR(mC6>mCo): 4.5E-18, FDR(mC12>mCo): 1.3E-3, FDR(mC16>mCo): 9.2E-3	FDR(mC6>mC12): 1.6E-19, FDR(mC6>mC16): 2.8E-19
Dcn	Mesenchymal	[25]	mC6, mC13	mC6, mC13	FDR(mC6>mCo): 6.2E-13, FDR(mC13>mCo): 8.4E-15
Pdgfra	Mesenchymal	[26,69]	mC6, mC13	mC6, mC13	FDR(mC6>mCo): 4.2E-18, FDR(mC13>mCo): 1.2E-4
Pdgfrb	Mesenchymal	[27]	mC6, mC10	mC6	FDR(mC6>mCo): 5.3E-15, FDR(mC10>mCo): 5.8E-3	FDR(mC6>mC10): 1.5E-12
Prrx1	Mesenchymal	[28]	mC6, mC13	mC6, mC13	FDR(mC6>mCo): 5.8E-9, FDR(mC13>mCo): 7.6E-4
Yap1	Mesenchymal	[70]	mC1, mC2, mC7, mC16	mC1, mC2, mC7, mC16	FDR(mC1>mCo): 7.5E-8, FDR(mC2>mCo): 4.5E-4, FDR(mC7>mCo): 5.8E-3, FDR(mC16>mCo): 1.5E-3
Cldn11	Migratory	[29]	mC1, mC6, mC7	mC6	FDR(mC1>mCo): 6.0E-9, FDR(mC6>mCo): 1.6E-8, FDR(mC7>mCo): 2.3E-3	FDR(mC6>mC1): 3.2E-6, FDR(mC6>mC7): 1.3E-6
Dock7	Migratory	[30]	mC1, mC10	mC10	FDR(mC1>mCo): 4.3E-3, FDR(mC10>mCo): 3.0E-7	FDR(mC10>mC1): 2.8E-4
Lama3	Migratory	[31]	mC1, mC2, mC4	mC1, mC4	FDR(mC1>mCo): 1.7E-10, FDR(mC2>mCo): 7.3E-3, FDR(mC4>mCo): 3.6E-6	FDR(mC1>mC2): 6.6E-4, FDR(mC4>mC2): 5.0E-3
Sema3e	Migratory	[32]	mC10	mC10	FDR(mC10>mCo): 1.5E-7
Erbb3	Progenitors	[35]	mC10, mC15	mC10	FDR(mC10>mCo): 4.5E-37, FDR(mC15>mCo): 1.1E-7	FDR(mC10>mC15): 3.4E-33
Lgr5	Progenitors	[36]	mC11, mC15	mC15	FDR(mC11>mCo): 4.4E-7, FDR(mC15>mCo): <1E-50	FDR(mC15>mC11): 1.4E-7
Neurod4	Progenitors	[71]	mC11, mC15, mC17, mC19	mC15	FDR(mC11>mCo): 1.2E-5, FDR(mC15>mCo): 1.4E-30, FDR(mC17>mCo): 3.7E-3, FDR(mC19>mCo): 9.5E-9	FDR(mC11>mC17): 1.4E-4, FDR(mC11>mC19): 6.9E-3, FDR(mC15>mC11): 2.4E-15, FDR(mC15>mC17): 1.7E-27, FDR(mC15>mC19): 2.7E-25, FDR(mC19>mC17): 9.5E-5
Nf1	Progenitors	[37]	mC2, mC10	mC2, mC10	FDR(mC2>mCo): 1.5E-6, FDR(mC10>mCo): 3.7E-5
Sox6	Progenitors	[41]	mC1, mC7, mC10	mC1, mC7, mC10	FDR(mC1>mCo): 8.0E-12, FDR(mC7>mCo): 1.4E-3, FDR(mC10>mCo): 6.3E-6
Cartpt	Sympathoadrenal lineage	[42]	mC1, mC5, mC11, mC15, mC16	mC11, mC15, mC16	FDR(mC1>mCo): 4.9E-5, FDR(mC5>mCo): 1.0E-19, FDR(mC11>mCo): 6.1E-3, FDR(mC15>mCo): 3.2E-5, FDR(mC16>mCo): 1.4E-8	FDR(mC5>mC1): 1.0E-13, FDR(mC11>mC1): 7.8E-3, FDR(mC15>mC1): 5.3E-4, FDR(mC15>mC5): 7.9E-3, FDR(mC16>mC1): 1.1E-5
Gata3	Sympathoadrenal lineage	[42]	mC11, mC15, mC17, mC18	mC15	FDR(mC11>mCo): 2.7E-9, FDR(mC15>mCo): 3.6E-39, FDR(mC17>mCo): 4.0E-9, FDR(mC18>mCo): 1.5E-3	FDR(mC15>mC11): 4.7E-3, FDR(mC15>mC17): 1.3E-5, FDR(mC15>mC18): 5.6E-10
Hand1	Sympathoadrenal lineage	[42]	mC1, mC5, mC11, mC15, mC16	mC11, mC15, mC16	FDR(mC1>mCo): 1.1E-4, FDR(mC5>mCo): 1.5E-19, FDR(mC11>mCo): 3.1E-3, FDR(mC15>mCo): 1.5E-5, FDR(mC16>mCo): 3.7E-10	FDR(mC5>mC1): 1.0E-13, FDR(mC11>mC1): 4.4E-3, FDR(mC15>mC1): 1.9E-4, FDR(mC15>mC5): 2.7E-3, FDR(mC16>mC1): 1.1E-6
Phox2a	Sympathoadrenal lineage	[42]	mC11, mC15	mC15	FDR(mC11>mCo): 5.1E-9, FDR(mC15>mCo): 1.4E-38	FDR(mC15>mC11): 5.3E-4
Phox2b	Sympathoadrenal lineage	[42]	mC10, mC11, mC15	mC15	FDR(mC10>mCo): 2.0E-4, FDR(mC11>mCo): 1.2E-8, FDR(mC15>mCo): <1E-50	FDR(mC15>mC10): 5.4E-11, FDR(mC15>mC11): 2.1E-6
Stmn2	Sympathoadrenal lineage	[42]	mC11, mC15	mC11, mC15	FDR(mC11>mCo): 9.2E-16, FDR(mC15>mCo): 1.5E-37
Cd3e	T-cells	[44]	mC1, mC5, mC15, mC16, mC17	mC17	FDR(mC1>mCo): 4.4E-10, FDR(mC5>mCo): 5.2E-33, FDR(mC15>mCo): 1.2E-6, FDR(mC16>mCo): 1.5E-14, FDR(mC17>mCo): 1.9E-32	FDR(mC5>mC1): 4.9E-11, FDR(mC16>mC1): 1.1E-8, FDR(mC16>mC5): 1.2E-3, FDR(mC17>mC1): 2.8E-30, FDR(mC17>mC5): 1.7E-28, FDR(mC17>mC15): 2.5E-30, FDR(mC17>mC16): 4.1E-27
Hcst	T-cells	[45]	mC3, mC5, mC15, mC16, mC17, mC18	mC18	FDR(mC3>mCo): 5.6E-6, FDR(mC5>mCo): 6.1E-19, FDR(mC15>mCo): 3.4E-3, FDR(mC16>mCo): 1.3E-32, FDR(mC17>mCo): 5.3E-11, FDR(mC18>mCo): 3.3E-25	FDR(mC16>mC5): 3.7E-6, FDR(mC16>mC15): 1.9E-6, FDR(mC17>mC3): 2.8E-6, FDR(mC17>mC5): 3.0E-7, FDR(mC17>mC15): 2.2E-8, FDR(mC17>mC16): 2.5E-5, FDR(mC18>mC3): 1.8E-21, FDR(mC18>mC5): 3.7E-21, FDR(mC18>mC15): 1.5E-23, FDR(mC18>mC16): 6.4E-19, FDR(mC18>mC17): 5.0E-4
Trac	T-cells	[46]	mC1, mC5, mC15, mC16, mC17	mC17	FDR(mC1>mCo): 8.2E-15, FDR(mC5>mCo): 3.4E-39, FDR(mC15>mCo): 1.4E-10, FDR(mC16>mCo): <1E-50, FDR(mC17>mCo): 9.4E-30	FDR(mC5>mC1): 2.2E-11, FDR(mC16>mC1): 1.3E-23, FDR(mC16>mC5): 3.7E-6, FDR(mC16>mC15): 2.2E-8, FDR(mC17>mC1): 2.8E-27, FDR(mC17>mC5): 2.1E-25, FDR(mC17>mC15): 5.0E-27, FDR(mC17>mC16): 6.8E-24
Trbc1	T-cells	[46]	mC1, mC5, mC15, mC16, mC17, mC18	mC17, mC18	FDR(mC1>mCo): 4.4E-13, FDR(mC5>mCo): 8.2E-37, FDR(mC15>mCo): 1.3E-9, FDR(mC16>mCo): 2.4E-42, FDR(mC17>mCo): <1E-50, FDR(mC18>mCo): 2.5E-37	FDR(mC5>mC1): 1.0E-13, FDR(mC16>mC1): 4.6E-24, FDR(mC16>mC5): 3.2E-6, FDR(mC16>mC15): 2.3E-8, FDR(mC17>mC1): <1E-50, FDR(mC17>mC5): 2.4E-41, FDR(mC17>mC15): <1E-50, FDR(mC17>mC16): 1.1E-38, FDR(mC18>mC1): 3.3E-34, FDR(mC18>mC5): 2.3E-31, FDR(mC18>mC15): 2.5E-36, FDR(mC18>mC16): 5.6E-29
Trbc2	T-cells	[46]	mC1, mC5, mC15, mC16, mC17, mC18	mC17	FDR(mC1>mCo): 9.1E-14, FDR(mC5>mCo): 1.7E-37, FDR(mC15>mCo): 2.0E-9, FDR(mC16>mCo): 7.1E-40, FDR(mC17>mCo): <1E-50, FDR(mC18>mCo): 9.9E-41	FDR(mC5>mC1): 1.0E-13, FDR(mC5>mC15): 2.0E-3, FDR(mC16>mC1): 7.7E-23, FDR(mC16>mC5): 3.1E-6, FDR(mC16>mC15): 1.2E-10, FDR(mC17>mC1): <1E-50, FDR(mC17>mC5): <1E-50, FDR(mC17>mC15): <1E-50, FDR(mC17>mC16): <1E-50, FDR(mC17>mC18): 5.2E-4, FDR(mC18>mC1): 7.3E-37, FDR(mC18>mC5): 9.7E-34, FDR(mC18>mC15): 3.7E-40, FDR(mC18>mC16): 6.2E-31
Cd7	T-cells (active)	[72]	mC1, mC5, mC15, mC16, mC18	mC18	FDR(mC1>mCo): 4.5E-12, FDR(mC5>mCo): 1.4E-35, FDR(mC15>mCo): 1.5E-9, FDR(mC16>mCo): 1.6E-29, FDR(mC18>mCo): <1E-50	FDR(mC5>mC1): 1.0E-13, FDR(mC5>mC15): 5.7E-4, FDR(mC16>mC1): 1.0E-16, FDR(mC16>mC5): 7.3E-5, FDR(mC16>mC15): 6.6E-10, FDR(mC18>mC1): 3.1E-42, FDR(mC18>mC5): 6.3E-41, FDR(mC18>mC15): <1E-50, FDR(mC18>mC16): 1.2E-41
Mycn	Unfavourable outcome	[9,47]	mC15	mC15	FDR(mC15>mCo): 3.8E-7
Cyp11a1	Zona fasciculata (Cortex)	[48]	mC1, mC5, mC7, mC9, mC16	mC7, mC9	FDR(mC1>mCo): <1E-50, FDR(mC5>mCo): <1E-50, FDR(mC7>mCo): <1E-50, FDR(mC9>mCo): <1E-50, FDR(mC16>mCo): <1E-50	FDR(mC1>mC5): 8.6E-3, FDR(mC1>mC16): 6.9E-9, FDR(mC5>mC16): 5.3E-3, FDR(mC7>mC1): 5.5E-36, FDR(mC7>mC5): 1.4E-37, FDR(mC7>mC16): 2.7E-42, FDR(mC9>mC1): 1.1E-16, FDR(mC9>mC5): 7.5E-20, FDR(mC9>mC16): 1.0E-23
Cyp11b1	Zona fasciculata (Cortex)	[49,50,51]	mC1, mC5, mC7, mC9, mC16	mC9	FDR(mC1>mCo): 1.6E-15, FDR(mC5>mCo): 5.4E-26, FDR(mC7>mCo): 2.1E-25, FDR(mC9>mCo): <1E-50, FDR(mC16>mCo): <1E-50	FDR(mC5>mC1): 2.3E-7, FDR(mC7>mC1): 1.3E-9, FDR(mC9>mC1): 2.8E-40, FDR(mC9>mC5): 3.0E-16, FDR(mC9>mC7): 1.1E-9, FDR(mC9>mC16): 5.2E-20, FDR(mC16>mC1): 1.4E-18
Star	Zona fasciculata (Cortex) & Zona reticularis (Cortex)	[52]	mC1, mC5, mC7, mC9, mC16	mC7, mC9	FDR(mC1>mCo): <1E-50, FDR(mC5>mCo): <1E-50, FDR(mC7>mCo): <1E-50, FDR(mC9>mCo): 1.4E-39, FDR(mC16>mCo): <1E-50	FDR(mC1>mC16): 5.3E-4, FDR(mC7>mC1): 5.5E-36, FDR(mC7>mC5): 1.0E-37, FDR(mC7>mC16): 4.1E-36, FDR(mC9>mC1): 4.0E-15, FDR(mC9>mC5): 1.9E-17, FDR(mC9>mC16): 2.3E-19
Agtr1b	Zona glomerulosa (Cortex)	[53,54,55]	mC1, mC5, mC7	mC1,mC7	FDR(mC1>mCo): <1E-50, FDR(mC5>mCo): 1.3E-14, FDR(mC7>mCo): 1.1E-24	FDR(mC1>mC5): 1.8E-34, FDR(mC7>mC5): 6.7E-11
Cyp11b2	Zona glomerulosa (Cortex)	[49,50]	mC1, mC5, mC7, mC9, mC16	mC7, mC9	FDR(mC1>mCo): 2.0E-29, FDR(mC5>mCo): 3.1E-25, FDR(mC7>mCo): 2.1E-21, FDR(mC9>mCo): <1E-50, FDR(mC16>mCo): <1E-50	FDR(mC7>mC1): 8.1E-3, FDR(mC7>mC5): 2.2E-4, FDR(mC7>mC16): 1.1E-4, FDR(mC9>mC1): 5.7E-11, FDR(mC9>mC5): 1.3E-16, FDR(mC9>mC16): 7.2E-21
Dab2	Zona glomerulosa (Cortex)	[56,57]	mC1, mC3, mC5, mC7, mC8	mC1,mC7	FDR(mC1>mCo): <1E-50, FDR(mC3>mCo): <1E-50, FDR(mC5>mCo): 5.9E-16, FDR(mC7>mCo): <1E-50, FDR(mC8>mCo): 1.4E-11	FDR(mC1>mC3): 5.3E-18, FDR(mC1>mC5): 1.5E-16, FDR(mC1>mC8): 1.3E-3, FDR(mC3>mC5): 1.4E-6, FDR(mC7>mC3): 7.9E-11, FDR(mC7>mC5): 7.7E-17, FDR(mC7>mC8): 4.6E-4
Markers in NB
Neuroblastoma (NB) marker	Cell type	References	Evidence for high expression in NB cluster	Evidence for higher expression in NB cluster	Each cluster in NB: FDR	Cluster pairwise comparison in NB: FDR
CHGA	Adrenergic (Adrenal medulla)	[1,2]	nC5,nC7,nC8	nC7	FDR(nC5>nCo): 2.6E-18, FDR(nC7>nCo): <1E-50, FDR(nC8>nCo): 7.4E-15	FDR(nC7>nC5): 6.6E-16, FDR(nC7>nC8): 2.3E-7
CHGB	Adrenergic (Adrenal medulla)	[1,2]	nC5,nC7,nC9	nC9	FDR(nC5>nCo): <1E-50, FDR(nC7>nCo): <1E-50, FDR(nC9>nCo): <1E-50	FDR(nC7>nC5): 7.6E-3, FDR(nC9>nC5): 7.4E-19, FDR(nC9>nC7): 3.7E-8
DBH	Adrenergic (Adrenal medulla)	[1,3]	nC5,nC7,nC8,nC9	nC7	FDR(nC5>nCo): <1E-50, FDR(nC7>nCo): <1E-50, FDR(nC8>nCo): <1E-50, FDR(nC9>nCo): <1E-50	FDR(nC7>nC5): 2.8E-7, FDR(nC7>nC8): 5.0E-8, FDR(nC7>nC9): 3.7E-4
TH	Adrenergic (Adrenal medulla)	[1,4]	nC5,nC7,nC8,nC9	nC7	FDR(nC5>nCo): <1E-50, FDR(nC7>nCo): <1E-50, FDR(nC8>nCo): 2.0E-42, FDR(nC9>nCo): 1.3E-42	FDR(nC7>nC5): 5.9E-13, FDR(nC7>nC8): 2.1E-6, FDR(nC7>nC9): 4.9E-7
IGHM	B-cells	[61]	nC10	nC10	FDR(nC10>nCo): 3.2E-3
MS4A1	B-cells	[60,62]	nC2,nC3	nC2,nC3	FDR(nC2>nCo): 4.1E-3, FDR(nC3>nCo): 8.2E-9
HTR3A	Bridge	[42]	nC8	nC8	FDR(nC8>nCo): 2.1E-16
GLI1	Capsule	[63]	nC1,nC2	nC1,nC2	FDR(nC1>nCo): 3.5E-3, FDR(nC2>nCo): 1.1E-7
RSPO3	Capsule	[63]	nC1,nC2,nC4	nC1,nC2,nC4	FDR(nC1>nCo): 3.4E-4, FDR(nC2>nCo): 1.3E-3, FDR(nC4>nCo): 1.3E-4
MKI67	Cell cycle		nC5,nC9	nC5,nC9	FDR(nC5>nCo): 9.1E-3, FDR(nC9>nCo): 1.4E-4
CHRNA3	Chromaffin	[5,7]	nC5,nC7,nC8,nC9	nC8	FDR(nC5>nCo): 2.5E-18, FDR(nC7>nCo): 3.2E-10, FDR(nC8>nCo): <1E-50, FDR(nC9>nCo): 4.8E-20	FDR(nC8>nC5): 9.4E-28, FDR(nC8>nC7): 2.4E-10, FDR(nC8>nC9): 1.4E-6, FDR(nC9>nC5): 2.7E-4
CHRNB4	Chromaffin	[5,7]	nC8	nC8	FDR(nC8>nCo): 4.5E-3
NPY	Chromaffin	[2]	nC5,nC7,nC8,nC9	nC7	FDR(nC5>nCo): 3.9E-12, FDR(nC7>nCo): <1E-50, FDR(nC8>nCo): 8.6E-32, FDR(nC9>nCo): 2.6E-16	FDR(nC7>nC5): <1E-50, FDR(nC7>nC8): 3.1E-17, FDR(nC7>nC9): 7.5E-15, FDR(nC8>nC5): 2.1E-8, FDR(nC9>nC5): 1.1E-4
CHRNA7	Chromaffin NE-secreting	[5,6,7,8]	nC5,nC7,nC8,nC9	nC7, nC8	FDR(nC5>nCo): 1.4E-35, FDR(nC7>nCo): <1E-50, FDR(nC8>nCo): <1E-50, FDR(nC9>nCo): 1.1E-25	FDR(nC7>nC5): 4.0E-9, FDR(nC7>nC9): 1.2E-4, FDR(nC8>nC5): 7.4E-12, FDR(nC8>nC9): 5.7E-6
DLK1	Differentiation	[9]	nC3,nC8	nC8	FDR(nC3>nCo): 1.0E-3, FDR(nC8>nCo): <1E-50	FDR(nC8>nC3): 6.9E-28
PROM1	Differentiation	[10]	nC2,nC3	nC2,nC3	FDR(nC2>nCo): 2.0E-5, FDR(nC3>nCo): 1.1E-18
RET	Differentiation	[10]	nC2	nC2	FDR(nC2>nCo): 7.6E-4
STMN4	Differentiation	[73]	nC5,nC7,nC8,nC9	nC9	FDR(nC5>nCo): 8.1E-16, FDR(nC7>nCo): 2.1E-15, FDR(nC8>nCo): 2.9E-7, FDR(nC9>nCo): 9.9E-31	FDR(nC7>nC5): 8.1E-3, FDR(nC9>nC5): 8.3E-11, FDR(nC9>nC7): 2.4E-3, FDR(nC9>nC8): 1.7E-8
TP63	Differentiation	[11]	nC3	nC3	FDR(nC3>nCo): 1.8E-24
PECAM1	Endothelial	[12]	nC3,nC4	nC4	FDR(nC3>nCo): 5.9E-19, FDR(nC4>nCo): 4.3E-29	FDR(nC4>nC3): 5.9E-14
SOX17	Endothelial		nC3,nC4,nC8	nC4	FDR(nC3>nCo): 1.3E-3, FDR(nC4>nCo): 4.9E-8, FDR(nC8>nCo): 1.2E-3	FDR(nC4>nC3): 3.1E-6, FDR(nC4>nC8): 2.9E-6
SOX18	Endothelial	[13]	nC4	nC4	FDR(nC4>nCo): 1.9E-4
TEK	Endothelial	[12]	nC3,nC4	nC3,nC4	FDR(nC3>nCo): 1.4E-13, FDR(nC4>nCo): 2.3E-4
TIE1	Endothelial	[14]	nC4	nC4	FDR(nC4>nCo): 6.7E-21
SOX4	Endothelial (tumor-induced angiogenesis)	[74]	nC5,nC7,nC8,nC9	nC7	FDR(nC5>nCo): <1E-50, FDR(nC7>nCo): <1E-50, FDR(nC8>nCo): <1E-50, FDR(nC9>nCo): <1E-50	FDR(nC7>nC5): 1.0E-15, FDR(nC7>nC8): 2.2E-32, FDR(nC7>nC9): 3.0E-22
NTRK1	Favourable outcome	[9]	nC5,nC7,nC8,nC9	nC7	FDR(nC5>nCo): 4.7E-32, FDR(nC7>nCo): <1E-50, FDR(nC8>nCo): 2.5E-29, FDR(nC9>nCo): 1.7E-15	FDR(nC7>nC5): 1.4E-32, FDR(nC7>nC8): 3.3E-16, FDR(nC7>nC9): 4.0E-15
COX4I2	Hypoxia	[15]	nC1,nC2,nC4	nC1, nC2	FDR(nC1>nCo): 9.5E-6, FDR(nC2>nCo): 2.4E-5, FDR(nC4>nCo): 9.0E-6	FDR(nC1>nC4): 3.3E-3
EPAS1	Hypoxia	[15]	nC4,nC8,nC9	nC4	FDR(nC4>nCo): 6.7E-43, FDR(nC8>nCo): 7.0E-7, FDR(nC9>nCo): 9.0E-19	FDR(nC4>nC8): 3.9E-19, FDR(nC4>nC9): 2.4E-6, FDR(nC9>nC8): 1.9E-4
NDUFA4L2	Hypoxia	[15]	nC5,nC7	nC7	FDR(nC5>nCo): 9.7E-3, FDR(nC7>nCo): 2.0E-22	FDR(nC7>nC5): 3.3E-15
CD14	Macrophages	[16]	nC6	nC6	FDR(nC6>nCo): 1.3E-9
CD163	Macrophages	[17]	nC3,nC6	nC6	FDR(nC3>nCo): 6.2E-13, FDR(nC6>nCo): 1.7E-11	FDR(nC6>nC3): 7.2E-6
CD300A	Macrophages	[16]	nC2,nC6	nC6	FDR(nC2>nCo): 7.4E-4, FDR(nC6>nCo): 2.6E-10	FDR(nC6>nC2): 7.9E-8
CD84	Macrophages	[18]	nC3,nC6	nC6	FDR(nC3>nCo): 1.2E-12, FDR(nC6>nCo): 3.2E-14	FDR(nC6>nC3): 6.7E-8
CD86	Macrophages	[19]	nC3,nC6	nC6	FDR(nC3>nCo): 2.0E-3, FDR(nC6>nCo): 4.2E-10	FDR(nC6>nC3): 1.6E-7
CSF1R	Macrophages	[20]	nC2,nC6	nC6	FDR(nC2>nCo): 4.5E-3, FDR(nC6>nCo): 6.8E-7	FDR(nC6>nC2): 1.0E-4
COL12A1	Mesenchymal	[21]	nC1,nC3	nC1,nC3	FDR(nC1>nCo): 2.5E-3, FDR(nC3>nCo): <1E-50
COL1A2	Mesenchymal	[22,23]	nC1,nC3,nC9	nC1	FDR(nC1>nCo): 3.6E-13, FDR(nC3>nCo): 2.2E-12, FDR(nC9>nCo): 1.2E-4	FDR(nC1>nC3): 3.8E-6, FDR(nC1>nC9): 6.5E-5
COL6A3	Mesenchymal	[23]	nC1,nC3	nC1	FDR(nC1>nCo): 8.1E-14, FDR(nC3>nCo): 1.3E-13	FDR(nC1>nC3): 1.9E-6
PDGFRA	Mesenchymal	[26,69]	nC1,nC3	nC1,nC3	FDR(nC1>nCo): 8.7E-4, FDR(nC3>nCo): 1.0E-19
PDGFRB	Mesenchymal	[27]	nC1	nC1	FDR(nC1>nCo): 7.0E-8
PRRX1	Mesenchymal	[28]	nC1,nC3	nC1	FDR(nC1>nCo): 8.4E-9, FDR(nC3>nCo): 4.5E-8	FDR(nC1>nC3): 3.0E-4
YAP1	Mesenchymal	[70]	nC1,nC3	nC1,nC3	FDR(nC1>nCo): 2.7E-3, FDR(nC3>nCo): 1.2E-17
CLDN11	Migratory	[29]	nC1,nC2,nC3	nC3	FDR(nC1>nCo): 6.3E-3, FDR(nC2>nCo): 7.1E-19, FDR(nC3>nCo): <1E-50	FDR(nC3>nC1): 3.6E-9, FDR(nC3>nC2): 2.0E-5
DOCK7	Migratory	[30]	nC3	nC3	FDR(nC3>nCo): 4.1E-34
LAMA3	Migratory	[31]	nC3	nC3	FDR(nC3>nCo): 1.2E-41
SEMA3E	Migratory	[32]	nC3	nC3	FDR(nC3>nCo): 4.4E-22
NTRK3	Neuroblastoma	[9]	nC3,nC5,nC7,nC8	nC3,nC5,nC7,nC8	FDR(nC3>nCo): 8.6E-9, FDR(nC5>nCo): 5.1E-3, FDR(nC7>nCo): 2.2E-4, FDR(nC8>nCo): 3.3E-7
ASXL3	Progenitors	[33]	nC3,nC7,nC8	nC3,nC7,nC8	FDR(nC3>nCo): 2.3E-4, FDR(nC7>nCo): 1.6E-3, FDR(nC8>nCo): 2.9E-4
BCL11A	Progenitors	[34]	nC3	nC3	FDR(nC3>nCo): 7.2E-9
ERBB3	Progenitors	[35]	nC2,nC3	nC2,nC3	FDR(nC2>nCo): 1.1E-6, FDR(nC3>nCo): 4.5E-5
LGR5	Progenitors	[36]	nC3	nC3	FDR(nC3>nCo): 1.0E-10
NF1	Progenitors	[37]	nC3	nC3	FDR(nC3>nCo): 9.7E-28
POU6F2	Progenitors	[38]	nC2,nC3	nC3	FDR(nC2>nCo): 1.0E-3, FDR(nC3>nCo): 1.2E-17	FDR(nC3>nC2): 6.2E-3
RTTN	Progenitors	[39]	nC2,nC3	nC3	FDR(nC2>nCo): 3.0E-3, FDR(nC3>nCo): <1E-50	FDR(nC3>nC2): 3.3E-12
SOX5	Progenitors	[40]	nC3	nC3	FDR(nC3>nCo): 7.2E-28
SOX6	Progenitors	[41]	nC3,nC9	nC3,nC9	FDR(nC3>nCo): 1.8E-23, FDR(nC9>nCo): 3.8E-3
CARTPT	Sympathoadrenal lineage	[42]	nC1,nC2,nC4,nC8	nC1, nC8	FDR(nC1>nCo): 9.9E-32, FDR(nC2>nCo): 5.0E-7, FDR(nC4>nCo): 2.3E-9, FDR(nC8>nCo): 1.4E-3	FDR(nC1>nC2): 1.9E-3, FDR(nC1>nC4): 5.7E-6
GATA3	Sympathoadrenal lineage	[42]	nC5,nC7,nC8,nC9	nC7	FDR(nC5>nCo): <1E-50, FDR(nC7>nCo): <1E-50, FDR(nC8>nCo): <1E-50, FDR(nC9>nCo): 1.6E-24	FDR(nC7>nC5): 3.1E-14, FDR(nC7>nC8): 2.7E-12, FDR(nC7>nC9): 3.2E-14
HAND1	Sympathoadrenal lineage	[42]	nC5,nC8,nC9	nC5,nC8,nC9	FDR(nC5>nCo): 2.1E-5, FDR(nC8>nCo): 2.6E-3, FDR(nC9>nCo): 3.2E-4
ISL1	Sympathoadrenal lineage	[42]	nC5,nC7,nC8,nC9	nC7, nC8, nC9	FDR(nC5>nCo): 6.7E-43, FDR(nC7>nCo): 3.7E-27, FDR(nC8>nCo): <1E-50, FDR(nC9>nCo): 7.1E-38	FDR(nC8>nC5): 1.2E-11, FDR(nC9>nC5): 9.5E-5
PHOX2A	Sympathoadrenal lineage	[43]	nC5,nC7,nC8,nC9,nC10	nC7, nC9, nC10	FDR(nC5>nCo): 3.2E-10, FDR(nC7>nCo): 2.3E-21, FDR(nC8>nCo): 4.4E-3, FDR(nC9>nCo): 1.4E-20, FDR(nC10>nCo): 3.0E-4	FDR(nC7>nC5): 2.8E-7, FDR(nC7>nC8): 4.8E-7, FDR(nC9>nC5): 1.1E-7, FDR(nC9>nC8): 1.9E-7
PHOX2B	Sympathoadrenal lineage	[43]	nC5,nC7,nC8,nC9	nC7, nC8, nC9	FDR(nC5>nCo): 1.3E-42, FDR(nC7>nCo): 1.0E-31, FDR(nC8>nCo): 1.9E-35, FDR(nC9>nCo): 2.4E-16	FDR(nC7>nC5): 5.1E-3
STMN2	Sympathoadrenal lineage	[42]	nC5,nC7,nC8,nC9	nC7	FDR(nC5>nCo): <1E-50, FDR(nC7>nCo): <1E-50, FDR(nC8>nCo): <1E-50, FDR(nC9>nCo): <1E-50	FDR(nC5>nC8): 5.1E-7, FDR(nC5>nC9): 9.0E-6, FDR(nC7>nC5): 8.0E-6, FDR(nC7>nC8): 3.5E-31, FDR(nC7>nC9): 4.5E-24
PRPH	Sympathoblast	[42]	nC5,nC7,nC8,nC9	nC7,nC9	FDR(nC5>nCo): 2.7E-6, FDR(nC7>nCo): <1E-50, FDR(nC8>nCo): <1E-50, FDR(nC9>nCo): 2.0E-42	FDR(nC7>nC5): 5.7E-38, FDR(nC7>nC8): 5.4E-9, FDR(nC8>nC5): 3.9E-16, FDR(nC9>nC5): 1.1E-19
CD69	T-cells	[72]	nC10	nC10	FDR(nC10>nCo): 1.8E-4
IL32	T-cells	[75]	nC10	nC10	FDR(nC10>nCo): 3.0E-4
TRAC	T-cells	[46]	nC10	nC10	FDR(nC10>nCo): 7.4E-4
TRBC1	T-cells	[46]	nC10	nC10	FDR(nC10>nCo): 1.3E-6
TRBC2	T-cells	[46]	nC10	nC10	FDR(nC10>nCo): 6.0E-8
ALK	Unfavourable outcome	[9]	nC3	nC3	FDR(nC3>nCo): <1E-50
BRCA1	Unfavourable outcome	[47]	nC3	nC3	FDR(nC3>nCo): 1.5E-20
MYCN	Unfavourable outcome	[9,47]	nC1,nC3	nC1,nC3	FDR(nC1>nCo): 2.7E-5, FDR(nC3>nCo): 1.3E-12
NTRK2	Unfavourable outcome	[9]	nC3	nC3	FDR(nC3>nCo): 4.6E-30
CYP11B1	Zona fasciculata (Cortex)	[49,50,51]	nC2	nC2	FDR(nC2>nCo): 1.0E-6
STAR	Zona fasciculata (Cortex) & Zona reticularis (Cortex)	[1,52]	nC2	nC2	FDR(nC2>nCo): 4.4E-7
CYP11B2	Zona glomerulosa (Cortex)	[1,49,50]	nC2	nC2	FDR(nC2>nCo): 2.3E-3
Specific gene signature in human post-natal AG
Human adrenal gland cluster	Number of genes in the specific signature	Specific gene signature
Progenitor (hC1)	508	A1CF|A2ML1|ABCA13|ABCA4|ABCB5|ABCC12|ABCC2|ABCG8|AC003664.1|AC004862.6|AC006994.2|AC007064.24|AC007405.4|AC007731.1|AC008079.9|AC008103.3|AC008103.4|AC008132.15|AC008697.1|AC008993.3|AC009264.1|AC011718.2|AC012368.2|AC074093.1|AC074391.1|AC079807.4|AC099057.8|AC108025.2|AC139099.5|AC144521.1|AC145110.1|ACOXL|ACSM2A|ACSM2B|ADAM18|ADAM32|ADAM7|ADAMTS20|ADAMTS6|ADCY10|ADGRF1|AFF2|AJ006998.2|AL035610…
Macrophages (hC2)	175	AC074289.1|ACSL1|ADAM28|ADAP2|ADGRG6|ADORA3|ALOX15B|ALOX5|ARHGAP24|ARRB2|ARRDC2|ASAH1|ATP8B4|BMP2K|BTK|C1QA|C1QB|C1QC|C1orf162|C5AR1|CARD9|CD14|CD163|CD33|CD86|CEP170|CH507-9B2.1|CLEC4E|CLEC7A|CPM|CSF1R|CSF2RA|CSF3R|CTD-2282P23.2|CTD-2353F22.2|CTSB|CTSH|CYBB|DENND4B|DOK3|ELMO1|EMILIN2|F13A1|FCER1G|FCGR1A|FCGR2A|FCGR2B|FCGR2C|FCGR3A|FCGRT|FCHO2|FGD2|FGD4|FGL2|FGR|FMN1|FMNL2|FNIP2|FOLR2|FOLR3|FPR1|…
Z. fasciculata (hC3)	151	ABTB2|AC012065.4|AC013394.2|AC087590.3|ADAMTS9|ADCK5|ALAS1|ALDH3A2|AP001476.2|APEX1|ATP1B3|AXL|C18orf8|C1orf54|C2orf66|CASP9|CCDC138|CDH4|CH507-42P11.5|CH507-42P11.8|CHD1|CPEB4|CTB-118N6.3|CTB-32O4.2|CTB-50E14.6|CTD-2311M21.3|CTH|CUL4A|CXorf40A|CXorf40B|CYP11B1|DAZAP1|DLG5|DNAJC12|EEF2K|ELL2|ELOVL5|EPOR|ESYT2|FLNB|FN3K|FNDC4|FOXK2|FZR1|GALC|GALNT2|GCKR|GLUD1|GNL3|GRAMD1B|GRAMD4|GTPBP4|GUK1|HEATR1…
Chromaffin (hC4)	416	ABCC8|AC006019.4|AC006042.6|AC008268.3|AC010082.2|AC012309.5|AC016716.2|AC066606.1|AC087886.1|AC138969.4|AC159540.1|ACE|ACOT11|ACSL6|ACVR1C|ADAMTS19|ADCYAP1R1|ADGRA1|ADGRB3|ADM|AHI1|AKAP6|AKR1C1|AKR1C2|ALCAM|AMPD2|ANK2|ANKRD20A1|ANKRD20A2|ANKRD20A4|AP3B2|APC2|ARC|ARFGEF3|ARHGAP33|ARHGAP36|ARHGEF4|ASIC3|ATCAY|ATP1A3|ATP1B1|BAIAP2|BAIAP3|BEX4|BICD1|BMP8B|BRINP1|BSCL2|BSN|C10orf113|C1orf226|CACNA1B|…
Z. glomerulosa (hC5)	18	AC078941.1|AC097662.2|ARRDC3|BBS2|CALN1|DACH1|ETV1|HDAC5|IRS1|MCOLN3|NTM|PHACTR2|RIMS2|RP11-1113L8.1|SACS|UGCG|VCAN|VSNL1
Endothelial (hC6)	105	AC007952.5|ADAM15|ADCY4|ADGRL4|APOLD1|ARHGAP29|ARHGEF15|BTNL9|CALCRL|CASKIN2|CCM2L|CD34|CDH5|CEACAM1|CLDN5|CLEC14A|COL8A1|CPLX1|CRHBP|CX3CL1|CXorf36|DCHS1|DHRS3|DNASE1L3|DOCK6|DYSF|EFNA1|EFNB2|EGFL7|ELK3|EMCN|EPHB4|ESAM|EXOC3L2|F8|FAM167B|FCN2|FLT1|FLT4|FZD4|GAS6|GJA4|GPM6A|GSN|HECW2|HSPG2|HYAL2|ID1|IFI27|IGFBP4|IGFBP5|IRX3|ITPRIP|KCNIP4|KDR|LDB2|LIMS2|LMO2|MIR7978|MMRN2|MYCT1|NOS3|NOSTRIN|NOTCH4…
Mesenchymal (hC7)	121	ABCA6|ABCA9|ADAMTSL2|ADH1A|ADH1B|ADH1C|AEBP1|AMOTL2|AP000892.6|ARHGAP10|ATF3|BGN|C10orf10|C11orf96|C1R|C1S|C7|CALD1|CCL2|CFH|CFHR1|CNN1|COL12A1|COL16A1|COL1A1|COL1A2|COL27A1|COL3A1|COL6A1|COL6A2|COL6A3|COLEC11|CRISPLD2|CSRP1|CTD-2033D15.2|CTD-2033D15.3|CTGF|CXCL12|CYP1B1|CYR61|DCN|DSE|ECM2|EFEMP1|EFEMP2|EMILIN1|EPS8|ERRFI1|F3|FAM153A|FAM153C|FAM180A|FAM65C|FBLIM1|FBLN1|FBLN5|FERMT2|FMO2|GGT5|GPC3…
Z. reticularis (hC8)	39	ABCC3|ABO|AC009410.1|AMHR2|ANKRA2|COX19|CSDC2|CYP2W1|EPHX2|ERV3-1|FBN2|GSTA4|HDHD3|HELQ|KCNN2|METTL17|MYO7A|MYZAP|NEIL1|NR0B2|NR1H4|PALMD|PLEKHA5|PRLR|RP11-12L8.1|RP11-290F5.2|RP11-334C17.5|RP11-713M15.1|RP11-806O11.1|RP11-818F20.5|SNAP47|SNORD14A|STRADB|TKFC|TPCN1|UBAP2|WISP2|ZMYM3|ZNF608
Cortex (hC9)	18	C10orf11|KIAA1024|MT1B|NUDT4|RF00100|RN7SKP185|RN7SKP203|RN7SKP230|RN7SKP255|RN7SKP291|RN7SKP36|RN7SKP37|RN7SKP48|RN7SKP71|RN7SKP80|RN7SKP9|RP11-399K21.12|TFPI2
T-cells (hC10)	33	AC092580.4|CCL5|CCND3|CD2|CD3D|CD3E|CD6|CD8A|CXCR4|EMB|GPR174|GZMH|HCST|HLA-F|IKZF3|IL32|ITGAL|KIAA1551|LCK|PARP8|PTPRC|PYHIN1|RP11-264B14.2|RP11-353N4.6|RP11-3P17.5|RP11-473M20.7|RP11-622O11.2|TBC1D10C|TMC8|TRAC|TRBC1|TRBC2|TRG-AS1
Specific gene signature in mouse post-natal AG
Mouse adrenal gland cluster	Number of genes in the specific signature	Specific gene signature
Z. glomerulosa (mC1)	14	Cdk18|Cpb1|Eno3|Galnt18|Htr3a|Lepr|Lrrc55|Neurl1b|Nkd1|Nxn|Pde2a|Qsox1|RP23-89M14.3|Vsnl1
Endothelial (mC2)	15	Adgrl4|Car8|Cyp4b1|F8|Fam117b|Gpr182|Ipo11|Jam2|Kcnb1|Lrg1|Ly6i|Oit3|Ptprb|RP24-374N16.7|Rapgef5
Macrophages (mC3)	128	AC164004.2|Abcc3|Acp5|Adam17|Adgre1|Aoah|Apobec1|Apoe|Arhgap19|Blvrb|C1qa|C1qb|C1qc|C3ar1|C5ar1|C5ar2|Camk1|Ccl3|Ccl4|Cd300d|Cd300lb|Cd300ld|Cd300lh|Cd84|Cebpa|Ch25h|Clec4a3|Clec4d|Clec4n|Clec7a|Cln8|Cmklr1|Cndp2|Col14a1|Creb5|Csf1r|Csf3r|Ctsa|Ctsb|Ctss|Ctsz|Cx3cr1|Cxcl2|Cxcl3|Dok3|F13a1|Fcgr1|Fcgr3|Fcgr4|Fmn1|Frmd4b|Ftl1|Fyb|Gabbr2|Gm22816|Gpr31b|H2-M2|Hacd4|Hexb|Hpgds|Ifi207|Itgb5|Klf6|Klra2|La…
Endothelial (mC4)	99	Apbb2|Aplnr|Arhgef15|Bcl6b|Btnl9|Bvht|Car7|Cdc42ep1|Chrm3|Cldn5|Clic5|Cmtm8|Dkk2|Dll4|Dock6|Dok4|Dram1|Dusp3|Dysf|Ecscr|Efna1|Efnb2|Egfl7|Enpep|Eogt|Esm1|Fam65a|Fam71a|Flt1|Flt4|Fscn1|Gipc3|Gm22918|Gm23616|Gm25255|Gm25287|Gm25871|Gm26067|Gm27438|Gm27514|Gng11|Gpihbp1|Hbegf|Hdac7|Hlx|Hspa1a|Hspa1b|Hspg2|Igfbp5|Jak3|Kank3|Kdr|Kitl|Lmo2|Lrrc3b|Mapk11|Meis2|Meox1|Mir680-2|Mpzl1|N4bp3|Nos3|Npr3|Olfr13…
Cortex (mC5)	2	Pla2g5|Rab4a
Mesenchymal (mC6)	62	Abcc9|Adamtsl2|Ahsg|Angpt1|Art4|Bgn|Bicc1|Bmp4|Bmp6|C6|C7|Ccdc68|Ccl19|Cfh|Cfhr1|Cfhr2|Cldn11|Colec11|Crispld2|Cxcl12|Cygb|Cyp1b1|Dkk3|Dpep1|Dpyd|Elmod1|Errfi1|Fam205c|Fbln7|Fbn1|Fhl1|Gdf10|Gja4|Gm2564|Gpx3|Grem1|H6pd|Hsd11b1|Lox|Loxl1|Lum|Mfge8|Ngf|Osmr|Pdgfrb|Pir|Prss23|Ptges|RP23-180A8.3|RP23-304I1.4|RP23-388P16.8|RP23-411B7.2|RP24-145O12.1|Sdc1|Selenbp1|Selenbp2|Sntg1|Steap4|Svep1|Tmeff2|Wisp…
Cortex (mC7)	25	Alas1|Cacna2d1|Chchd10|Cpe|Ctsf|Cttnbp2|Cyb5b|Cyp21a1|Efhd1|Fgfr2|Grhpr|Kcnk3|Klhdc8a|Nr5a1|Oxr1|Pam|Prdx3|Rerg|Slc27a3|Soat1|Sorbs2|Tbx3os1|Tfdp2|Vegfa|Wnt4
Macrophages (mC8)	44	Alox5|Ank|Bach1|Batf|Bhlhe40|Ccl9|Ccr1|Ccr3|Ccrl2|Cd163|Cd209a|Cd209c|Cd33|Cfp|Clec10a|Clec4b1|Emb|Emilin2|Fgr|Gadd45b|Gpr141|Gpx1|Ifitm6|Il1rl1|Itgam|Krt80|Ltb4r1|Mcemp1|Mcl1|Mcub|Mgl2|Nfkbia|Nfkbie|Nfkbiz|Ptgs2|Ptpro|Pvr|RP23-101F14.3|S100a4|Socs3|Tnfaip3|Tnfsf9|Tnip3|Trem1
Cortex (mC9)	17	Abhd2|Akr1c18|Cyp11b1|Dhx58|Fads2|Gstm7|Idh1|Me1|Mrpl33|Prss35|Pyroxd2|RP23-216C6.8|RP23-388H13.4|Rap1gap|Sdsl|Srd5a2|Tmem205
Glial (mC10)	208	AC110496.3|Aatk|Abca8b|Adam11|Adam23|Adgrg6|Agrn|Akap12|Aldoc|Anks1b|Apod|Arhgef10|Arhgef16|Arhgef26|Art3|Aspa|Bche|Cadm2|Cadm4|Car12|Car5b|Catsperz|Cd59a|Cd59b|Cdh10|Cdh19|Cdh2|Celsr2|Chl1|Chst5|Cmtm5|Cntf|Cobl|Col11a1|Col18a1|Col20a1|Col27a1|Col28a1|Col5a2|Col9a2|Crtac1|Ctnnal1|Cyp2j12|Cyp2j13|Cyp2j6|Cyp2j7|Cyp2j8|Cyp2j9|Dagla|Dbi|Dhh|Dst|Dtna|Edil3|Egfl8|Elovl2|Enpp1|Entpd2|Ephb3|Erbb3|Fabp5|F…
Chromaffin nAChR α7low (mC11)	13	Atp1b1|Atxn10|Cfap61|Cplx2|Cyb561|Map1b|Pcp4|RP23-182N12.4|RP23-410K18.1|Rab3b|Slc31a1|Slc6a4|Uchl1
Ambiguous (mC12)	4	Gm10717|Gm11168|Gm21738|RP23-416G20.2
Capsule (mC13)	55	Adamtsl1|Adgrg2|Adra1b|Ano1|Bdh2|Bhmt|Col4a3|Col4a4|Cpxm2|Csrp1|Dock9|Fam20c|Fmod|Foxp2|Gas1|Gas6|Gm5096|Gpc3|Grip2|Igfbp6|Inhba|Islr|Klf5|Lamb2|Lypd1|Myl9|Nbl1|Npnt|Nr2f2|Ntn1|Ntng1|Olfr1033|Omd|Pcdh9|Pdk1|Pdpn|Penk|Perp|Pkdcc|Ptch1|Ptrf|RP23-130L21.1|Rspo3|Selm|Slc7a2|Smo|Smoc2|Stxbp6|Sulf2|Tjp1|Tnfrsf11b|Twsg1|Vldlr|Wfdc1|Wnt10a
Macrophages (mC14)	148	2310031A07Rik|AC092855.1|Adam19|Adam8|Adrb2|Ahr|Alox5ap|Amica1|Anpep|Apobec3|Arhgap30|Arid4a|Arpc2|Batf3|Bloc1s2|Cd180|Cd24a|Cd36|Cd48|Cd52|Cdk14|Clec12a|Clec9a|Coro1a|Cst3|Cyp8b1|Dnase1l3|Dock5|Dpp4|Efr3a|Esyt3|Evi2a|Ffar4|Fgd2|Fgl2|Flt3|Fmnl2|Fnbp1|Fndc7|Gcsam|Gm6133|Gna15|Gng10|Gpr33|Gsap|H2-Ab1|H2-DMb1|Hcls1|Hmgb2|Hps4|Ifi205|Impa2|Irf5|Irf8|Itgae|Itgb7|Itpripl1|Kctd12|Kit|Laptm5|Lcp1|Lrrc18|…
Chromaffin nAChR α7high (mC15)	266	AC122733.3|AC157555.1|AC157667.1|Abca7|Ace|Ache|Adcy1|Adcyap1r1|Adrbk2|Agtpbp1|Ak5|Aldh1a3|Amer2|Ap3b2|Apbb1|Arfgef3|Arhgef28|Arnt2|Asic4|Astn1|Atp2b2|Atp6v0d1|B3galnt1|B3galt2|Braf|Btbd8|C1ql1|Cacna1a|Cacna1b|Cacna1d|Cadps|Camk2b|Casz1|Cd9|Cdh12|Cdh22|Cdon|Celf3|Celf4|Chga|Chgb|Chic1|Chrm1|Chrna3|Chrna7|Chrnb4|Cidea|Ckmt1|Cnksr2|Cntnap5a|Coro2b|Cox8b|Cpeb4|Cplx1|Crmp1|Cxxc4|Cxxc5|Dbh|Dgkb|Dgkg|D…
Z. fasciculata (mC16)	15	Aif1l|Deptor|Gabrg3|Hs6st1|Ildr2|Itga9|Mgat4b|Pcyt1a|Ppl|RP23-256J14.2|Runx2|Slc25a30|Spred1|Stx11|mt-Te
T-cells (mC17)	32	Bcl11b|Cd247|Cd28|Cd3d|Cd3e|Cd3g|Cd40lg|Cd5|Cd6|Icos|Il4|Lat|Sh2d1a|Sit1|Tcrg-C1|Tcrg-C2|Tcrg-C3|Themis|Thy1|Trac|Traj12|Traj13|Traj18|Traj9|Trav11|Trav11d|Trbc2|Trbv12-2|Trbv13-2|Trbv13-3|Trgj1|Trgj3
T-cells (mC18)	82	Adamts14|Apol7a|Apol7b|Apol7c|Apol7e|Ccl5|Cd160|Cd200r2|Cd200r4|Cd7|Cracr2a|Ctsw|Fam189b|Fasl|Gzma|Gzmb|Gzmc|H2-K1|H2-Q7|Hcst|Igsf5|Il2rb|Klra10|Klra3|Klra5|Klra6|Klra8|Klra9|Klrb1a|Klrb1c|Klrb1f|Klrc1|Klrc2|Klrc3|Klrd1|Klre1|Klri2|Klrk1|Mctp2|Mxd1|Ncr1|Nkg7|Padi2|Pim2|Ppp3cc|Prf1|RP23-152I6.3|RP23-20K24.9|RP23-41L21.4|RP23-52N2.1|RP24-335J14.1|RP24-95J4.3|Samd3|Serpina3f|Serpina3g|Serpina3i|Serp…
B-cells (mC19)	27	Bank1|Blk|Ccr7|Cd19|Cd22|Cd55|Cd55b|Cd79a|Cd79b|Cxcr5|Fcer2a|Fcmr|Foxp1|Ighd|Ighj4|Ighm|Igkc|Igkj5|Iglc2|Iglc3|Iglj3|Ms4a1|Pax5|Pgap1|Pou2af1|Sell|Spib
Specific gene signature in neuroblastoma
Neuroblastoma cluster	Number of genes in the specific signature	Specific gene signature
MSC (nC1)	162	AC002064.4|AC006076.1|AC008154.4|AC010090.1|AC068491.1|AC079807.2|AC107057.2|AC116035.2|AC132807.1|ADAM33|AEBP1|ALDH1A3|AP000560.3|ARL2BP|AXL|C11orf96|C18orf21|C1R|C1S|CALD1|CD248|CFHR1|COL16A1|COL1A2|COL27A1|COL5A1|COL6A2|COL6A3|CRISPLD2|CRYBA2|CTB-187M2.1|CTC-336P14.1|CTC-340D7.1|CTD-2033D15.2|CTD-2033D15.3|CTD-2526M8.3|CYTOR|ERRFI1|F3|FAM46A|FGFR1|FN1|FSTL3|GEM|GFPT2|GS1-72M22.1|HOXD13|ID4|INH…
Undifferentiated (nC2)	23	ALOXE3|C2orf61|CDC45|CH507-513H4.1|CH507-528H12.1|CTD-3074O7.5|ELF3|FCGBP|GPA33|MROH2A|OTOP2|PITPNM3|PYGM|RP11-165M6.1|RP11-23E10.2|RP11-552D8.1|RP13-262C2.4|SCNN1A|SEC14L3|SPATA31A3|SPATA31A5|UMODL1|VAX1
Undifferentiated (nC3)	1023	A1CF|A2ML1|AASS|ABCA10|ABCA12|ABCA13|ABCA6|ABCA8|ABCA9|ABCB4|ABCB5|ABCC4|ABCC9|ABHD12B|AC002429.5|AC003075.4|AC003991.3|AC005301.9|AC005537.2|AC007064.24|AC007405.4|AC007731.1|AC008067.2|AC008079.9|AC008103.3|AC008103.4|AC008132.15|AC008691.1|AC008697.1|AC009120.4|AC009264.1|AC010096.2|AC011718.2|AC012593.1|AC013400.2|AC015922.6|AC016907.3|AC064846.1|AC073130.1|AC073464.10|AC074093.1|AC092415.1|A…
Endothelial (nC4)	329	AC011526.1|AC092066.1|ACKR1|ACKR3|ACVRL1|ADA|ADAM15|ADAMTS1|ADAMTS4|ADAMTS9|ADCY4|ADGRG1|ADGRL4|AHNAK|AKAP2|ANGPTL4|ANXA2|APLNR|APOLD1|APP|AQP1|ARHGEF15|ARL2|ATG9B|ATP11C|ATP1A1|BAG3|BAG5|BAZ1A|BCAR1|BCL3|BCL6B|BHLHE40|BMP2|BMP6|BST2|C10orf10|C12orf71|C2CD4B|C6orf208|CA2|CALCRL|CAV1|CBLB|CCDC69|CCDC85B|CD34|CD55|CD59|CD93|CD99|CDC37|CDC42EP2|CDC42EP3|CDH5|CDK17|CDKN1A|CEACAM19|CENPB|CH507-513H4.3…
NOR (nC5)	2	AC006042.6|ACTBL2
Macrophages (nC6)	364	ABCA1|ABCC3|AC006547.13|ACCS|ACOT9|ACP5|ACSL1|ADAM8|ADAM9|ADAP2|ADPGK|ALOX5|AMDHD2|AMPD2|AMPD3|AMZ1|ANKRD9|ANPEP|APBB1IP|APBB3|APOE|AQP9|ARAP1|ARHGAP18|ARHGAP4|ARL4C|ARL8B|ARRB2|ASAH1|ATG16L2|ATP1B3|AVPI1|BCL2A1|BHLHE41|BMF|BMP2K|BTK|C15orf48|C1orf162|C5AR1|C9orf72|CCL3L3|CD14|CD163|CD300A|CD300LF|CD58|CD72|CD74|CD83|CD84|CD86|CDCP1|CELF2|CHMP1B|CHST15|CIITA|CLEC7A|CLN8|CPVL|CREG1|CSAR2|CSF1R|CSF…
NOR (nC7)	369	AC002044.1|AC004878.2|AC006019.4|AC012506.4|AC109326.1|AC138969.4|AC159540.2|ACAD10|ACAP3|ACTG1|ADCY1|ADGRB2|ADGRL1|AGAP2|AGAP3|AGER|AGRN|AHI1|AKAP6|AKAP9|AMIGO2|ANAPC2|ANKRD12|ANKRD13B|ANKRD36|ANKRD36B|ANKRD36C|ANKS1A|APC2|ARHGEF10L|ARID1B|ASIC3|ASIC4|ATAD5|ATF6B|ATG14|B4GALNT4|BICD1|BMPR1B|BPTF|BRSK2|BRWD1|BTBD3|C14orf132|C1QTNF2|C1orf226|C2CD4A|CALCOCO1|CAMK2B|CASP8AP2|CASZ1|CC2D1A|CCDC136|CCD…
NOR (nC8)	201	ACLY|AKR1B1|ANKRD54|ANKRD6|ARF5|ARL16|ASB6|ASIC1|ATP1B1|ATP5J2|ATP6V0E2|ATP6V1G1|AZIN1|BASP1|C11orf87|C9orf142|C9orf16|C9orf78|CARD19|CAT|CBX6|CCDC28A|CCDC68|CDYL2|CERK|CHMP5|CHRFAM7A|CHRNA3|CLTA|CNOT7|COPS6|COX6C|CRABP1|CREB5|CRNDE|CS|CUTA|CXADR|CYC1|CYCS|DACH1|DCLK1|DCLK3|DKK3|DLK1|DPYSL4|DUSP26|EBF3|EBP|EDF1|ELMO2|ENC1|EPB41L1|EPB41L4B|EYA1|FAM219A|FBP1|FECH|FRMD3|FRRS1L|FSD1L|GAL|GNAQ|GNB1|GP…
NOR (nC9)	335	AASDHPPT|ABHD2|AC073283.4|ACVR2B|ADD2|AFAP1|AL022344.4|ALCAM|ALKBH7|ANKRD17|ARHGAP35|ARL6IP5|ASTN1|ATF2|ATP11A|ATP2C1|ATP5D|ATP5I|ATRX|BCL2|BEX2|BMP7|BRINP2|BRK1|BSG|BTF3|C19orf12|C1orf21|C4orf33|CAMK2N1|CAMK4|CAMLG|CAMSAP2|CANX|CCDC186|CCDC82|CCT4|CCT7|CD47|CENPJ|CHGB|CHN1|CHST1|CKS1B|CLCN3|CLGN|CLIP3|CNRIP1|CNTN1|CNTNAP4|COMMD1|COPE|COX6B1|COX7C|COX8A|CPE|CPNE8|CREG2|CSRNP3|CTD-2192J16.22|CTD-2…
T-cells (nC10)	110	AL022344.7|CD2|CD69|CLSTN2|CSAG2|CSAG3|FAM19A3|ICOS|IGHA1|IGHA2|IGHG1|IGHG2|IGHG3|IGHG4|IGHJ3|IGHJ4|IGHJ5|IGHJ6|IGHV1-24|IGHV1-46|IGHV1-69|IGHV1-69-2|IGHV1-69D|IGHV3-11|IGHV3-13|IGHV3-15|IGHV3-16|IGHV3-20|IGHV3-21|IGHV3-23|IGHV3-30|IGHV3-33|IGHV3-35|IGHV3-38|IGHV3-43|IGHV3-48|IGHV3-53|IGHV3-66|IGHV3-7|IGHV3-72|IGHV3-74|IGHV3OR15-7|IGHV3OR16-10|IGHV3OR16-13|IGHV3OR16-8|IGHV3OR16-9|IGKC|IGKJ1|IGKV1…

## Sheet: Sheet2
50	59					54	63
50	59					54	63
50	60					54	64
50	58					54	62
50	58					54	62
50	58					54	62
61	62	63	64			65	66	67	68
2						2
102						106
101						105
74						78
76						80
74						78
75						79
2						2
99						103
81						85
78						82
81						85
80						84
79						83
77						81
73						77
71	72					75	76
72						76
70						74
69						73
66	67					70	71
68						72
14						16
96						100
97						101
98						102
95						99
2						2
91						95
90						94
87						91
92						96
94						98
89						93
88						92
93						97
86						90
6						6
6						6
6						6
65						69
65						69
6						6
6						6
82						86
84						88
85						89
85						89
85						89
100						104
2						2
45						49
46	47	48				50	51	52
49	50					53	54
53	54	55				57	58	59
50	46	47				54	50	51
51	52					55	56
56						60
57						61
45						49
46	45	50				50	49	54
References
6	59					6	63
6	59					6	63
6	60					6	64
6	58					6	62
6	58					6	62
111						115
112						116
110	111					114	115
6						6
105						109
105						109
103						107
61	63					65	67
63						67
59						63
61	62	63	64			65	66	67	68
102						106
74						78
76						80
107						111
74						78
75						79
106						110
113	6					117	6
113	6					117	6
99						103
99						103
99						103
81						85
78						82
81						85
81						85
80						84
79						83
77						81
81						85
108	81					112	85
108	81					112	85
73						77
71	72					75	76
72						76
70						74
69						73
66	67					70	71
68						72
14						16
104						108
96						100
97						101
98						102
95						99
87						91
92						96
114						118
94						98
86						90
6						6
6						6
6						6
6						6
6						6
6						6
82						86
84						88
85						89
85						89
85						89
109						113
2	100					2	104
45						49
46	47	48				50	51	52
49						53
53	54	55				57	58	59
46	47					50	51
51	52					55	56
References
50	59					54	63
50	59					54	63
50	60					54	64
50	58					54	62
112						116
110	111					114	115
6						6
105						109
105						109
61	63					65	67
61	63					65	67
59						63
61	62	63	64			65	66	67	68
2						2
102						106
102						106
116						120
101						105
74						78
76						80
74						78
75						79
115						119
2						2
99						103
99						103
99						103
81						85
78						82
81						85
80						84
79						83
77						81
73						77
71	72					75	76
72						76
66	67					70	71
68						72
14						16
104						108
96						100
97						101
98						102
95						99
2						2
91						95
90						94
87						91
92						96
94						98
89						93
88						92
93						97
86						90
6						6
6						6
6						6
6						6
65						69
65						69
6						6
6						6
109						113
83						87
85						89
85						89
85						89
2						2
100						104
2	100					2	104
2						2
46	47	48				50	51	52
49	50					53	54
50	46	47				54	50	51
