# Supplementary material for: Single-nuclei transcriptomes from human adrenal gland reveal distinct cellular identities of low and high-risk neuroblastoma tumors
Source: Nat Commun. 2021 Sep 7;12:5309. doi: 10.1038/s41467-021-24870-7 (PMC8423786; doi:10.1038/s41467-021-24870-7)
Supplement: Supplementary file 5 — Supplementary Data 3 [file 41467_2021_24870_MOESM5_ESM.xlsx]

## Sheet: hg10_eAdrnl4v2.KEql10
#Gene	Cluster	Welch's t-value	p-value	FDR
A1CF	Progenitor (hC1)	6.283	9.06e-10	1.05e-07
A2M	Endothellial (hC6)	12.505	2.49e-15	6.26e-13
A2M	Macrophages (hC2)	5.724	6.11e-08	4.93e-06
A2M	Mesenchymal (hC7)	15.752	2.17e-20	8.79e-18
A2M	Progenitor (hC1)	5.127	2.83e-07	1.95e-05
A2ML1	Progenitor (hC1)	6.236	1.09e-09	1.24e-07
AAAS	Z. reticularis (hC8)	5.542	3.65e-08	3.09e-06
AACS	Progenitor (hC1)	4.13	2.49e-05	0.00104
AADAC	Cortex (hC9)	4.128	2.34e-05	0.000984
AADAC	Z. fasciculata (hC3)	4.263	1.52e-05	0.000672
AADAC	Z. reticularis (hC8)	12.728	1.02e-29	7.78e-27
AADACL3	Progenitor (hC1)	3.799	9.48e-05	0.00327
AADAT	Chromaffin (hC4)	4.365	1.02e-05	0.000474
AAMDC	Cortex (hC9)	4.774	1.39e-06	8.11e-05
AAMDC	Z. reticularis (hC8)	3.822	8.17e-05	0.00288
AASDH	Cortex (hC9)	4.094	2.72e-05	0.00112
AASS	Mesenchymal (hC7)	4.075	9.71e-05	0.00334
AB019438.55	Progenitor (hC1)	3.635	0.000173	0.00544
ABAT	Chromaffin (hC4)	10.917	9.1e-23	4.51e-20
ABC12-49244600F4.3	Z. reticularis (hC8)	3.783	9.59e-05	0.00331
ABC7-42404400C24.1	Progenitor (hC1)	4.007	4.11e-05	0.0016
ABCA1	Cortex (hC9)	13.443	6.82e-36	6.84e-33
ABCA1	Z. fasciculata (hC3)	6.925	1.73e-11	2.66e-09
ABCA1	Z. reticularis (hC8)	10.343	1.57e-22	7.63e-20
ABCA10	Chromaffin (hC4)	5.457	6.34e-08	5.09e-06
ABCA10	Mesenchymal (hC7)	4.282	5.22e-05	0.00196
ABCA10	Progenitor (hC1)	4.915	8.15e-07	5.06e-05
ABCA12	Progenitor (hC1)	8.932	7.89e-17	2.33e-14
ABCA13	Progenitor (hC1)	9.135	1.94e-17	6.08e-15
ABCA2	Chromaffin (hC4)	6.586	1.8e-10	2.37e-08
ABCA3	Chromaffin (hC4)	3.446	0.000342	0.00969
ABCA4	Progenitor (hC1)	6.403	4.52e-10	5.57e-08
ABCA5	Chromaffin (hC4)	4.763	1.59e-06	9.13e-05
ABCA6	Mesenchymal (hC7)	19.987	1.37e-24	7.85e-22
ABCA6	Progenitor (hC1)	8.089	1.49e-14	3.45e-12
ABCA8	Cortex (hC9)	8.368	3.62e-16	1.01e-13
ABCA8	Z. reticularis (hC8)	16.89	3.05e-49	0
ABCA9	Mesenchymal (hC7)	7.681	6.65e-10	7.93e-08
ABCA9	Progenitor (hC1)	5.673	2.02e-08	1.8e-06
ABCB1	Cortex (hC9)	11.515	2.04e-27	1.39e-24
ABCB1	Z. glomerulosa (hC5)	8.696	2.04e-16	5.81e-14
ABCB1	Z. reticularis (hC8)	9.025	7.83e-18	2.53e-15
ABCB11	Progenitor (hC1)	3.983	4.62e-05	0.00176
ABCB4	Cortex (hC9)	6.876	1.44e-11	2.25e-09
ABCB4	Z. glomerulosa (hC5)	8.105	2.69e-14	6.01e-12
ABCB4	Z. reticularis (hC8)	4.827	1.12e-06	6.72e-05
ABCB5	Progenitor (hC1)	7.362	1.83e-12	3.22e-10
ABCB9	Chromaffin (hC4)	4.361	9.99e-06	0.000466
ABCC11	Progenitor (hC1)	6.411	4.35e-10	5.38e-08
ABCC12	Progenitor (hC1)	5.425	7.56e-08	5.97e-06
ABCC2	Progenitor (hC1)	6.242	1.1e-09	1.26e-07
ABCC3	Cortex (hC9)	10.939	4.95e-25	2.92e-22
ABCC3	Z. fasciculata (hC3)	12.065	5.06e-28	3.54e-25
ABCC3	Z. reticularis (hC8)	19.351	2.61e-61	0
ABCC4	Macrophages (hC2)	4.47	1.13e-05	0.000521
ABCC4	Progenitor (hC1)	6.956	1.82e-11	2.79e-09
ABCC5	Chromaffin (hC4)	9.582	4.58e-19	1.64e-16
ABCC5	Macrophages (hC2)	4.867	2.23e-06	0.000123
ABCC6	Progenitor (hC1)	4.061	3.3e-05	0.00132
ABCC8	Chromaffin (hC4)	19.549	4.86e-49	0
ABCC9	Mesenchymal (hC7)	4.668	1.54e-05	0.000681
ABCC9	Progenitor (hC1)	6.718	6.9e-11	9.72e-09
ABCD4	Chromaffin (hC4)	3.637	0.00017	0.00536
ABCE1	Z. glomerulosa (hC5)	3.833	8.59e-05	0.00301
ABCF1	Z. fasciculata (hC3)	3.441	0.000351	0.00991
ABCF3	Cortex (hC9)	3.54	0.00023	0.00693
ABCF3	Z. reticularis (hC8)	4.756	1.61e-06	9.24e-05
ABCG1	Z. fasciculata (hC3)	4.761	1.8e-06	0.000102
ABCG2	Endothellial (hC6)	3.855	0.000233	0.00702
ABCG2	Progenitor (hC1)	3.736	0.000117	0.00392
ABCG8	Progenitor (hC1)	6.413	4.22e-10	5.23e-08
ABHD12B	Progenitor (hC1)	5.615	2.87e-08	2.49e-06
ABHD14A	Cortex (hC9)	4.395	7.72e-06	0.000371
ABHD14B	Z. reticularis (hC8)	3.739	0.000114	0.00384
ABHD18	Z. fasciculata (hC3)	4.319	1.2e-05	0.000548
ABHD2	Cortex (hC9)	4.09	2.68e-05	0.0011
ABHD2	Z. glomerulosa (hC5)	7.224	4.4e-12	7.31e-10
ABHD3	Macrophages (hC2)	3.581	0.000277	0.00812
ABI2	Chromaffin (hC4)	3.432	0.000351	0.00992
ABI2	Mesenchymal (hC7)	4.212	6.24e-05	0.00228
ABI3	Macrophages (hC2)	5.208	6.4e-07	4.07e-05
ABI3BP	Progenitor (hC1)	6.792	4.16e-11	6.04e-09
ABL1	Z. fasciculata (hC3)	4.823	1.39e-06	8.1e-05
ABL2	Macrophages (hC2)	5.151	7.2e-07	4.53e-05
ABLIM1	Cortex (hC9)	18.492	1.44e-63	0
ABLIM1	Z. fasciculata (hC3)	4.111	2.7e-05	0.00111
ABLIM1	Z. glomerulosa (hC5)	3.615	0.000188	0.00586
ABLIM1	Z. reticularis (hC8)	17.335	2.32e-56	0
ABLIM2	Chromaffin (hC4)	5.334	1.26e-07	9.43e-06
ABLIM3	Chromaffin (hC4)	3.967	4.98e-05	0.00188
ABO	Cortex (hC9)	8.599	2.02e-16	5.77e-14
ABO	Z. reticularis (hC8)	16.391	9.24e-43	1.36e-39
ABR	Chromaffin (hC4)	4.738	1.91e-06	0.000107
ABTB1	Chromaffin (hC4)	5.183	2.52e-07	1.76e-05
ABTB2	Z. fasciculata (hC3)	12.329	3.49e-26	2.19e-23
AC002127.4	Progenitor (hC1)	3.754	0.000112	0.00377
AC002303.5	Chromaffin (hC4)	3.643	0.000172	0.00543
AC002383.2	Progenitor (hC1)	3.451	0.000334	0.00951
AC002511.1	Progenitor (hC1)	4.107	2.8e-05	0.00114
AC002519.8	Progenitor (hC1)	3.84	8.08e-05	0.00285
AC002539.1	Progenitor (hC1)	3.496	0.000286	0.00834
AC003029.1	Z. reticularis (hC8)	3.464	0.000317	0.0091
AC003051.1	Progenitor (hC1)	3.799	9.35e-05	0.00323
AC003090.1	Progenitor (hC1)	3.47	0.000314	0.00902
AC003092.1	Progenitor (hC1)	3.96	5.11e-05	0.00193
AC003102.3	Progenitor (hC1)	4.987	6e-07	3.84e-05
AC003664.1	Progenitor (hC1)	4.245	1.63e-05	0.000714
AC003973.3	Mesenchymal (hC7)	3.773	0.000253	0.00753
AC003973.4	Progenitor (hC1)	4.093	3.01e-05	0.00122
AC004019.13	Progenitor (hC1)	3.458	0.000325	0.00928
AC004063.1	Progenitor (hC1)	3.646	0.000167	0.0053
AC004158.3	Progenitor (hC1)	4.033	3.82e-05	0.0015
AC004455.1	Progenitor (hC1)	4.662	2.76e-06	0.000149
AC004538.3	Progenitor (hC1)	5.695	1.94e-08	1.73e-06
AC004603.4	Progenitor (hC1)	3.942	5.43e-05	0.00203
AC004744.3	Chromaffin (hC4)	3.952	5.48e-05	0.00204
AC004862.6	Progenitor (hC1)	5.418	8.13e-08	6.37e-06
AC004878.2	Progenitor (hC1)	3.745	0.000114	0.00382
AC004945.2	Chromaffin (hC4)	9.184	5.53e-18	1.8e-15
AC004945.2	Cortex (hC9)	3.425	0.000346	0.00978
AC004945.2	Z. glomerulosa (hC5)	4.552	4.52e-06	0.000231
AC005022.1	Progenitor (hC1)	4.357	1.02e-05	0.000474
AC005027.4	Progenitor (hC1)	4.297	1.31e-05	0.000591
AC005062.2	Cortex (hC9)	5.607	1.98e-08	1.77e-06
AC005062.2	Z. glomerulosa (hC5)	6.841	3.2e-11	4.71e-09
AC005237.4	Endothellial (hC6)	3.435	0.000348	0.00985
AC005281.1	Progenitor (hC1)	5.2	2.27e-07	1.6e-05
AC005301.9	Progenitor (hC1)	6.095	2.31e-09	2.49e-07
AC005537.2	Progenitor (hC1)	5.683	2.05e-08	1.83e-06
AC005922.3	Progenitor (hC1)	3.656	0.000159	0.00508
AC006019.3	Chromaffin (hC4)	4.299	1.32e-05	0.000597
AC006019.3	Progenitor (hC1)	3.723	0.000124	0.00411
AC006019.4	Chromaffin (hC4)	6.003	4.73e-09	4.81e-07
AC006042.6	Chromaffin (hC4)	8.482	3.32e-15	8.24e-13
AC006196.1	Progenitor (hC1)	3.622	0.000183	0.00572
AC006262.5	Progenitor (hC1)	3.49	0.000292	0.00848
AC006262.6	Progenitor (hC1)	3.679	0.000147	0.00475
AC006552.1	Progenitor (hC1)	3.633	0.000174	0.00547
AC006994.2	Progenitor (hC1)	4.373	9.6e-06	0.000449
AC007064.24	Progenitor (hC1)	6.425	4.07e-10	5.05e-08
AC007131.2	Progenitor (hC1)	4.893	9.72e-07	5.91e-05
AC007246.3	Progenitor (hC1)	4.476	5.8e-06	0.000288
AC007254.3	Chromaffin (hC4)	4.605	3.47e-06	0.000183
AC007254.3	Macrophages (hC2)	3.591	0.000266	0.00785
AC007254.3	Progenitor (hC1)	5.132	2.94e-07	2.02e-05
AC007277.3	Progenitor (hC1)	3.583	0.000209	0.0064
AC007319.1	Progenitor (hC1)	3.968	4.91e-05	0.00186
AC007392.3	Cortex (hC9)	4.06	3.13e-05	0.00126
AC007392.3	Z. reticularis (hC8)	6.653	9.44e-11	1.3e-08
AC007405.4	Progenitor (hC1)	4.811	1.38e-06	8.08e-05
AC007563.5	Progenitor (hC1)	4.517	5.21e-06	0.000262
AC007682.1	Progenitor (hC1)	4.209	1.88e-05	0.000811
AC007731.1	Progenitor (hC1)	9.942	8.95e-20	3.43e-17
AC007743.1	Progenitor (hC1)	3.583	0.000209	0.0064
AC007750.5	Progenitor (hC1)	4.486	5.93e-06	0.000293
AC007879.2	Progenitor (hC1)	3.979	4.72e-05	0.0018
AC007952.5	Endothellial (hC6)	5.738	8.24e-07	5.11e-05
AC007952.5	Progenitor (hC1)	4.293	1.31e-05	0.000592
AC008067.2	Progenitor (hC1)	3.893	6.55e-05	0.00238
AC008079.10	Progenitor (hC1)	5.962	4.62e-09	4.72e-07
AC008079.9	Progenitor (hC1)	9.207	1.44e-17	4.56e-15
AC008103.3	Progenitor (hC1)	7.362	1.84e-12	3.23e-10
AC008103.4	Progenitor (hC1)	5.55	4.1e-08	3.44e-06
AC008132.15	Progenitor (hC1)	12.142	1.21e-26	7.91e-24
AC008268.3	Chromaffin (hC4)	20.887	2.45e-57	0
AC008271.1	Progenitor (hC1)	5.097	3.82e-07	2.57e-05
AC008691.1	Progenitor (hC1)	5.255	1.75e-07	1.27e-05
AC008697.1	Progenitor (hC1)	7.655	3.01e-13	5.84e-11
AC008703.1	Progenitor (hC1)	4.265	1.5e-05	0.000664
AC008993.3	Progenitor (hC1)	4.826	1.3e-06	7.66e-05
AC009120.4	Progenitor (hC1)	4.165	2.18e-05	0.000924
AC009133.12	Z. reticularis (hC8)	3.643	0.000167	0.00529
AC009158.1	Progenitor (hC1)	4.013	4.12e-05	0.0016
AC009236.1	Progenitor (hC1)	4.51	5.25e-06	0.000264
AC009264.1	Progenitor (hC1)	6.839	3.73e-11	5.44e-09
AC009336.24	Endothellial (hC6)	4.671	3.67e-06	0.000192
AC009410.1	Cortex (hC9)	7.885	2.57e-14	5.76e-12
AC009410.1	Z. reticularis (hC8)	15.474	2.19e-39	2.66e-36
AC009502.4	Progenitor (hC1)	3.689	0.000141	0.00459
AC009518.4	Progenitor (hC1)	3.82	8.71e-05	0.00305
AC010082.2	Chromaffin (hC4)	5.101	4.08e-07	2.72e-05
AC010096.2	Progenitor (hC1)	3.592	0.000202	0.00621
AC010127.3	Progenitor (hC1)	5.218	2.07e-07	1.48e-05
AC010132.10	Progenitor (hC1)	4.734	2.01e-06	0.000112
AC010136.2	Z. fasciculata (hC3)	4.861	1.27e-06	7.52e-05
AC010148.1	Progenitor (hC1)	5.208	2.19e-07	1.55e-05
AC010524.2	Progenitor (hC1)	3.986	4.56e-05	0.00174
AC010733.4	Progenitor (hC1)	3.438	0.000351	0.00992
AC010746.2	Z. glomerulosa (hC5)	4.216	1.99e-05	0.000852
AC010976.2	Progenitor (hC1)	4.928	7.94e-07	4.94e-05
AC011288.2	Progenitor (hC1)	4.906	8.92e-07	5.48e-05
AC011294.3	Progenitor (hC1)	3.774	0.000103	0.00352
AC011526.1	Endothellial (hC6)	4.049	0.000134	0.00438
AC011526.1	Progenitor (hC1)	5.342	1.14e-07	8.63e-06
AC011718.2	Progenitor (hC1)	11.305	5.91e-24	3.24e-21
AC011718.3	Progenitor (hC1)	4.154	2.34e-05	0.000983
AC012065.4	Z. fasciculata (hC3)	6.556	3.04e-10	3.84e-08
AC012309.5	Chromaffin (hC4)	5.646	2.71e-08	2.36e-06
AC012317.1	Chromaffin (hC4)	3.578	0.000215	0.00655
AC012358.8	Progenitor (hC1)	3.543	0.000238	0.00713
AC012368.2	Progenitor (hC1)	3.856	7.67e-05	0.00273
AC012370.3	Progenitor (hC1)	3.967	4.91e-05	0.00186
AC012593.1	Progenitor (hC1)	5.137	3.06e-07	2.1e-05
AC012594.1	Progenitor (hC1)	4.08	3.13e-05	0.00126
AC013267.2	Progenitor (hC1)	3.836	8.06e-05	0.00285
AC013268.5	Progenitor (hC1)	6.019	3.55e-09	3.7e-07
AC013271.5	Cortex (hC9)	4.923	7.05e-07	4.44e-05
AC013271.7	Cortex (hC9)	6.082	1.86e-09	2.04e-07
AC013271.7	Z. glomerulosa (hC5)	3.893	6.85e-05	0.00248
AC013394.2	Z. fasciculata (hC3)	7.564	5.48e-13	1.03e-10
AC013402.2	Progenitor (hC1)	5.687	2.03e-08	1.81e-06
AC015922.6	Progenitor (hC1)	4.582	3.9e-06	0.000203
AC016716.2	Chromaffin (hC4)	5.523	5.42e-08	4.42e-06
AC016722.4	Z. reticularis (hC8)	3.524	0.000253	0.00752
AC016907.3	Progenitor (hC1)	3.619	0.000183	0.00571
AC017002.1	Progenitor (hC1)	3.465	0.000314	0.00903
AC017002.4	Progenitor (hC1)	3.949	5.3e-05	0.00198
AC017048.3	Z. glomerulosa (hC5)	3.449	0.000353	0.00996
AC017060.1	Progenitor (hC1)	3.907	6.22e-05	0.00228
AC017099.3	Chromaffin (hC4)	3.979	4.72e-05	0.00179
AC017099.3	Progenitor (hC1)	4.005	4.13e-05	0.0016
AC017116.8	Chromaffin (hC4)	6.705	9.06e-11	1.25e-08
AC018705.5	Chromaffin (hC4)	3.906	6.34e-05	0.00232
AC018799.1	Progenitor (hC1)	3.871	7.17e-05	0.00258
AC018804.3	Progenitor (hC1)	4.131	2.57e-05	0.00106
AC021068.1	Chromaffin (hC4)	3.815	8.79e-05	0.00307
AC021068.1	Mesenchymal (hC7)	5.997	1.91e-07	1.37e-05
AC021224.1	Cortex (hC9)	3.733	0.000112	0.00377
AC021224.1	Z. glomerulosa (hC5)	3.613	0.000192	0.00595
AC022002.4	Progenitor (hC1)	3.553	0.000234	0.00703
AC022816.2	Progenitor (hC1)	3.936	5.59e-05	0.00208
AC022819.3	Progenitor (hC1)	4.097	2.91e-05	0.00118
AC023115.2	Progenitor (hC1)	5.544	3.97e-08	3.34e-06
AC024704.2	Endothellial (hC6)	4.187	2.27e-05	0.000957
AC026150.5	Progenitor (hC1)	4.423	7.69e-06	0.000369
AC026150.8	Progenitor (hC1)	4.283	1.35e-05	0.000607
AC026188.1	Progenitor (hC1)	4.319	1.18e-05	0.000541
AC034220.3	Chromaffin (hC4)	4.374	9.51e-06	0.000445
AC046143.7	Chromaffin (hC4)	3.466	0.000319	0.00915
AC058791.1	Z. fasciculata (hC3)	3.543	0.000246	0.00735
AC061992.2	Progenitor (hC1)	4.023	3.97e-05	0.00155
AC064846.1	Progenitor (hC1)	3.987	4.53e-05	0.00173
AC066606.1	Chromaffin (hC4)	5.013	6.11e-07	3.9e-05
AC068490.1	Progenitor (hC1)	3.569	0.000221	0.00671
AC068491.1	Mesenchymal (hC7)	3.973	0.00013	0.00427
AC068491.1	Progenitor (hC1)	4.172	2.06e-05	0.00088
AC068718.1	Progenitor (hC1)	4.507	5.33e-06	0.000267
AC068831.10	Progenitor (hC1)	5.05	4.55e-07	3e-05
AC069277.1	Progenitor (hC1)	4.289	1.35e-05	0.000607
AC069277.2	Progenitor (hC1)	6.154	1.64e-09	1.81e-07
AC069513.3	Chromaffin (hC4)	7.525	2.26e-13	4.46e-11
AC069513.3	Cortex (hC9)	5.873	3.73e-09	3.87e-07
AC069513.4	Progenitor (hC1)	4.135	2.5e-05	0.00104
AC072062.3	Progenitor (hC1)	4.402	8.32e-06	0.000396
AC073130.1	Progenitor (hC1)	4.424	7.69e-06	0.000369
AC073218.2	Progenitor (hC1)	4.7	2.29e-06	0.000126
AC073346.2	Cortex (hC9)	4.074	3.01e-05	0.00122
AC073464.10	Chromaffin (hC4)	9.504	5.63e-19	2e-16
AC073464.10	Progenitor (hC1)	8.845	7.14e-17	2.12e-14
AC073479.1	Progenitor (hC1)	4.663	2.71e-06	0.000147
AC074093.1	Progenitor (hC1)	11.176	1.34e-23	7.14e-21
AC074286.1	Progenitor (hC1)	4.099	2.84e-05	0.00116
AC074289.1	Macrophages (hC2)	5.796	5.31e-08	4.33e-06
AC074391.1	Progenitor (hC1)	5.438	7.16e-08	5.69e-06
AC078941.1	Z. glomerulosa (hC5)	5.469	8.03e-08	6.31e-06
AC079305.11	Progenitor (hC1)	3.861	7.45e-05	0.00266
AC079466.1	Progenitor (hC1)	3.794	9.52e-05	0.00328
AC079630.2	Progenitor (hC1)	4.093	3e-05	0.00121
AC079779.4	Z. glomerulosa (hC5)	3.559	0.000239	0.00716
AC079807.4	Progenitor (hC1)	5.123	3.26e-07	2.22e-05
AC084018.1	Chromaffin (hC4)	6.826	4.68e-11	6.74e-09
AC084193.1	Progenitor (hC1)	4.013	4.12e-05	0.0016
AC084809.3	Progenitor (hC1)	3.808	9.15e-05	0.00317
AC087590.3	Z. fasciculata (hC3)	8.521	1.22e-15	3.2e-13
AC087859.1	Progenitor (hC1)	4.754	1.78e-06	0.000101
AC087886.1	Chromaffin (hC4)	6.504	3.24e-10	4.07e-08
AC090044.1	Progenitor (hC1)	3.625	0.00018	0.00563
AC092024.2	Progenitor (hC1)	4.869	1.08e-06	6.49e-05
AC092155.4	Cortex (hC9)	4.265	1.39e-05	0.000623
AC092296.1	Chromaffin (hC4)	4.559	4.15e-06	0.000214
AC092296.1	Z. fasciculata (hC3)	3.61	0.000189	0.00589
AC092415.1	Progenitor (hC1)	4.949	7.46e-07	4.67e-05
AC092580.4	T-cells (hC10)	5.513	6.65e-05	0.00241
AC092619.1	Endothellial (hC6)	4.3	1.46e-05	0.000648
AC092661.1	Progenitor (hC1)	4.266	1.49e-05	0.000661
AC092669.3	Progenitor (hC1)	4.279	1.39e-05	0.000622
AC092675.3	Progenitor (hC1)	3.569	0.00022	0.00667
AC093391.2	Progenitor (hC1)	3.489	0.00029	0.00842
AC093642.1	Chromaffin (hC4)	5.408	9.43e-08	7.27e-06
AC093690.1	Cortex (hC9)	5.499	3.97e-08	3.34e-06
AC093690.1	Z. reticularis (hC8)	5.289	1.34e-07	9.99e-06
AC093802.1	Progenitor (hC1)	3.93	5.69e-05	0.00211
AC093818.1	Progenitor (hC1)	3.518	0.000262	0.00775
AC093838.7	Progenitor (hC1)	4.569	4.03e-06	0.000209
AC095067.1	Progenitor (hC1)	3.978	4.71e-05	0.00179
AC096559.1	Progenitor (hC1)	3.954	5.17e-05	0.00194
AC097467.2	Progenitor (hC1)	5.527	4.52e-08	3.75e-06
AC097662.2	Z. glomerulosa (hC5)	8.21	2.29e-14	5.18e-12
AC097724.3	Progenitor (hC1)	4.395	8.62e-06	0.000408
AC098617.1	Progenitor (hC1)	4.366	9.58e-06	0.000448
AC098823.3	Progenitor (hC1)	3.507	0.000274	0.00803
AC098973.2	Progenitor (hC1)	3.97	4.87e-05	0.00185
AC099057.8	Progenitor (hC1)	8.022	2.93e-14	6.52e-12
AC104024.1	Progenitor (hC1)	3.6	0.000197	0.00608
AC104667.3	Progenitor (hC1)	3.551	0.000235	0.00708
AC104820.2	Progenitor (hC1)	7.525	6.36e-13	1.19e-10
AC108025.2	Progenitor (hC1)	5.834	9.83e-09	9.4e-07
AC108938.5	Cortex (hC9)	6.143	1.32e-09	1.49e-07
AC108938.5	Z. glomerulosa (hC5)	3.824	8.92e-05	0.00311
AC109326.1	Macrophages (hC2)	4.437	1.29e-05	0.000583
AC109326.1	Progenitor (hC1)	3.849	7.67e-05	0.00273
AC112217.2	Progenitor (hC1)	6.068	2.52e-09	2.7e-07
AC112229.7	Progenitor (hC1)	5.788	1.19e-08	1.11e-06
AC114808.3	Cortex (hC9)	3.587	0.000202	0.00621
AC122136.1	Progenitor (hC1)	6.325	7.08e-10	8.41e-08
AC123023.1	Progenitor (hC1)	3.659	0.000159	0.00509
AC124997.1	Progenitor (hC1)	4.029	3.87e-05	0.00151
AC125421.1	Progenitor (hC1)	3.521	0.000262	0.00776
AC129778.3	Progenitor (hC1)	4.522	4.89e-06	0.000248
AC130469.2	Z. reticularis (hC8)	5.267	1.01e-07	7.76e-06
AC137934.1	Progenitor (hC1)	6.96	1.66e-11	2.56e-09
AC138969.4	Chromaffin (hC4)	23.338	1.38e-90	0
AC139099.5	Progenitor (hC1)	6.654	1.16e-10	1.57e-08
AC140134.2	Progenitor (hC1)	3.749	0.000113	0.0038
AC140725.4	Progenitor (hC1)	4.551	4.38e-06	0.000225
AC142293.3	Progenitor (hC1)	3.595	0.000201	0.00619
AC142472.6	Z. reticularis (hC8)	3.921	5.83e-05	0.00215
AC144521.1	Progenitor (hC1)	9.378	3.82e-18	1.26e-15
AC145110.1	Progenitor (hC1)	4.477	6.16e-06	0.000304
AC145124.2	Chromaffin (hC4)	3.827	8.49e-05	0.00298
AC159540.1	Chromaffin (hC4)	33.346	6.17e-138	0
AC159540.2	Chromaffin (hC4)	11.733	8.33e-25	4.83e-22
AC195454.1	Progenitor (hC1)	3.803	9.34e-05	0.00323
ACACA	Progenitor (hC1)	5.041	4.28e-07	2.84e-05
ACACB	Z. fasciculata (hC3)	6.931	1.95e-11	2.96e-09
ACACB	Z. glomerulosa (hC5)	5.052	4.92e-07	3.22e-05
ACADL	Progenitor (hC1)	5.349	1.1e-07	8.36e-06
ACADM	Cortex (hC9)	4.26	1.35e-05	0.000607
ACADM	Z. reticularis (hC8)	4.409	7.52e-06	0.000362
ACADVL	Cortex (hC9)	13.099	9.21e-37	9.72e-34
ACADVL	Z. fasciculata (hC3)	15.277	2.69e-45	4.56e-42
ACADVL	Z. glomerulosa (hC5)	13.14	1.42e-33	1.3e-30
ACADVL	Z. reticularis (hC8)	13.433	1.33e-37	1.47e-34
ACAN	Progenitor (hC1)	3.639	0.00017	0.00536
ACAP2	Chromaffin (hC4)	3.898	6.25e-05	0.00229
ACAP2	Macrophages (hC2)	5.652	7.95e-08	6.25e-06
ACAP3	Chromaffin (hC4)	10.757	3.07e-22	1.45e-19
ACAT1	Cortex (hC9)	4.28	1.24e-05	0.000563
ACCS	Z. reticularis (hC8)	6.864	2.33e-11	3.49e-09
ACCSL	Progenitor (hC1)	3.698	0.000137	0.00448
ACE	Chromaffin (hC4)	7.786	1.96e-13	3.9e-11
ACE2	Progenitor (hC1)	4.838	1.23e-06	7.3e-05
ACER3	Progenitor (hC1)	4.033	3.69e-05	0.00146
ACHE	Chromaffin (hC4)	5.242	2.12e-07	1.5e-05
ACIN1	Cortex (hC9)	5.959	3.08e-09	3.25e-07
ACIN1	Z. reticularis (hC8)	4.166	2.03e-05	0.000868
ACKR2	Progenitor (hC1)	4.732	1.97e-06	0.000111
ACO1	Z. reticularis (hC8)	5.908	5.27e-09	5.32e-07
ACOT1	Z. reticularis (hC8)	3.613	0.000184	0.00575
ACOT11	Chromaffin (hC4)	11.054	1.74e-23	9.22e-21
ACOT11	Progenitor (hC1)	5.212	1.91e-07	1.37e-05
ACOT12	Progenitor (hC1)	4.935	8.02e-07	4.99e-05
ACOT2	Z. reticularis (hC8)	3.937	5.39e-05	0.00201
ACOT7	Chromaffin (hC4)	7.868	1.09e-13	2.24e-11
ACOT8	Z. fasciculata (hC3)	3.593	0.000206	0.0063
ACOX1	Cortex (hC9)	3.915	5.53e-05	0.00206
ACOX2	Chromaffin (hC4)	6.687	1.01e-10	1.38e-08
ACOXL	Progenitor (hC1)	6.497	2.68e-10	3.43e-08
ACP1	Cortex (hC9)	5.028	4.15e-07	2.76e-05
ACP1	Z. reticularis (hC8)	4.029	3.69e-05	0.00146
ACP6	Chromaffin (hC4)	3.707	0.000132	0.00433
ACPP	Progenitor (hC1)	5.272	1.59e-07	1.17e-05
ACSBG1	Progenitor (hC1)	4.13	2.52e-05	0.00105
ACSBG2	Progenitor (hC1)	3.758	0.000109	0.00369
ACSF2	Cortex (hC9)	4.982	5.18e-07	3.37e-05
ACSF2	Z. fasciculata (hC3)	4.57	4.14e-06	0.000214
ACSF2	Z. reticularis (hC8)	8.42	1.08e-15	2.85e-13
ACSL1	Macrophages (hC2)	10.307	2.31e-17	7.17e-15
ACSL5	Progenitor (hC1)	5.04	4.7e-07	3.09e-05
ACSL6	Chromaffin (hC4)	7.562	6.2e-13	1.16e-10
ACSM1	Progenitor (hC1)	4.511	5.27e-06	0.000265
ACSM2A	Progenitor (hC1)	7.646	3.18e-13	6.15e-11
ACSM2B	Progenitor (hC1)	7.45	1.04e-12	1.89e-10
ACSM3	Progenitor (hC1)	3.72	0.000124	0.0041
ACSM4	Progenitor (hC1)	4.799	1.5e-06	8.66e-05
ACSM5	Macrophages (hC2)	4.162	3.63e-05	0.00144
ACSM5	Progenitor (hC1)	4.687	2.37e-06	0.000131
ACSS2	Z. reticularis (hC8)	7.71	1.48e-13	2.99e-11
ACTA1	Cortex (hC9)	3.437	0.000328	0.00936
ACTA1	Endothellial (hC6)	5.404	1.88e-06	0.000106
ACTA1	Mesenchymal (hC7)	7.519	7.51e-10	8.87e-08
ACTA1	Z. reticularis (hC8)	6.213	7.96e-10	9.37e-08
ACTA2	Mesenchymal (hC7)	5.093	3.97e-06	0.000207
ACTB	Endothellial (hC6)	4.382	4.5e-05	0.00172
ACTB	Macrophages (hC2)	8.605	1.92e-14	4.37e-12
ACTB	Mesenchymal (hC7)	13.733	3.78e-21	1.66e-18
ACTB	T-cells (hC10)	4.573	0.000285	0.00831
ACTC1	Mesenchymal (hC7)	4.392	3.47e-05	0.00138
ACTG1	Cortex (hC9)	4.86	8.09e-07	5.03e-05
ACTG1	Mesenchymal (hC7)	10.981	9.83e-16	2.62e-13
ACTG1	Z. reticularis (hC8)	6.776	1.49e-11	2.31e-09
ACTG2	Progenitor (hC1)	3.499	0.000281	0.00822
ACTL6B	Chromaffin (hC4)	4.142	2.58e-05	0.00107
ACTL8	Progenitor (hC1)	3.86	7.54e-05	0.00269
ACTN1	Mesenchymal (hC7)	4.243	5.7e-05	0.00211
ACTN1	Z. glomerulosa (hC5)	3.96	5.26e-05	0.00197
ACTN2	Progenitor (hC1)	5.115	3.39e-07	2.3e-05
ACTN4	Z. reticularis (hC8)	6.122	1.5e-09	1.68e-07
ACTR1B	Cortex (hC9)	5.159	2.23e-07	1.57e-05
ACTR2	Macrophages (hC2)	7.099	1.13e-10	1.53e-08
ACTR3	Cortex (hC9)	4.964	5.53e-07	3.57e-05
ACTR3	Z. reticularis (hC8)	4.024	3.68e-05	0.00145
ACTR3B	Progenitor (hC1)	4.926	7.7e-07	4.8e-05
ACTR3C	Cortex (hC9)	3.567	0.000209	0.00639
ACVR1B	Chromaffin (hC4)	3.572	0.000218	0.00663
ACVR1C	Chromaffin (hC4)	9.166	3.27e-17	9.98e-15
ACVR2A	Chromaffin (hC4)	3.597	0.000199	0.00613
ACVR2B	Z. reticularis (hC8)	3.729	0.000119	0.00396
ACVRL1	Endothellial (hC6)	4.507	3.46e-05	0.00138
ACYP1	Cortex (hC9)	6.325	4.7e-10	5.76e-08
ADAD1	Progenitor (hC1)	4.286	1.36e-05	0.000612
ADAM12	Progenitor (hC1)	4.549	4.37e-06	0.000225
ADAM15	Endothellial (hC6)	5.058	6.49e-06	0.000317
ADAM18	Progenitor (hC1)	4.755	1.8e-06	0.000102
ADAM19	Progenitor (hC1)	6.015	3.39e-09	3.55e-07
ADAM2	Progenitor (hC1)	5.171	2.65e-07	1.84e-05
ADAM21	Progenitor (hC1)	3.479	0.000304	0.00878
ADAM22	Cortex (hC9)	7.446	4.78e-13	9.03e-11
ADAM22	Z. glomerulosa (hC5)	5.181	2.8e-07	1.94e-05
ADAM23	Progenitor (hC1)	3.701	0.000134	0.00439
ADAM28	Macrophages (hC2)	11.69	5.97e-20	2.33e-17
ADAM28	Progenitor (hC1)	4.054	3.4e-05	0.00136
ADAM29	Progenitor (hC1)	6.05	3.09e-09	3.26e-07
ADAM32	Progenitor (hC1)	7.556	4.63e-13	8.78e-11
ADAM7	Progenitor (hC1)	6.524	2.39e-10	3.08e-08
ADAM9	Cortex (hC9)	6.001	2.71e-09	2.89e-07
ADAMDEC1	Progenitor (hC1)	3.901	6.39e-05	0.00233
ADAMTS1	Endothellial (hC6)	3.708	0.000354	0.00998
ADAMTS1	Mesenchymal (hC7)	8.874	1.75e-11	2.7e-09
ADAMTS1	Progenitor (hC1)	4.585	3.65e-06	0.000192
ADAMTS12	Progenitor (hC1)	4.915	8.26e-07	5.12e-05
ADAMTS16	Progenitor (hC1)	4.482	5.97e-06	0.000296
ADAMTS17	Progenitor (hC1)	3.531	0.000248	0.0074
ADAMTS18	Progenitor (hC1)	5.075	4.06e-07	2.71e-05
ADAMTS19	Chromaffin (hC4)	11.886	3.35e-25	1.99e-22
ADAMTS2	Macrophages (hC2)	6.104	1.39e-08	1.28e-06
ADAMTS2	Mesenchymal (hC7)	4.208	6.7e-05	0.00243
ADAMTS20	Progenitor (hC1)	5.722	1.72e-08	1.56e-06
ADAMTS3	Progenitor (hC1)	4.159	2.28e-05	0.000961
ADAMTS4	Progenitor (hC1)	6.121	1.95e-09	2.13e-07
ADAMTS5	Progenitor (hC1)	4.118	2.7e-05	0.00111
ADAMTS6	Progenitor (hC1)	5.658	2.32e-08	2.05e-06
ADAMTS9	Z. fasciculata (hC3)	9.74	6.49e-19	2.3e-16
ADAMTSL1	Z. glomerulosa (hC5)	4.973	7.77e-07	4.84e-05
ADAMTSL2	Mesenchymal (hC7)	8.298	1.01e-10	1.38e-08
ADAMTSL2	Z. fasciculata (hC3)	7.759	2.6e-13	5.1e-11
ADAMTSL3	Mesenchymal (hC7)	3.67	0.000339	0.00961
ADAMTSL3	Progenitor (hC1)	9.046	3.3e-17	1e-14
ADAMTSL4	Macrophages (hC2)	4.158	3.7e-05	0.00146
ADAP2	Macrophages (hC2)	13.894	3.27e-24	1.82e-21
ADAR	Chromaffin (hC4)	4.519	4.76e-06	0.000242
ADAR	Mesenchymal (hC7)	4.36	3.75e-05	0.00147
ADCK3	Cortex (hC9)	4.156	2.08e-05	0.000886
ADCK3	Z. reticularis (hC8)	6.754	4.28e-11	6.19e-09
ADCK5	Z. fasciculata (hC3)	9.525	4.26e-18	1.4e-15
ADCY1	Progenitor (hC1)	3.672	0.000149	0.00481
ADCY10	Progenitor (hC1)	6.284	8.72e-10	1.02e-07
ADCY2	Chromaffin (hC4)	6.69	9.35e-11	1.29e-08
ADCY2	Progenitor (hC1)	5.46	5.91e-08	4.79e-06
ADCY4	Endothellial (hC6)	7.886	1.34e-09	1.51e-07
ADCY4	Progenitor (hC1)	3.63	0.000174	0.00549
ADCY7	Macrophages (hC2)	4.223	2.93e-05	0.00119
ADCY8	Progenitor (hC1)	3.733	0.00012	0.004
ADCY9	Cortex (hC9)	5.183	1.78e-07	1.29e-05
ADCYAP1R1	Chromaffin (hC4)	12.395	1.13e-26	7.4e-24
ADD1	Mesenchymal (hC7)	3.805	0.000216	0.00658
ADD2	Chromaffin (hC4)	5.505	5.43e-08	4.43e-06
ADD3	Chromaffin (hC4)	6.706	7.93e-11	1.11e-08
ADD3-AS1	Progenitor (hC1)	5.141	3.04e-07	2.08e-05
ADGB	Progenitor (hC1)	6.692	9.07e-11	1.25e-08
ADGRA1	Chromaffin (hC4)	9.906	3.38e-19	1.23e-16
ADGRB2	Chromaffin (hC4)	6.33	7.97e-10	9.37e-08
ADGRB3	Chromaffin (hC4)	9.158	2.94e-17	9.01e-15
ADGRD1	Progenitor (hC1)	5.815	1.03e-08	9.77e-07
ADGRE1	Progenitor (hC1)	6.926	2.41e-11	3.61e-09
ADGRE2	Macrophages (hC2)	5.451	2.17e-07	1.54e-05
ADGRE2	Progenitor (hC1)	6.417	3.88e-10	4.83e-08
ADGRE3	Progenitor (hC1)	5.116	3.4e-07	2.31e-05
ADGRE5	Mesenchymal (hC7)	5.932	2.46e-07	1.73e-05
ADGRE5	Progenitor (hC1)	4.623	3.08e-06	0.000165
ADGRF1	Progenitor (hC1)	6.999	1.54e-11	2.39e-09
ADGRF2	Progenitor (hC1)	3.521	0.000261	0.00774
ADGRF5	Endothellial (hC6)	22.057	3.6e-24	1.99e-21
ADGRF5	Mesenchymal (hC7)	13.304	3.49e-17	1.06e-14
ADGRF5	Progenitor (hC1)	6.816	3.54e-11	5.19e-09
ADGRG1	Endothellial (hC6)	4.468	3.86e-05	0.00151
ADGRG2	Progenitor (hC1)	4.534	4.66e-06	0.000238
ADGRG3	Progenitor (hC1)	3.49	0.000292	0.00848
ADGRG4	Progenitor (hC1)	5.276	1.57e-07	1.15e-05
ADGRG5	Progenitor (hC1)	3.526	0.000256	0.0076
ADGRG6	Macrophages (hC2)	6.891	4.01e-10	4.99e-08
ADGRG6	Progenitor (hC1)	4.816	1.32e-06	7.73e-05
ADGRG7	Progenitor (hC1)	4.207	1.88e-05	0.000809
ADGRL1	Chromaffin (hC4)	5.891	7.79e-09	7.58e-07
ADGRL3	Progenitor (hC1)	3.817	8.53e-05	0.00299
ADGRL4	Endothellial (hC6)	9.11	4.22e-11	6.11e-09
ADGRL4	Progenitor (hC1)	3.779	9.99e-05	0.00342
ADGRV1	Cortex (hC9)	6.85	1.71e-11	2.64e-09
ADGRV1	Z. reticularis (hC8)	5.766	9.74e-09	9.32e-07
ADH1A	Mesenchymal (hC7)	10.414	1.8e-13	3.6e-11
ADH1B	Mesenchymal (hC7)	27.317	9.15e-31	7.35e-28
ADH1B	Progenitor (hC1)	5.564	3.42e-08	2.91e-06
ADH1C	Mesenchymal (hC7)	8.303	1.15e-10	1.56e-08
ADH4	Progenitor (hC1)	3.976	4.76e-05	0.00181
ADH5	Cortex (hC9)	3.501	0.000267	0.00786
ADHFE1	Z. glomerulosa (hC5)	3.869	7.58e-05	0.0027
ADIPOR2	Cortex (hC9)	4.994	4.93e-07	3.22e-05
ADIPOR2	Z. reticularis (hC8)	5.039	4.32e-07	2.86e-05
ADM	Chromaffin (hC4)	7.46	1.48e-12	2.63e-10
ADORA2A-AS1	Progenitor (hC1)	3.609	0.00019	0.00591
ADORA3	Macrophages (hC2)	7.83	5.76e-12	9.44e-10
ADPGK	Macrophages (hC2)	4.424	1.3e-05	0.000588
ADRA1A	Progenitor (hC1)	4.749	1.84e-06	0.000104
ADRB2	Progenitor (hC1)	3.538	0.000245	0.00733
ADRBK1	Macrophages (hC2)	7.76	6.26e-12	1.02e-09
ADRBK2	Macrophages (hC2)	5.293	4.06e-07	2.71e-05
ADRBK2	Progenitor (hC1)	4.239	1.59e-05	0.000699
ADTRP	Progenitor (hC1)	4.737	1.94e-06	0.000109
AEBP1	Mesenchymal (hC7)	10.658	8.87e-14	1.85e-11
AEBP1	Progenitor (hC1)	3.597	0.000195	0.00604
AES	Cortex (hC9)	5.892	4.82e-09	4.9e-07
AES	Mesenchymal (hC7)	3.839	0.000197	0.00609
AES	Z. reticularis (hC8)	4.127	2.46e-05	0.00103
AF011889.2	Chromaffin (hC4)	6.464	3.75e-10	4.68e-08
AF011889.4	Chromaffin (hC4)	4.44	7.13e-06	0.000346
AF042090.2	Progenitor (hC1)	3.87	7.2e-05	0.00259
AF064858.6	Progenitor (hC1)	4.77	1.68e-06	9.57e-05
AF121898.3	Progenitor (hC1)	3.525	0.000256	0.00761
AF130342.1	Progenitor (hC1)	4.332	1.14e-05	0.000522
AF131216.6	Progenitor (hC1)	4.977	6.41e-07	4.08e-05
AF240627.2	Progenitor (hC1)	3.881	6.93e-05	0.0025
AF277315.18	Cortex (hC9)	5.632	1.76e-08	1.59e-06
AF277315.18	T-cells (hC10)	5.019	9.45e-05	0.00326
AF277315.18	Z. reticularis (hC8)	4.499	4.49e-06	0.00023
AFAP1	Progenitor (hC1)	7.068	9.63e-12	1.53e-09
AFAP1L1	Endothellial (hC6)	4.649	2.26e-05	0.000952
AFAP1L1	Progenitor (hC1)	4.488	5.72e-06	0.000284
AFAP1L2	Progenitor (hC1)	4.986	6.4e-07	4.07e-05
AFF1	Endothellial (hC6)	4.541	2.87e-05	0.00117
AFF2	Progenitor (hC1)	5.845	9.05e-09	8.71e-07
AFF3	Chromaffin (hC4)	3.859	7.46e-05	0.00267
AFF3	Progenitor (hC1)	6.007	3.51e-09	3.67e-07
AFF4	Cortex (hC9)	5.116	2.35e-07	1.65e-05
AFF4	Z. fasciculata (hC3)	8.526	7.03e-16	1.91e-13
AFF4	Z. glomerulosa (hC5)	5.878	7.25e-09	7.11e-07
AFM	Progenitor (hC1)	3.807	9.19e-05	0.00318
AFMID	Macrophages (hC2)	3.596	0.00026	0.0077
AGAP3	Chromaffin (hC4)	7.198	3.95e-12	6.61e-10
AGAP3	Z. fasciculata (hC3)	11.551	1.5e-24	8.57e-22
AGAP4	Chromaffin (hC4)	5.616	2.44e-08	2.14e-06
AGAP4	Z. reticularis (hC8)	6.381	2.87e-10	3.65e-08
AGAP6	Chromaffin (hC4)	6.68	6.53e-11	9.23e-09
AGAP6	Z. reticularis (hC8)	6.391	2.8e-10	3.56e-08
AGAP9	Chromaffin (hC4)	5.69	1.76e-08	1.59e-06
AGAP9	Z. reticularis (hC8)	6.501	1.53e-10	2.03e-08
AGBL1	Progenitor (hC1)	6.047	3.03e-09	3.2e-07
AGBL2	Progenitor (hC1)	4.143	2.4e-05	0.001
AGBL4	Chromaffin (hC4)	6.131	2.25e-09	2.43e-07
AGMO	Progenitor (hC1)	3.474	0.000308	0.00887
AGO2	Z. fasciculata (hC3)	4.144	2.46e-05	0.00102
AGO2	Z. glomerulosa (hC5)	4.732	2.11e-06	0.000117
AGO3	Chromaffin (hC4)	3.801	9.05e-05	0.00315
AGPAT3	Z. glomerulosa (hC5)	3.686	0.000149	0.0048
AGPAT4	Chromaffin (hC4)	4.068	3.35e-05	0.00134
AGPAT5	Cortex (hC9)	3.798	8.83e-05	0.00308
AGPAT6	Z. fasciculata (hC3)	5.148	2.96e-07	2.04e-05
AGPAT6	Z. glomerulosa (hC5)	6.091	2.86e-09	3.04e-07
AGR3	Progenitor (hC1)	3.686	0.000145	0.00468
AGRP	Z. reticularis (hC8)	4.324	1.17e-05	0.000534
AGTPBP1	Chromaffin (hC4)	4.687	2.46e-06	0.000135
AGTR1	Mesenchymal (hC7)	3.85	0.000198	0.0061
AGTR1	Z. glomerulosa (hC5)	3.709	0.000138	0.00451
AGXT2	Progenitor (hC1)	4.666	2.68e-06	0.000146
AHCYL1	Cortex (hC9)	5.275	1.18e-07	8.93e-06
AHCYL1	Z. fasciculata (hC3)	6.514	2.27e-10	2.93e-08
AHCYL2	Progenitor (hC1)	3.695	0.000135	0.00441
AHDC1	Cortex (hC9)	5.244	1.49e-07	1.1e-05
AHI1	Chromaffin (hC4)	15.335	1.09e-41	1.5e-38
AHI1	Z. fasciculata (hC3)	8.028	1.5e-14	3.45e-12
AHI1	Z. glomerulosa (hC5)	6.308	6.47e-10	7.73e-08
AHNAK	Endothellial (hC6)	4.188	8.55e-05	0.003
AHNAK	Macrophages (hC2)	5.735	6.1e-08	4.92e-06
AHNAK2	Chromaffin (hC4)	4.752	1.95e-06	0.000109
AHSG	Progenitor (hC1)	3.604	0.000195	0.00603
AICDA	Progenitor (hC1)	4.247	1.61e-05	0.000708
AIF1	Macrophages (hC2)	6.119	1.26e-08	1.17e-06
AIM1	Progenitor (hC1)	4.465	6.21e-06	0.000306
AJ006998.2	Progenitor (hC1)	7.041	1.14e-11	1.79e-09
AJ239322.1	Progenitor (hC1)	3.781	0.0001	0.00343
AJAP1	Progenitor (hC1)	4.279	1.4e-05	0.000627
AK3	Z. reticularis (hC8)	4.138	2.35e-05	0.000986
AK4	Progenitor (hC1)	6.813	4.41e-11	6.37e-09
AK5	Progenitor (hC1)	4.902	9.03e-07	5.55e-05
AK7	Progenitor (hC1)	3.482	0.000295	0.00855
AK9	Chromaffin (hC4)	6.145	1.84e-09	2.02e-07
AK9	Progenitor (hC1)	4.29	1.27e-05	0.000575
AKAP11	Chromaffin (hC4)	5.514	4.35e-08	3.62e-06
AKAP12	Mesenchymal (hC7)	4.623	1.8e-05	0.000781
AKAP12	Progenitor (hC1)	5.765	1.3e-08	1.21e-06
AKAP13	Macrophages (hC2)	10.798	2.07e-19	7.68e-17
AKAP17A	Cortex (hC9)	4.131	2.32e-05	0.000974
AKAP17A	Z. reticularis (hC8)	5.026	4.72e-07	3.1e-05
AKAP4	Progenitor (hC1)	3.743	0.000117	0.00391
AKAP6	Chromaffin (hC4)	13.543	6.65e-31	5.38e-28
AKAP6	Progenitor (hC1)	5.045	4.36e-07	2.88e-05
AKAP7	Cortex (hC9)	5.046	3.84e-07	2.57e-05
AKAP7	Z. glomerulosa (hC5)	4.503	5.87e-06	0.000291
AKAP7	Z. reticularis (hC8)	6.151	1.44e-09	1.61e-07
AKAP8L	Z. reticularis (hC8)	3.485	0.000292	0.00848
AKAP9	Cortex (hC9)	5.669	1.25e-08	1.16e-06
AKAP9	Z. reticularis (hC8)	10.222	7.87e-23	3.92e-20
AKNA	Chromaffin (hC4)	3.806	8.95e-05	0.00312
AKNA	Macrophages (hC2)	5.895	3e-08	2.59e-06
AKNA	T-cells (hC10)	4.6	0.000293	0.0085
AKNAD1	Progenitor (hC1)	3.623	0.00018	0.00564
AKR1A1	Macrophages (hC2)	4.146	3.68e-05	0.00145
AKR1B1	Cortex (hC9)	18.492	3.2e-68	0
AKR1B1	Z. fasciculata (hC3)	9.833	5.67e-21	2.44e-18
AKR1B1	Z. glomerulosa (hC5)	4.851	9.42e-07	5.75e-05
AKR1B1	Z. reticularis (hC8)	15.699	4.82e-51	0
AKR1B10	Progenitor (hC1)	3.609	0.00019	0.00591
AKR1B15	Progenitor (hC1)	5.252	1.75e-07	1.27e-05
AKR1C1	Chromaffin (hC4)	11.318	6.43e-24	3.5e-21
AKR1C2	Chromaffin (hC4)	11.198	1.52e-23	8.07e-21
AKR1C3	Chromaffin (hC4)	6.132	1.83e-09	2.01e-07
AKR1C4	Chromaffin (hC4)	5.202	2.22e-07	1.57e-05
AKR1D1	Progenitor (hC1)	6.07	2.8e-09	2.98e-07
AKT1	Cortex (hC9)	4.416	6.86e-06	0.000334
AKT1	Z. reticularis (hC8)	5.289	1.29e-07	9.66e-06
AKT2	Cortex (hC9)	4.074	2.88e-05	0.00117
AKT3	Chromaffin (hC4)	3.576	0.000212	0.00646
AL022344.5	Progenitor (hC1)	4.943	7.68e-07	4.79e-05
AL035209.2	Chromaffin (hC4)	3.532	0.000245	0.00731
AL035209.2	Z. fasciculata (hC3)	11.831	1.51e-26	9.74e-24
AL035209.2	Z. glomerulosa (hC5)	6.254	1.07e-09	1.23e-07
AL035610.1	Progenitor (hC1)	5.909	6.31e-09	6.27e-07
AL035610.2	Progenitor (hC1)	6.098	2.41e-09	2.59e-07
AL109763.2	Progenitor (hC1)	4.818	1.35e-06	7.88e-05
AL117190.3	Chromaffin (hC4)	3.932	5.75e-05	0.00213
AL121656.4	Progenitor (hC1)	3.463	0.000322	0.00922
AL133493.2	Progenitor (hC1)	4.106	2.81e-05	0.00115
AL163953.3	Progenitor (hC1)	3.63	0.000176	0.00553
AL355093.2	Progenitor (hC1)	3.755	0.000111	0.00373
AL356017.3	Chromaffin (hC4)	5.362	1.06e-07	8.09e-06
AL844908.5	Macrophages (hC2)	4.355	1.84e-05	0.000795
ALAD	Z. reticularis (hC8)	10.859	2.53e-23	1.31e-20
ALAS1	Cortex (hC9)	10.584	3.11e-24	1.73e-21
ALAS1	Z. fasciculata (hC3)	25.982	3.87e-106	0
ALAS1	Z. reticularis (hC8)	6.795	2.01e-11	3.06e-09
ALAS2	Progenitor (hC1)	3.648	0.000166	0.00526
ALB	Progenitor (hC1)	3.463	0.000317	0.00909
ALCAM	Chromaffin (hC4)	13.188	5.1e-30	3.95e-27
ALDH18A1	Chromaffin (hC4)	3.57	0.000219	0.00665
ALDH1A1	Mesenchymal (hC7)	5.466	1.07e-06	6.45e-05
ALDH1A2	Progenitor (hC1)	5.404	8.27e-08	6.46e-06
ALDH1A3	Progenitor (hC1)	3.488	0.000291	0.00846
ALDH1L1	Cortex (hC9)	5.746	1.12e-08	1.06e-06
ALDH1L1	Z. glomerulosa (hC5)	5.542	5.16e-08	4.22e-06
ALDH1L2	Progenitor (hC1)	5.817	1.01e-08	9.59e-07
ALDH2	Cortex (hC9)	4.223	1.55e-05	0.000685
ALDH2	Z. reticularis (hC8)	3.99	4.16e-05	0.00161
ALDH3A2	Cortex (hC9)	12.846	4.65e-34	4.37e-31
ALDH3A2	Z. fasciculata (hC3)	20.443	1.06e-71	0
ALDH3A2	Z. glomerulosa (hC5)	10.728	4.49e-23	2.27e-20
ALDH3A2	Z. reticularis (hC8)	5.768	8.05e-09	7.82e-07
ALDH7A1	Progenitor (hC1)	4.971	6.05e-07	3.87e-05
ALDOB	Progenitor (hC1)	4.269	1.45e-05	0.000648
ALG10B	Progenitor (hC1)	3.979	4.57e-05	0.00175
ALG13	Z. fasciculata (hC3)	5.51	5.38e-08	4.39e-06
ALG1L2	Chromaffin (hC4)	4.102	2.86e-05	0.00117
ALG3	Z. reticularis (hC8)	4.007	4.1e-05	0.00159
ALK	Progenitor (hC1)	4.645	2.89e-06	0.000156
ALKBH8	Progenitor (hC1)	4.1	2.85e-05	0.00116
ALMS1	Chromaffin (hC4)	4.667	2.61e-06	0.000142
ALOX15	Progenitor (hC1)	3.713	0.000131	0.0043
ALOX15B	Macrophages (hC2)	4.849	2.71e-06	0.000147
ALOX5	Macrophages (hC2)	8.526	2.21e-13	4.36e-11
ALOX5AP	Macrophages (hC2)	6.732	8.56e-10	1e-07
ALPK1	Progenitor (hC1)	5.871	7.04e-09	6.92e-07
ALPK2	Progenitor (hC1)	4.657	2.75e-06	0.000149
ALPK3	Z. fasciculata (hC3)	7.106	1.02e-11	1.62e-09
ALPL	Z. fasciculata (hC3)	8.193	2.01e-14	4.57e-12
ALS2	Progenitor (hC1)	5.83	8.6e-09	8.31e-07
ALS2CR11	Chromaffin (hC4)	3.587	0.000207	0.00633
AMD1	Cortex (hC9)	3.699	0.000127	0.0042
AMDHD1	Z. fasciculata (hC3)	3.837	8.3e-05	0.00292
AMDHD1	Z. reticularis (hC8)	4.049	3.45e-05	0.00137
AMER2	Progenitor (hC1)	5.372	9.95e-08	7.64e-06
AMFR	Cortex (hC9)	3.842	7.33e-05	0.00263
AMH	Chromaffin (hC4)	3.685	0.000149	0.00481
AMHR2	Cortex (hC9)	5.081	3.41e-07	2.31e-05
AMHR2	Z. reticularis (hC8)	9.989	4.81e-20	1.89e-17
AMICA1	Macrophages (hC2)	3.983	6.99e-05	0.00252
AMICA1	Progenitor (hC1)	4.23	1.7e-05	0.00074
AMIGO2	Z. fasciculata (hC3)	4.495	5.93e-06	0.000293
AMN1	Progenitor (hC1)	4.223	1.72e-05	0.00075
AMOT	Progenitor (hC1)	4.831	1.26e-06	7.43e-05
AMOTL1	Chromaffin (hC4)	4.368	9.67e-06	0.000452
AMOTL1	Progenitor (hC1)	4.088	2.95e-05	0.0012
AMOTL2	Mesenchymal (hC7)	5.43	1.34e-06	7.86e-05
AMPD1	Progenitor (hC1)	3.648	0.000166	0.00526
AMPD2	Chromaffin (hC4)	19.827	1.13e-53	0
AMPD3	Z. reticularis (hC8)	5.239	1.7e-07	1.24e-05
AMPH	Progenitor (hC1)	6.325	6.91e-10	8.21e-08
AMY2B	Macrophages (hC2)	4.673	4.71e-06	0.00024
AMY2B	Mesenchymal (hC7)	4.899	5.1e-06	0.000257
AMY2B	Z. reticularis (hC8)	4.31	1.09e-05	0.000502
ANAPC1	Progenitor (hC1)	10.411	8.5e-22	3.9e-19
ANAPC15	Cortex (hC9)	3.731	0.000113	0.00381
ANAPC16	Cortex (hC9)	3.769	9.64e-05	0.00332
ANAPC16	Z. reticularis (hC8)	4.775	1.4e-06	8.19e-05
ANAPC4	Z. reticularis (hC8)	4.005	4.04e-05	0.00157
ANAPC5	Z. reticularis (hC8)	4.94	6.62e-07	4.2e-05
ANAPC7	Cortex (hC9)	4.619	2.79e-06	0.000151
ANGPT1	Progenitor (hC1)	4.093	2.97e-05	0.0012
ANGPT2	Progenitor (hC1)	5.75	1.37e-08	1.27e-06
ANGPTL1	Cortex (hC9)	4.99	5.2e-07	3.38e-05
ANGPTL4	Mesenchymal (hC7)	3.844	0.000205	0.00627
ANK1	Progenitor (hC1)	5.581	3.37e-08	2.87e-06
ANK2	Chromaffin (hC4)	16.407	2.33e-42	3.35e-39
ANK3	Chromaffin (hC4)	8.734	3.05e-16	8.59e-14
ANK3	Progenitor (hC1)	7.622	2.83e-13	5.52e-11
ANKDD1A	Z. reticularis (hC8)	7.815	6.36e-14	1.35e-11
ANKDD1B	Progenitor (hC1)	3.691	0.00014	0.00455
ANKFN1	Chromaffin (hC4)	3.983	4.6e-05	0.00176
ANKFN1	Progenitor (hC1)	7.881	6.81e-14	1.44e-11
ANKH	Chromaffin (hC4)	8.942	7.46e-17	2.21e-14
ANKH	Macrophages (hC2)	5.36	3.03e-07	2.08e-05
ANKLE2	Z. reticularis (hC8)	3.804	8.71e-05	0.00305
ANKRA2	Cortex (hC9)	4.274	1.28e-05	0.000581
ANKRA2	Z. reticularis (hC8)	8.799	1.1e-16	3.22e-14
ANKRD10	Z. glomerulosa (hC5)	4.049	3.61e-05	0.00143
ANKRD12	Cortex (hC9)	4.248	1.38e-05	0.000619
ANKRD13A	Z. reticularis (hC8)	4.453	6.39e-06	0.000313
ANKRD13B	Chromaffin (hC4)	4.593	3.93e-06	0.000204
ANKRD13C	Z. fasciculata (hC3)	3.924	5.95e-05	0.00219
ANKRD13D	Macrophages (hC2)	6.575	1.52e-09	1.7e-07
ANKRD17	Cortex (hC9)	3.46	0.000302	0.00873
ANKRD18A	Chromaffin (hC4)	3.795	9.55e-05	0.00329
ANKRD18A	Progenitor (hC1)	6.483	2.71e-10	3.45e-08
ANKRD18B	Chromaffin (hC4)	4.474	6.12e-06	0.000302
ANKRD18B	Progenitor (hC1)	5.992	3.97e-09	4.09e-07
ANKRD20A1	Chromaffin (hC4)	11.387	1.19e-24	6.83e-22
ANKRD20A1	Progenitor (hC1)	3.454	0.000321	0.0092
ANKRD20A2	Chromaffin (hC4)	10.397	1.87e-21	8.33e-19
ANKRD20A2	Progenitor (hC1)	4.841	1.11e-06	6.65e-05
ANKRD20A3	Chromaffin (hC4)	9.765	9.31e-20	3.56e-17
ANKRD20A3	Progenitor (hC1)	8.346	2.05e-15	5.21e-13
ANKRD20A4	Chromaffin (hC4)	11.138	7.32e-24	3.97e-21
ANKRD20A4	Progenitor (hC1)	3.764	0.000103	0.00351
ANKRD22	Progenitor (hC1)	4.069	3.31e-05	0.00132
ANKRD26	Cortex (hC9)	7.002	6.58e-12	1.07e-09
ANKRD28	Cortex (hC9)	3.979	4.29e-05	0.00165
ANKRD30A	Progenitor (hC1)	6.818	4.45e-11	6.42e-09
ANKRD30B	Progenitor (hC1)	7.398	1.38e-12	2.46e-10
ANKRD30BL	Progenitor (hC1)	8.12	1.61e-14	3.69e-12
ANKRD31	Progenitor (hC1)	5.026	5.12e-07	3.33e-05
ANKRD33B	Progenitor (hC1)	3.57	0.000219	0.00666
ANKRD36	Chromaffin (hC4)	31.81	2.9e-150	0
ANKRD36B	Chromaffin (hC4)	29.282	8.57e-118	0
ANKRD36C	Chromaffin (hC4)	27.678	2.27e-109	0
ANKRD42	Cortex (hC9)	4.972	5.38e-07	3.49e-05
ANKRD42	Z. reticularis (hC8)	7.824	5.6e-14	1.2e-11
ANKRD45	Progenitor (hC1)	4.024	3.93e-05	0.00153
ANKRD46	Cortex (hC9)	5.426	5.71e-08	4.64e-06
ANKRD52	Cortex (hC9)	4.585	3.28e-06	0.000174
ANKRD52	Z. reticularis (hC8)	5.566	3.22e-08	2.75e-06
ANKRD55	Progenitor (hC1)	4.926	8.17e-07	5.07e-05
ANKRD62	Progenitor (hC1)	6.09	2.56e-09	2.74e-07
ANKRD7	Progenitor (hC1)	5.403	8.42e-08	6.57e-06
ANKS1A	Endothellial (hC6)	5.253	3.29e-06	0.000175
ANKS1A	Mesenchymal (hC7)	4.55	2.17e-05	0.000918
ANKS1B	Progenitor (hC1)	6.875	2.54e-11	3.8e-09
ANKS3	Chromaffin (hC4)	3.891	6.6e-05	0.0024
ANKS4B	Progenitor (hC1)	3.894	6.51e-05	0.00237
ANKUB1	Progenitor (hC1)	4.639	3.01e-06	0.000162
ANKZF1	Chromaffin (hC4)	4.503	5.36e-06	0.000268
ANKZF1	Z. reticularis (hC8)	3.596	0.000194	0.006
ANLN	Progenitor (hC1)	5.688	2.09e-08	1.85e-06
ANO10	Progenitor (hC1)	5.717	1.62e-08	1.47e-06
ANO2	Progenitor (hC1)	3.468	0.000314	0.00902
ANO3	Progenitor (hC1)	5.81	1.07e-08	1.01e-06
ANO4	Chromaffin (hC4)	7.382	1.41e-12	2.52e-10
ANO4	Z. glomerulosa (hC5)	8.823	4.82e-16	1.33e-13
ANO5	Chromaffin (hC4)	6.168	1.69e-09	1.86e-07
ANO6	Chromaffin (hC4)	9.34	2.91e-18	9.76e-16
ANO8	Cortex (hC9)	5.163	2.32e-07	1.63e-05
ANOS1	Chromaffin (hC4)	3.437	0.000354	0.00999
ANOS1	Progenitor (hC1)	3.761	0.000107	0.00362
ANPEP	Progenitor (hC1)	4.97	6.68e-07	4.23e-05
ANTXR1	Cortex (hC9)	4.491	4.9e-06	0.000249
ANTXR1	Z. reticularis (hC8)	5.757	1.13e-08	1.06e-06
ANTXRL	Progenitor (hC1)	3.934	5.6e-05	0.00208
ANXA1	Mesenchymal (hC7)	5.796	3.99e-07	2.66e-05
ANXA10	Progenitor (hC1)	3.845	7.85e-05	0.00279
ANXA13	Progenitor (hC1)	5.25	1.8e-07	1.3e-05
ANXA3	Progenitor (hC1)	4.517	5.1e-06	0.000257
ANXA4	Progenitor (hC1)	3.469	0.000307	0.00884
ANXA5	Cortex (hC9)	4.369	8.28e-06	0.000394
ANXA5	Macrophages (hC2)	3.723	0.000164	0.00521
ANXA5	Mesenchymal (hC7)	6.361	4.03e-08	3.39e-06
ANXA5	Z. glomerulosa (hC5)	6.389	5.23e-10	6.36e-08
ANXA6	Chromaffin (hC4)	3.595	0.000197	0.00609
AOAH	Macrophages (hC2)	7.121	1.38e-10	1.85e-08
AOC3	Mesenchymal (hC7)	4.437	3.23e-05	0.0013
AOX1	Cortex (hC9)	15.598	1.85e-46	0
AOX1	Z. fasciculata (hC3)	7.219	3e-12	5.09e-10
AOX1	Z. glomerulosa (hC5)	5.436	7.09e-08	5.64e-06
AOX1	Z. reticularis (hC8)	14.078	8.16e-39	9.68e-36
AP000235.2	Progenitor (hC1)	5.519	5.02e-08	4.12e-06
AP000240.5	Progenitor (hC1)	3.6	0.000196	0.00606
AP000279.69	Chromaffin (hC4)	3.655	0.000163	0.00519
AP000282.2	Progenitor (hC1)	3.809	9.08e-05	0.00316
AP000330.8	Progenitor (hC1)	3.597	0.0002	0.00615
AP000345.1	Progenitor (hC1)	5.038	4.95e-07	3.23e-05
AP000356.8	Mesenchymal (hC7)	4.003	0.000125	0.00414
AP000356.8	Progenitor (hC1)	3.55	0.000233	0.007
AP000432.3	Progenitor (hC1)	5.656	2.41e-08	2.12e-06
AP000437.3	Macrophages (hC2)	3.671	0.000205	0.00629
AP000476.1	Progenitor (hC1)	6.404	4.49e-10	5.52e-08
AP000662.4	Progenitor (hC1)	3.586	0.000207	0.00634
AP000892.6	Mesenchymal (hC7)	7.514	1.48e-09	1.65e-07
AP001048.4	Z. fasciculata (hC3)	5.845	1.25e-08	1.16e-06
AP001053.11	Progenitor (hC1)	3.439	0.00035	0.00989
AP001258.4	Progenitor (hC1)	3.494	0.000285	0.00832
AP001476.2	Z. fasciculata (hC3)	6.583	2.28e-10	2.96e-08
AP003025.2	Progenitor (hC1)	3.619	0.000184	0.00573
AP003900.6	Progenitor (hC1)	6.654	1.12e-10	1.52e-08
AP1B1	Macrophages (hC2)	8.684	5.48e-14	1.18e-11
AP1G1	Z. reticularis (hC8)	5.255	1.47e-07	1.08e-05
AP1G2	Chromaffin (hC4)	4.001	4.3e-05	0.00166
AP1S2	Chromaffin (hC4)	3.902	6.33e-05	0.00231
AP1S2	Macrophages (hC2)	5.309	3.88e-07	2.6e-05
AP1S3	Progenitor (hC1)	3.904	6.19e-05	0.00227
AP2A1	Cortex (hC9)	4.952	5.76e-07	3.7e-05
AP2A1	Z. fasciculata (hC3)	4.114	2.78e-05	0.00114
AP2A1	Z. reticularis (hC8)	4.595	3.25e-06	0.000173
AP2A2	Chromaffin (hC4)	6.567	1.59e-10	2.11e-08
AP2A2	Macrophages (hC2)	6.513	1.8e-09	1.98e-07
AP2B1	Progenitor (hC1)	3.716	0.000124	0.00412
AP2M1	Cortex (hC9)	4.791	1.23e-06	7.3e-05
AP2M1	Z. reticularis (hC8)	5.998	2.84e-09	3.01e-07
AP3B1	Macrophages (hC2)	4.038	5.49e-05	0.00204
AP3B2	Chromaffin (hC4)	8.067	3.16e-14	6.97e-12
AP4M1	Chromaffin (hC4)	4.922	8.59e-07	5.3e-05
AP4S1	Progenitor (hC1)	4.744	1.79e-06	0.000102
APAF1	Progenitor (hC1)	6.127	1.88e-09	2.05e-07
APBA2	Chromaffin (hC4)	3.695	0.00014	0.00456
APBB1	Chromaffin (hC4)	6.35	6.51e-10	7.78e-08
APBB1IP	Macrophages (hC2)	5.547	1.5e-07	1.1e-05
APBB2	Progenitor (hC1)	5.251	1.62e-07	1.19e-05
APBB3	Z. fasciculata (hC3)	5.877	8.22e-09	7.98e-07
APBB3	Z. reticularis (hC8)	7.811	6.88e-14	1.45e-11
APC	Chromaffin (hC4)	4.133	2.49e-05	0.00104
APC2	Chromaffin (hC4)	10.27	2.93e-20	1.17e-17
APCDD1	Z. glomerulosa (hC5)	4.115	2.96e-05	0.0012
APEX1	Z. fasciculata (hC3)	13.867	4.35e-32	3.74e-29
APLN	Z. fasciculata (hC3)	4.248	1.71e-05	0.000747
APLP1	Chromaffin (hC4)	10.698	9.22e-22	4.21e-19
APMAP	Macrophages (hC2)	3.503	0.000354	0.00998
APOB	Progenitor (hC1)	5.425	7.6e-08	6e-06
APOC1	Cortex (hC9)	16.708	7.48e-53	0
APOC1	Z. reticularis (hC8)	10.597	3.13e-24	1.74e-21
APOD	Mesenchymal (hC7)	3.807	0.000228	0.00688
APOE	Cortex (hC9)	19.926	6.72e-68	0
APOE	Macrophages (hC2)	4.832	2.23e-06	0.000123
APOE	Z. reticularis (hC8)	5.782	6.73e-09	6.64e-07
APOH	Progenitor (hC1)	4.518	5.09e-06	0.000257
APOL1	Endothellial (hC6)	3.822	0.000253	0.00753
APOL2	Chromaffin (hC4)	5.373	1e-07	7.7e-06
APOL3	Progenitor (hC1)	4.544	4.39e-06	0.000225
APOL4	Chromaffin (hC4)	3.538	0.000246	0.00734
APOL4	Progenitor (hC1)	4.117	2.67e-05	0.0011
APOL6	Macrophages (hC2)	4.118	4.08e-05	0.00158
APOL6	Progenitor (hC1)	4.003	4.1e-05	0.00159
APOLD1	Endothellial (hC6)	5.28	3.36e-06	0.000178
APOOL	Progenitor (hC1)	3.739	0.000114	0.00382
APP	Cortex (hC9)	6.786	2.13e-11	3.22e-09
APP	Endothellial (hC6)	4.557	2.7e-05	0.00111
APPBP2	Cortex (hC9)	3.659	0.000148	0.00477
APTX	Z. reticularis (hC8)	3.494	0.000281	0.00822
AQP1	Endothellial (hC6)	4.147	0.000101	0.00344
AQP12B	Progenitor (hC1)	4.468	6.22e-06	0.000306
AQP4	Progenitor (hC1)	3.625	0.00018	0.00564
AQP7	Progenitor (hC1)	6.588	1.55e-10	2.06e-08
AQP9	Progenitor (hC1)	3.98	4.71e-05	0.00179
AR	Progenitor (hC1)	6.07	2.71e-09	2.89e-07
ARAF	Cortex (hC9)	5.758	1.08e-08	1.02e-06
ARAP1	Macrophages (hC2)	4.454	1.16e-05	0.00053
ARAP2	Macrophages (hC2)	4.492	1.05e-05	0.000486
ARAP2	Progenitor (hC1)	5.518	4.47e-08	3.71e-06
ARAP3	Chromaffin (hC4)	4.724	2.12e-06	0.000118
ARAP3	Endothellial (hC6)	4.717	1.83e-05	0.000791
ARAP3	Progenitor (hC1)	3.465	0.000314	0.00903
ARC	Chromaffin (hC4)	13.887	6.35e-31	5.15e-28
ARFGAP1	Chromaffin (hC4)	6.522	2.3e-10	2.98e-08
ARFGAP2	Z. reticularis (hC8)	4.043	3.47e-05	0.00138
ARFGAP3	Cortex (hC9)	4.879	8.27e-07	5.12e-05
ARFGAP3	Z. fasciculata (hC3)	6.624	1.21e-10	1.62e-08
ARFGEF2	Cortex (hC9)	7.079	3.98e-12	6.65e-10
ARFGEF2	Z. fasciculata (hC3)	4.944	7.57e-07	4.73e-05
ARFGEF2	Z. glomerulosa (hC5)	3.805	9.32e-05	0.00322
ARFGEF3	Chromaffin (hC4)	19.511	2.21e-49	0
ARG2	Z. glomerulosa (hC5)	4.47	7.29e-06	0.000352
ARHGAP1	Chromaffin (hC4)	4.637	2.93e-06	0.000157
ARHGAP10	Mesenchymal (hC7)	8.888	1.05e-11	1.66e-09
ARHGAP10	Z. fasciculata (hC3)	4.334	1.14e-05	0.000522
ARHGAP11A	Progenitor (hC1)	3.949	5.24e-05	0.00196
ARHGAP15	Macrophages (hC2)	5.159	7.42e-07	4.65e-05
ARHGAP15	Progenitor (hC1)	5.535	4.17e-08	3.49e-06
ARHGAP15	T-cells (hC10)	6.527	1.33e-05	0.0006
ARHGAP17	Z. reticularis (hC8)	8.165	6.07e-15	1.46e-12
ARHGAP18	Cortex (hC9)	5.612	2.08e-08	1.85e-06
ARHGAP18	Macrophages (hC2)	6.761	4.73e-10	5.79e-08
ARHGAP18	Z. glomerulosa (hC5)	4.793	1.6e-06	9.19e-05
ARHGAP18	Z. reticularis (hC8)	5.125	2.78e-07	1.92e-05
ARHGAP22	Macrophages (hC2)	4.559	8.24e-06	0.000393
ARHGAP24	Macrophages (hC2)	6.879	4.22e-10	5.23e-08
ARHGAP24	Progenitor (hC1)	4.167	2.17e-05	0.000918
ARHGAP25	Progenitor (hC1)	4.468	6.18e-06	0.000305
ARHGAP26	Chromaffin (hC4)	11.289	4.95e-24	2.72e-21
ARHGAP26	Progenitor (hC1)	7.289	2.05e-12	3.59e-10
ARHGAP27	Macrophages (hC2)	8.061	1.72e-12	3.04e-10
ARHGAP28	Progenitor (hC1)	6.682	9.01e-11	1.25e-08
ARHGAP29	Endothellial (hC6)	8.25	4.14e-10	5.13e-08
ARHGAP29	Progenitor (hC1)	7.81	1.09e-13	2.26e-11
ARHGAP30	Macrophages (hC2)	7.042	2.09e-10	2.72e-08
ARHGAP31	Progenitor (hC1)	4.221	1.75e-05	0.000759
ARHGAP33	Chromaffin (hC4)	8.48	2.22e-15	5.64e-13
ARHGAP36	Chromaffin (hC4)	16.976	6.97e-41	9.04e-38
ARHGAP4	Macrophages (hC2)	9.759	5.8e-16	1.59e-13
ARHGAP42	Progenitor (hC1)	5.345	1.08e-07	8.25e-06
ARHGAP44	Chromaffin (hC4)	5.58	3.72e-08	3.15e-06
ARHGAP6	Progenitor (hC1)	4.832	1.25e-06	7.41e-05
ARHGAP9	Macrophages (hC2)	6.106	1.38e-08	1.28e-06
ARHGDIB	Macrophages (hC2)	4.225	2.87e-05	0.00117
ARHGDIB	T-cells (hC10)	5.284	9.43e-05	0.00326
ARHGEF1	Macrophages (hC2)	5.693	7.33e-08	5.8e-06
ARHGEF1	T-cells (hC10)	4.558	0.000317	0.0091
ARHGEF10L	Chromaffin (hC4)	6.345	6.72e-10	8e-08
ARHGEF12	Cortex (hC9)	4.094	2.57e-05	0.00107
ARHGEF12	Z. glomerulosa (hC5)	5.935	5.58e-09	5.61e-07
ARHGEF15	Endothellial (hC6)	5.098	5.83e-06	0.000289
ARHGEF17	Chromaffin (hC4)	10.472	4.98e-21	2.16e-18
ARHGEF17	Mesenchymal (hC7)	6.381	5.52e-08	4.49e-06
ARHGEF2	Macrophages (hC2)	4.79	3.32e-06	0.000176
ARHGEF2	Progenitor (hC1)	3.5	0.000278	0.00814
ARHGEF26	Chromaffin (hC4)	4.348	1.06e-05	0.000489
ARHGEF28	Cortex (hC9)	9.813	8.76e-21	3.68e-18
ARHGEF28	Z. reticularis (hC8)	5.329	9.59e-08	7.39e-06
ARHGEF3	Chromaffin (hC4)	6.688	8e-11	1.12e-08
ARHGEF33	Progenitor (hC1)	4.139	2.46e-05	0.00103
ARHGEF37	Progenitor (hC1)	3.608	0.000187	0.00584
ARHGEF38	Progenitor (hC1)	4.55	4.32e-06	0.000222
ARHGEF39	Progenitor (hC1)	3.628	0.000175	0.00551
ARHGEF4	Chromaffin (hC4)	10.88	3.37e-22	1.59e-19
ARHGEF40	Cortex (hC9)	8.174	2.92e-15	7.3e-13
ARHGEF40	Z. reticularis (hC8)	10.689	5.09e-23	2.56e-20
ARHGEF5	Progenitor (hC1)	4.839	1.19e-06	7.08e-05
ARHGEF7	Z. reticularis (hC8)	3.44	0.000339	0.00963
ARHGEF9	Chromaffin (hC4)	5.848	8.56e-09	8.28e-07
ARHGEF9	Progenitor (hC1)	3.524	0.000252	0.0075
ARID3B	Progenitor (hC1)	4.411	7.78e-06	0.000373
ARID5A	Macrophages (hC2)	3.649	0.000222	0.00674
ARID5B	Mesenchymal (hC7)	3.885	0.000175	0.0055
ARIH1	Z. fasciculata (hC3)	3.985	4.55e-05	0.00174
ARL10	Chromaffin (hC4)	3.768	0.000105	0.00358
ARL13B	Progenitor (hC1)	3.659	0.000156	0.00498
ARL14EPL	Progenitor (hC1)	4.127	2.64e-05	0.00109
ARL17A	Z. reticularis (hC8)	5.089	3.25e-07	2.22e-05
ARL17B	Z. reticularis (hC8)	3.968	4.56e-05	0.00174
ARL4C	Chromaffin (hC4)	4.286	1.37e-05	0.000615
ARL4C	Macrophages (hC2)	7.246	8.06e-11	1.12e-08
ARL5A	Cortex (hC9)	4.362	8.85e-06	0.000418
ARL5B	Z. fasciculata (hC3)	6.19	1.59e-09	1.77e-07
ARL5B	Z. glomerulosa (hC5)	10.467	1.04e-20	4.34e-18
ARL6	Chromaffin (hC4)	4.476	6.27e-06	0.000308
ARL6IP1	Z. glomerulosa (hC5)	3.651	0.000167	0.00529
ARL6IP5	Cortex (hC9)	4.312	1.08e-05	0.0005
ARMC2	Chromaffin (hC4)	6.838	4.42e-11	6.38e-09
ARMC3	Progenitor (hC1)	6.105	2.34e-09	2.53e-07
ARMC4	Progenitor (hC1)	4.692	2.38e-06	0.000131
ARMC9	Chromaffin (hC4)	3.723	0.000122	0.00406
ARMCX2	Chromaffin (hC4)	3.474	0.000306	0.00883
ARMCX2	Z. fasciculata (hC3)	3.763	0.00011	0.00372
ARMCX3	Z. fasciculata (hC3)	6.52	2.65e-10	3.4e-08
ARMCX4	Chromaffin (hC4)	4.338	1.07e-05	0.000494
ARNT2	Progenitor (hC1)	4.123	2.6e-05	0.00107
ARNTL	Z. reticularis (hC8)	8.005	2.39e-14	5.38e-12
ARNTL2	Progenitor (hC1)	6.344	6.35e-10	7.6e-08
ARPC1B	Macrophages (hC2)	6.355	4.17e-09	4.29e-07
ARPC2	Macrophages (hC2)	7.482	1.47e-11	2.29e-09
ARPC3	Macrophages (hC2)	4.902	1.92e-06	0.000108
ARPC5	Macrophages (hC2)	3.942	7.77e-05	0.00276
ARPIN	Macrophages (hC2)	4.701	4.53e-06	0.000232
ARPIN	Progenitor (hC1)	3.518	0.000259	0.00768
ARPP21	Progenitor (hC1)	5.901	6.94e-09	6.83e-07
ARRB1	Macrophages (hC2)	5.951	2.61e-08	2.27e-06
ARRB1	Progenitor (hC1)	3.739	0.000116	0.00389
ARRB2	Macrophages (hC2)	12.757	3.13e-22	1.48e-19
ARRDC2	Macrophages (hC2)	8.351	4.98e-13	9.39e-11
ARRDC3	Cortex (hC9)	4.602	2.89e-06	0.000156
ARRDC3	Z. fasciculata (hC3)	7.584	3.79e-13	7.26e-11
ARRDC3	Z. glomerulosa (hC5)	21.376	8.33e-66	0
ARRDC3-AS1	Progenitor (hC1)	3.636	0.000172	0.00543
ARSB	Progenitor (hC1)	4.632	3.02e-06	0.000162
ARSD	Chromaffin (hC4)	4.506	5.35e-06	0.000268
ARSE	Progenitor (hC1)	4.786	1.56e-06	8.97e-05
ARSF	Chromaffin (hC4)	4.545	4.76e-06	0.000242
ARSG	Z. reticularis (hC8)	4.076	3.08e-05	0.00124
ARSH	Progenitor (hC1)	4.52	5.11e-06	0.000258
ARSK	Progenitor (hC1)	4.069	3.22e-05	0.00129
ART3	Progenitor (hC1)	5.564	3.79e-08	3.2e-06
ARVCF	Chromaffin (hC4)	5.551	4.48e-08	3.71e-06
AS3MT	Z. reticularis (hC8)	5.153	2.78e-07	1.92e-05
ASAH1	Chromaffin (hC4)	4.417	7.4e-06	0.000357
ASAH1	Macrophages (hC2)	8.475	1.28e-13	2.61e-11
ASAP1	Chromaffin (hC4)	8.052	1.31e-14	3.05e-12
ASAP1	Endothellial (hC6)	3.826	0.000243	0.00726
ASAP2	Progenitor (hC1)	4.436	7.15e-06	0.000347
ASAP3	Cortex (hC9)	5.391	7.3e-08	5.78e-06
ASAP3	Z. reticularis (hC8)	3.712	0.000127	0.00419
ASB15	Progenitor (hC1)	5.152	2.92e-07	2.01e-05
ASB18	Progenitor (hC1)	4.139	2.47e-05	0.00103
ASB4	Cortex (hC9)	4.265	1.33e-05	0.000599
ASB4	Z. glomerulosa (hC5)	6.528	3.22e-10	4.06e-08
ASB5	Progenitor (hC1)	4.065	3.34e-05	0.00133
ASB7	Progenitor (hC1)	3.711	0.000129	0.00425
ASB9	Progenitor (hC1)	3.869	7.25e-05	0.0026
ASCC1	Z. fasciculata (hC3)	4.632	3.25e-06	0.000173
ASCL1	Chromaffin (hC4)	3.489	0.000301	0.00871
ASH1L	Cortex (hC9)	4.673	2.08e-06	0.000116
ASIC3	Chromaffin (hC4)	7.031	1.83e-11	2.81e-09
ASIC4	Chromaffin (hC4)	5.648	2.76e-08	2.39e-06
ASIC5	Progenitor (hC1)	3.564	0.000225	0.00682
ASL	Chromaffin (hC4)	5.247	1.85e-07	1.34e-05
ASPA	Mesenchymal (hC7)	5.706	5.2e-07	3.38e-05
ASPA	Progenitor (hC1)	5.124	3.15e-07	2.16e-05
ASPDH	Chromaffin (hC4)	4.291	1.42e-05	0.000636
ASPDH	Endothellial (hC6)	4.475	1.06e-05	0.000489
ASPG	Progenitor (hC1)	3.666	0.000155	0.00496
ASPH	Cortex (hC9)	9.103	1.79e-18	6.13e-16
ASPH	Z. reticularis (hC8)	7.783	4.6e-14	9.94e-12
ASPM	Progenitor (hC1)	6.411	4.41e-10	5.44e-08
ASPN	Mesenchymal (hC7)	3.856	0.000196	0.00607
ASRGL1	Progenitor (hC1)	4.576	3.89e-06	0.000203
ASS1	Cortex (hC9)	4.51	4.65e-06	0.000237
ASTN1	Z. glomerulosa (hC5)	5.735	1.98e-08	1.76e-06
ASTN2	Chromaffin (hC4)	6.975	1.88e-11	2.87e-09
ASTN2	Progenitor (hC1)	6.173	1.43e-09	1.6e-07
ASXL1	Cortex (hC9)	4.684	2.04e-06	0.000114
ASXL3	Progenitor (hC1)	6.263	9.67e-10	1.12e-07
ASZ1	Progenitor (hC1)	3.957	5.12e-05	0.00193
ATAD1	Cortex (hC9)	3.765	9.92e-05	0.0034
ATAD2	Progenitor (hC1)	3.688	0.000139	0.00452
ATAT1	Chromaffin (hC4)	4.181	2.11e-05	0.000897
ATCAY	Chromaffin (hC4)	8.707	5.63e-16	1.55e-13
ATF3	Mesenchymal (hC7)	7.009	7.07e-09	6.95e-07
ATF4	Z. fasciculata (hC3)	4.821	1.31e-06	7.72e-05
ATF4	Z. reticularis (hC8)	4.613	2.99e-06	0.00016
ATF7IP2	Cortex (hC9)	5.303	1.08e-07	8.25e-06
ATF7IP2	Z. reticularis (hC8)	3.653	0.000157	0.00502
ATG13	Chromaffin (hC4)	3.732	0.00012	0.00399
ATG16L2	Macrophages (hC2)	6.718	7.38e-10	8.73e-08
ATG4B	Chromaffin (hC4)	5.027	4.91e-07	3.21e-05
ATG4B	Z. reticularis (hC8)	4.198	1.84e-05	0.000793
ATG4C	Macrophages (hC2)	3.693	0.00019	0.00591
ATG7	Macrophages (hC2)	4.229	2.72e-05	0.00112
ATG9B	Endothellial (hC6)	4.198	8.52e-05	0.00299
ATHL1	Macrophages (hC2)	3.661	0.000215	0.00656
ATL2	Cortex (hC9)	4.399	7.41e-06	0.000357
ATL2	Z. glomerulosa (hC5)	4.637	3.26e-06	0.000173
ATL2	Z. reticularis (hC8)	3.442	0.000334	0.00951
ATM	Macrophages (hC2)	5.934	2.09e-08	1.85e-06
ATN1	Cortex (hC9)	4.932	6.34e-07	4.04e-05
ATN1	Z. reticularis (hC8)	6.435	2.57e-10	3.3e-08
ATOH8	Macrophages (hC2)	4.763	3.81e-06	0.000199
ATOX1	Z. glomerulosa (hC5)	3.477	0.000317	0.00909
ATP10A	Z. glomerulosa (hC5)	10.163	1.67e-19	6.23e-17
ATP10B	Progenitor (hC1)	6.764	6.03e-11	8.56e-09
ATP10D	Mesenchymal (hC7)	3.83	0.000206	0.00631
ATP11C	Progenitor (hC1)	3.945	5.2e-05	0.00195
ATP13A3	Z. glomerulosa (hC5)	7.726	2.45e-13	4.8e-11
ATP13A4	Progenitor (hC1)	6.144	1.86e-09	2.04e-07
ATP13A5	Progenitor (hC1)	5.294	1.46e-07	1.07e-05
ATP1A1	Chromaffin (hC4)	15.334	1.39e-39	1.71e-36
ATP1A2	Progenitor (hC1)	4.637	3.04e-06	0.000163
ATP1A3	Chromaffin (hC4)	6.744	8.02e-11	1.12e-08
ATP1A4	Progenitor (hC1)	4.497	5.5e-06	0.000275
ATP1B1	Chromaffin (hC4)	11.877	1.52e-26	9.82e-24
ATP1B1	Z. glomerulosa (hC5)	3.93	5.87e-05	0.00217
ATP1B3	Cortex (hC9)	4.221	1.52e-05	0.000673
ATP1B3	Z. fasciculata (hC3)	44.544	1.5e-265	0
ATP1B3	Z. glomerulosa (hC5)	9.809	1.56e-19	5.85e-17
ATP1B4	Progenitor (hC1)	4.192	2.02e-05	0.000864
ATP23	Progenitor (hC1)	4.276	1.4e-05	0.000626
ATP2A2	Z. fasciculata (hC3)	13.009	3.3e-30	2.6e-27
ATP2A3	Z. glomerulosa (hC5)	5.363	1.34e-07	9.98e-06
ATP2B2	Progenitor (hC1)	3.757	0.000108	0.00367
ATP2B3	Chromaffin (hC4)	3.634	0.000175	0.0055
ATP2B4	Z. fasciculata (hC3)	5.335	1.16e-07	8.81e-06
ATP2C1	Chromaffin (hC4)	4.256	1.51e-05	0.000667
ATP4A	Z. fasciculata (hC3)	6.569	2.44e-10	3.14e-08
ATP5A1	Cortex (hC9)	4.62	2.71e-06	0.000147
ATP5B	Cortex (hC9)	8.542	1.2e-16	3.47e-14
ATP5B	Z. fasciculata (hC3)	4.055	3.4e-05	0.00136
ATP5B	Z. glomerulosa (hC5)	4.258	1.53e-05	0.000678
ATP5C1	Cortex (hC9)	7.451	4.18e-13	7.96e-11
ATP5D	Z. glomerulosa (hC5)	3.722	0.000129	0.00426
ATP5E	Cortex (hC9)	4.273	1.25e-05	0.000566
ATP5G1	Cortex (hC9)	3.577	0.000201	0.00619
ATP5G3	Cortex (hC9)	4.438	6.22e-06	0.000306
ATP5I	Cortex (hC9)	5.845	6.16e-09	6.13e-07
ATP5J	Cortex (hC9)	4.531	4.16e-06	0.000215
ATP5J	Z. reticularis (hC8)	3.692	0.000134	0.0044
ATP5J2	Cortex (hC9)	4.396	7.52e-06	0.000362
ATP5L	Z. glomerulosa (hC5)	4.079	3.24e-05	0.0013
ATP5O	Cortex (hC9)	3.576	0.000203	0.00623
ATP6V0A1	Chromaffin (hC4)	9.93	2.89e-20	1.16e-17
ATP6V0A2	Progenitor (hC1)	5.743	1.36e-08	1.26e-06
ATP6V0A4	Progenitor (hC1)	5.633	2.73e-08	2.37e-06
ATP6V0B	Macrophages (hC2)	4.296	2.06e-05	0.000881
ATP6V0D2	Progenitor (hC1)	4.428	7.47e-06	0.00036
ATP6V0E2	Chromaffin (hC4)	7.425	1.53e-12	2.71e-10
ATP6V1B2	Chromaffin (hC4)	8.905	8.14e-17	2.4e-14
ATP6V1E2	Progenitor (hC1)	3.947	5.24e-05	0.00197
ATP6V1G2	Endothellial (hC6)	3.845	0.000103	0.0035
ATP6V1H	Cortex (hC9)	3.834	7.61e-05	0.00271
ATP7A	Progenitor (hC1)	5.106	3.29e-07	2.24e-05
ATP7B	Progenitor (hC1)	4.045	3.55e-05	0.00141
ATP8A2	Chromaffin (hC4)	4.881	1.04e-06	6.28e-05
ATP8A2	Progenitor (hC1)	4.206	1.83e-05	0.000791
ATP8B4	Macrophages (hC2)	10.238	4.96e-17	1.49e-14
ATP8B4	Progenitor (hC1)	5.568	3.46e-08	2.95e-06
ATP9A	Chromaffin (hC4)	6.752	6.47e-11	9.15e-09
ATP9A	Progenitor (hC1)	3.487	0.000289	0.0084
ATR	Cortex (hC9)	8.26	1.39e-15	3.62e-13
ATR	Z. glomerulosa (hC5)	4.143	2.53e-05	0.00105
ATRN	Z. reticularis (hC8)	3.712	0.000126	0.00416
ATRX	Cortex (hC9)	3.915	5.33e-05	0.00199
ATXN2	Cortex (hC9)	5.982	2.4e-09	2.58e-07
ATXN2	Z. glomerulosa (hC5)	3.96	5.14e-05	0.00193
ATXN2L	Z. reticularis (hC8)	3.588	0.000198	0.00611
ATXN3	Chromaffin (hC4)	3.651	0.000159	0.00509
ATXN3	Progenitor (hC1)	5.782	1.03e-08	9.8e-07
ATXN8OS	Cortex (hC9)	5.551	3.27e-08	2.79e-06
AUH	Z. reticularis (hC8)	3.934	5.4e-05	0.00202
AUP1	Z. reticularis (hC8)	6.145	1.45e-09	1.63e-07
AUTS2	Chromaffin (hC4)	5.411	7.43e-08	5.87e-06
AUTS2	Progenitor (hC1)	4.965	6.26e-07	4e-05
AVIL	Z. reticularis (hC8)	3.547	0.000233	0.00701
AVPI1	Z. fasciculata (hC3)	6.865	4.24e-11	6.14e-09
AVPI1	Z. glomerulosa (hC5)	4.425	8.34e-06	0.000397
AVPR1A	Cortex (hC9)	5.352	8.49e-08	6.62e-06
AVPR1A	Z. reticularis (hC8)	9.865	6.6e-20	2.55e-17
AXDND1	Progenitor (hC1)	4.596	3.52e-06	0.000185
AXL	Macrophages (hC2)	4.126	3.81e-05	0.00149
AXL	Z. fasciculata (hC3)	16.821	2.86e-43	4.28e-40
AXL	Z. glomerulosa (hC5)	4.131	2.64e-05	0.00109
AZGP1	Progenitor (hC1)	3.68	0.000148	0.00477
B2M	Endothellial (hC6)	17.646	2.09e-24	1.18e-21
B2M	Macrophages (hC2)	6.457	1.23e-09	1.39e-07
B2M	Mesenchymal (hC7)	6.218	2.42e-08	2.13e-06
B2M	T-cells (hC10)	13.939	3.46e-10	4.33e-08
B2M	Z. reticularis (hC8)	8.948	2.25e-18	7.61e-16
B3GALT1	Chromaffin (hC4)	3.463	0.000324	0.00926
B3GALT5	Chromaffin (hC4)	4.624	3.28e-06	0.000174
B3GALT5	Progenitor (hC1)	5.843	8.58e-09	8.29e-07
B3GAT1	Chromaffin (hC4)	10.242	3.21e-20	1.28e-17
B3GAT3	Chromaffin (hC4)	3.962	5.03e-05	0.0019
B3GLCT	Progenitor (hC1)	4.904	8.83e-07	5.44e-05
B3GNT4	Chromaffin (hC4)	3.586	0.000212	0.00647
B3GNT5	Cortex (hC9)	5.527	3.47e-08	2.95e-06
B3GNT5	Z. reticularis (hC8)	4.38	8.73e-06	0.000413
B3GNT7	Z. glomerulosa (hC5)	3.841	8.4e-05	0.00295
B4GALNT2	Progenitor (hC1)	8.131	1.37e-14	3.17e-12
B4GALNT3	Z. fasciculata (hC3)	3.986	4.75e-05	0.00181
B4GALNT3	Z. glomerulosa (hC5)	6.462	5.07e-10	6.17e-08
B4GALNT4	Chromaffin (hC4)	4.552	4.76e-06	0.000242
B4GALT1	Macrophages (hC2)	4.031	5.6e-05	0.00208
B4GALT1	Z. fasciculata (hC3)	8.109	1.86e-14	4.25e-12
B4GALT4	Progenitor (hC1)	5.627	2.57e-08	2.24e-06
B4GALT6	Cortex (hC9)	3.839	7.5e-05	0.00268
B4GAT1	Chromaffin (hC4)	7.29	3.23e-12	5.46e-10
B9D1	Chromaffin (hC4)	5.012	5.72e-07	3.68e-05
BABAM1	Z. reticularis (hC8)	4.385	8.52e-06	0.000404
BACE2	Progenitor (hC1)	4.362	9.66e-06	0.000452
BACH1	Chromaffin (hC4)	4.492	5.5e-06	0.000275
BACH2	Progenitor (hC1)	3.97	4.81e-05	0.00183
BAG1	Z. fasciculata (hC3)	3.728	0.000125	0.00414
BAIAP2	Chromaffin (hC4)	14.664	2.59e-34	2.48e-31
BAIAP2L1	Z. fasciculata (hC3)	5.287	1.59e-07	1.16e-05
BAIAP2L1	Z. reticularis (hC8)	4.684	2.29e-06	0.000126
BAIAP3	Chromaffin (hC4)	27.578	1.01e-70	0
BAMBI	Cortex (hC9)	4.702	2.01e-06	0.000113
BAMBI	Z. glomerulosa (hC5)	3.741	0.000122	0.00407
BANCR	Progenitor (hC1)	3.583	0.00021	0.00641
BANF1	Cortex (hC9)	3.441	0.00033	0.00941
BANP	Chromaffin (hC4)	3.907	6.16e-05	0.00226
BAP1	Z. reticularis (hC8)	3.548	0.00023	0.00695
BASP1	Macrophages (hC2)	4.556	8.36e-06	0.000398
BAZ1A	Macrophages (hC2)	7.166	9.08e-11	1.25e-08
BAZ1A	Progenitor (hC1)	3.74	0.000113	0.00381
BAZ2A	Cortex (hC9)	4.226	1.52e-05	0.000673
BAZ2A	Z. reticularis (hC8)	3.938	5.12e-05	0.00193
BAZ2B	Cortex (hC9)	3.58	0.000188	0.00585
BAZ2B	Z. reticularis (hC8)	5.065	3.24e-07	2.21e-05
BBOF1	Progenitor (hC1)	4.863	1.07e-06	6.45e-05
BBS2	Cortex (hC9)	6.925	9.84e-12	1.57e-09
BBS2	Z. glomerulosa (hC5)	11.436	1.63e-24	9.28e-22
BBS9	Chromaffin (hC4)	3.751	0.000112	0.00377
BBX	Cortex (hC9)	6.205	7.37e-10	8.72e-08
BCAN	Chromaffin (hC4)	8.074	3.47e-14	7.62e-12
BCAR3	Progenitor (hC1)	3.645	0.000163	0.00519
BCAS1	Progenitor (hC1)	5.04	4.77e-07	3.13e-05
BCAS2	Chromaffin (hC4)	3.974	4.75e-05	0.00181
BCAT1	Macrophages (hC2)	4.427	1.34e-05	0.000604
BCAT2	Cortex (hC9)	6.035	2.3e-09	2.49e-07
BCHE	Chromaffin (hC4)	4.351	1.1e-05	0.000506
BCKDK	Z. glomerulosa (hC5)	3.662	0.000165	0.00523
BCL11A	Progenitor (hC1)	7.244	2.98e-12	5.06e-10
BCL11B	Progenitor (hC1)	4.843	1.22e-06	7.24e-05
BCL2	Progenitor (hC1)	3.465	0.000315	0.00905
BCL2L11	Chromaffin (hC4)	3.845	7.86e-05	0.00279
BCL2L14	Progenitor (hC1)	4.609	3.42e-06	0.000181
BCL2L15	Progenitor (hC1)	4.373	9.39e-06	0.000441
BCL3	Z. fasciculata (hC3)	5.254	1.94e-07	1.39e-05
BCL6	Mesenchymal (hC7)	4.64	1.63e-05	0.000717
BCL6	Z. reticularis (hC8)	6.675	7.31e-11	1.03e-08
BCL6B	Endothellial (hC6)	4.418	4.55e-05	0.00174
BCL6B	Progenitor (hC1)	3.62	0.000182	0.0057
BCL9L	Z. fasciculata (hC3)	4.339	1.15e-05	0.000529
BCO2	Cortex (hC9)	8.454	5.83e-16	1.6e-13
BCO2	Z. reticularis (hC8)	4.774	1.52e-06	8.79e-05
BCOR	Z. fasciculata (hC3)	5.25	1.94e-07	1.39e-05
BCR	Progenitor (hC1)	3.438	0.000342	0.0097
BDH1	Chromaffin (hC4)	6.393	5e-10	6.1e-08
BDH2	Cortex (hC9)	8.878	2.14e-17	6.67e-15
BDH2	Z. reticularis (hC8)	5.286	1.31e-07	9.79e-06
BDP1	Z. reticularis (hC8)	3.617	0.000174	0.00548
BEAN1	Progenitor (hC1)	3.713	0.000129	0.00426
BEGAIN	Chromaffin (hC4)	9.227	2.41e-17	7.45e-15
BEND2	Progenitor (hC1)	3.722	0.000125	0.00414
BEND4	Progenitor (hC1)	4.46	6.58e-06	0.000321
BEND5	Chromaffin (hC4)	4.43	7.7e-06	0.00037
BEND6	Progenitor (hC1)	5.231	1.94e-07	1.39e-05
BEST1	Progenitor (hC1)	5.179	2.47e-07	1.73e-05
BEST3	Progenitor (hC1)	5.292	1.44e-07	1.06e-05
BEX1	Chromaffin (hC4)	13.489	7.5e-31	6.04e-28
BEX2	Chromaffin (hC4)	10.293	4.5e-21	1.96e-18
BEX3	Z. reticularis (hC8)	5.072	3.48e-07	2.36e-05
BEX4	Chromaffin (hC4)	7.424	1.12e-12	2.03e-10
BFSP1	Progenitor (hC1)	3.697	0.000137	0.00448
BGN	Mesenchymal (hC7)	10.199	3.2e-13	6.18e-11
BHLHE41	Cortex (hC9)	4.339	1.01e-05	0.000468
BICC1	Mesenchymal (hC7)	4.263	5.47e-05	0.00204
BICC1	Progenitor (hC1)	4.013	3.97e-05	0.00155
BICD1	Chromaffin (hC4)	16.121	9.73e-39	1.15e-35
BICD2	Macrophages (hC2)	3.531	0.000326	0.00931
BIN1	Z. reticularis (hC8)	6.452	2.59e-10	3.32e-08
BIN2	Progenitor (hC1)	4.234	1.66e-05	0.000726
BIRC2	Cortex (hC9)	6.465	1.84e-10	2.42e-08
BIRC2	Z. glomerulosa (hC5)	3.518	0.000271	0.00797
BIRC3	Progenitor (hC1)	4.037	3.65e-05	0.00144
BIRC6	Cortex (hC9)	4.078	2.76e-05	0.00113
BLACE	Progenitor (hC1)	3.821	8.67e-05	0.00304
BLM	Progenitor (hC1)	6.239	1.08e-09	1.24e-07
BLNK	Macrophages (hC2)	6.042	1.8e-08	1.62e-06
BLNK	Progenitor (hC1)	4.632	3.03e-06	0.000163
BLOC1S1	Z. reticularis (hC8)	4.466	6.04e-06	0.000299
BMF	Macrophages (hC2)	3.774	0.000146	0.00473
BMP1	Cortex (hC9)	4.91	7.26e-07	4.56e-05
BMP1	Z. fasciculata (hC3)	5.743	1.6e-08	1.45e-06
BMP1	Z. reticularis (hC8)	6.638	9.1e-11	1.26e-08
BMP2K	Macrophages (hC2)	6.097	1.36e-08	1.26e-06
BMP3	Progenitor (hC1)	4.48	5.98e-06	0.000296
BMP4	Cortex (hC9)	3.699	0.000132	0.00432
BMP5	Progenitor (hC1)	3.589	0.000205	0.0063
BMP7	Chromaffin (hC4)	5.355	1.18e-07	8.88e-06
BMP8B	Chromaffin (hC4)	7.395	2.02e-12	3.53e-10
BMPER	Progenitor (hC1)	4.216	1.8e-05	0.000778
BMPR1A	Progenitor (hC1)	3.783	9.68e-05	0.00333
BMPR1B	Chromaffin (hC4)	6.891	3.17e-11	4.67e-09
BMPR1B	Progenitor (hC1)	4.2	1.87e-05	0.000806
BMPR2	Cortex (hC9)	4.051	3.17e-05	0.00128
BMS1	Progenitor (hC1)	4.364	9.16e-06	0.000431
BMX	Progenitor (hC1)	4.191	2.01e-05	0.000861
BNC2	Progenitor (hC1)	7.335	1.94e-12	3.41e-10
BNIP2	Z. reticularis (hC8)	3.474	0.000299	0.00866
BNIP3L	Mesenchymal (hC7)	3.728	0.000279	0.00816
BNIPL	Progenitor (hC1)	4.643	2.94e-06	0.000158
BORCS7	Z. reticularis (hC8)	5.042	4.16e-07	2.76e-05
BPIFB1	Progenitor (hC1)	3.949	5.27e-05	0.00197
BPIFB4	Progenitor (hC1)	4.005	4.27e-05	0.00165
BPIFC	Progenitor (hC1)	5.402	8.67e-08	6.73e-06
BPTF	Chromaffin (hC4)	7.519	3.46e-13	6.67e-11
BRAT1	Z. reticularis (hC8)	5.142	2.69e-07	1.87e-05
BRCA1	Progenitor (hC1)	8.013	2.94e-14	6.53e-12
BRCA2	Progenitor (hC1)	4.116	2.67e-05	0.0011
BRD1	Chromaffin (hC4)	5.327	1.23e-07	9.25e-06
BRD8	Chromaffin (hC4)	6.912	2.3e-11	3.45e-09
BRDT	Progenitor (hC1)	4.255	1.55e-05	0.000686
BRE	Cortex (hC9)	7.286	1.05e-12	1.91e-10
BRE	Z. fasciculata (hC3)	6.044	2.78e-09	2.96e-07
BRE	Z. reticularis (hC8)	10.918	2.58e-24	1.44e-21
BRI3	Z. fasciculata (hC3)	3.792	9.73e-05	0.00334
BRI3	Z. reticularis (hC8)	3.827	8.08e-05	0.00286
BRINP1	Chromaffin (hC4)	6.399	5.69e-10	6.88e-08
BRINP2	Cortex (hC9)	3.671	0.000144	0.00467
BRIP1	Progenitor (hC1)	4.428	7.36e-06	0.000355
BROX	Macrophages (hC2)	5.144	7.37e-07	4.62e-05
BRS3	Progenitor (hC1)	3.533	0.000252	0.00751
BRSK2	Chromaffin (hC4)	5.567	4.22e-08	3.53e-06
BRWD1	Chromaffin (hC4)	3.612	0.000182	0.00568
BRWD1	Cortex (hC9)	4.559	3.53e-06	0.000186
BRWD3	Chromaffin (hC4)	4.94	7.54e-07	4.72e-05
BSCL2	Chromaffin (hC4)	7.907	8.43e-14	1.76e-11
BSDC1	Z. reticularis (hC8)	6.453	2.44e-10	3.14e-08
BSG	Cortex (hC9)	9.184	1.93e-18	6.58e-16
BSN	Chromaffin (hC4)	7.527	8.64e-13	1.59e-10
BSND	Progenitor (hC1)	3.597	0.000199	0.00614
BST1	Progenitor (hC1)	5.666	2.27e-08	2e-06
BST2	Cortex (hC9)	7.099	3.75e-12	6.29e-10
BST2	Z. glomerulosa (hC5)	3.813	9.13e-05	0.00317
BST2	Z. reticularis (hC8)	6.787	2.99e-11	4.43e-09
BTAF1	Z. fasciculata (hC3)	4.965	6.7e-07	4.24e-05
BTAF1	Z. glomerulosa (hC5)	4.598	3.74e-06	0.000196
BTBD10	Chromaffin (hC4)	4.265	1.51e-05	0.00067
BTBD11	Progenitor (hC1)	5.148	2.93e-07	2.02e-05
BTBD16	Progenitor (hC1)	4.798	1.47e-06	8.53e-05
BTBD3	Chromaffin (hC4)	5.43	7.08e-08	5.63e-06
BTBD7	Progenitor (hC1)	3.434	0.000345	0.00977
BTBD9	Z. fasciculata (hC3)	4.135	2.59e-05	0.00107
BTG2	Chromaffin (hC4)	7.795	9.65e-14	2.01e-11
BTG2	Z. fasciculata (hC3)	4.469	6.3e-06	0.00031
BTG2	Z. glomerulosa (hC5)	9.499	3.32e-18	1.1e-15
BTG3	Z. glomerulosa (hC5)	3.941	5.79e-05	0.00214
BTK	Macrophages (hC2)	4.861	2.58e-06	0.000141
BTN2A1	Z. reticularis (hC8)	3.663	0.000151	0.00487
BTN3A1	Z. reticularis (hC8)	5.581	3.07e-08	2.64e-06
BTN3A2	Z. reticularis (hC8)	7.088	6.03e-12	9.85e-10
BTN3A3	Z. reticularis (hC8)	4.801	1.32e-06	7.76e-05
BTNL8	Progenitor (hC1)	3.463	0.000319	0.00913
BTNL9	Endothellial (hC6)	14.859	3.78e-17	1.14e-14
BUB1	Progenitor (hC1)	6.524	2.38e-10	3.08e-08
BUB1B	Progenitor (hC1)	5.661	2.38e-08	2.09e-06
BUB3	Z. reticularis (hC8)	4.092	2.85e-05	0.00116
BX255923.3	Progenitor (hC1)	5.177	2.48e-07	1.73e-05
BZW1	Z. fasciculata (hC3)	7.619	3.32e-13	6.41e-11
BZW1	Z. glomerulosa (hC5)	4.014	4.21e-05	0.00163
BZW2	Z. fasciculata (hC3)	5.913	7.27e-09	7.12e-07
C10orf10	Mesenchymal (hC7)	4.232	6.27e-05	0.00229
C10orf11	Cortex (hC9)	9.248	1.49e-18	5.11e-16
C10orf113	Chromaffin (hC4)	5.77	1.6e-08	1.46e-06
C10orf128	Macrophages (hC2)	5.117	9.3e-07	5.69e-05
C10orf53	Progenitor (hC1)	3.487	0.000294	0.00852
C10orf62	Endothellial (hC6)	5.249	2.69e-07	1.87e-05
C10orf67	Progenitor (hC1)	4.026	3.85e-05	0.00151
C10orf90	Progenitor (hC1)	3.603	0.000193	0.00599
C11orf31	Cortex (hC9)	4.267	1.31e-05	0.000593
C11orf49	Chromaffin (hC4)	4.705	2.24e-06	0.000124
C11orf63	Progenitor (hC1)	6.506	2.52e-10	3.24e-08
C11orf70	Chromaffin (hC4)	4.195	2.01e-05	0.000861
C11orf96	Mesenchymal (hC7)	17.988	2.65e-23	1.36e-20
C11orf96	Z. fasciculata (hC3)	6.928	2.53e-11	3.79e-09
C11orf96	Z. glomerulosa (hC5)	4.089	3.22e-05	0.00129
C12orf42	Progenitor (hC1)	5.676	2.19e-08	1.94e-06
C12orf45	Progenitor (hC1)	12.828	1.25e-29	9.47e-27
C12orf48	Progenitor (hC1)	4.296	1.3e-05	0.000587
C12orf50	Progenitor (hC1)	4.77	1.68e-06	9.59e-05
C12orf56	Progenitor (hC1)	3.971	4.83e-05	0.00183
C12orf57	Cortex (hC9)	4.33	1.01e-05	0.000469
C12orf60	Z. fasciculata (hC3)	5.487	6.57e-08	5.26e-06
C12orf65	Progenitor (hC1)	4.006	4.06e-05	0.00158
C12orf76	Progenitor (hC1)	3.682	0.000142	0.00461
C12orf77	Progenitor (hC1)	4.153	2.35e-05	0.000987
C14orf105	Progenitor (hC1)	4.268	1.47e-05	0.000653
C14orf132	Chromaffin (hC4)	10.727	7.46e-22	3.45e-19
C14orf145	Progenitor (hC1)	6.194	1.32e-09	1.48e-07
C14orf159	Z. reticularis (hC8)	3.728	0.000118	0.00393
C14orf23	Progenitor (hC1)	4.988	6.25e-07	3.99e-05
C14orf39	Chromaffin (hC4)	8.181	1.36e-14	3.16e-12
C14orf64	Progenitor (hC1)	5.57	3.68e-08	3.11e-06
C15orf40	Progenitor (hC1)	3.489	0.000286	0.00835
C15orf43	Progenitor (hC1)	3.955	5.2e-05	0.00195
C15orf59	Progenitor (hC1)	3.563	0.000224	0.00677
C16orf13	Z. reticularis (hC8)	4.186	1.98e-05	0.000848
C16orf45	Chromaffin (hC4)	5.881	7.8e-09	7.59e-07
C16orf52	Z. reticularis (hC8)	4.121	2.57e-05	0.00106
C16orf87	Progenitor (hC1)	3.814	8.74e-05	0.00306
C17orf51	Chromaffin (hC4)	3.938	5.58e-05	0.00207
C17orf53	Progenitor (hC1)	3.523	0.000259	0.00768
C17orf62	Macrophages (hC2)	4.568	7.71e-06	0.00037
C17orf99	Progenitor (hC1)	3.442	0.000345	0.00977
C18orf25	Progenitor (hC1)	4.314	1.17e-05	0.000535
C18orf42	Chromaffin (hC4)	3.522	0.000266	0.00785
C18orf54	Progenitor (hC1)	5.056	4.53e-07	2.99e-05
C18orf63	Progenitor (hC1)	3.73	0.000122	0.00406
C18orf8	Z. fasciculata (hC3)	11.229	2.18e-23	1.14e-20
C19orf40	Progenitor (hC1)	3.903	6.26e-05	0.00229
C19orf43	Macrophages (hC2)	3.556	0.000296	0.00857
C19orf60	Chromaffin (hC4)	6.36	5.33e-10	6.47e-08
C19orf66	Chromaffin (hC4)	5.983	4.3e-09	4.41e-07
C19orf79	Cortex (hC9)	3.621	0.000171	0.00541
C1GALT1C1	Z. fasciculata (hC3)	4.095	3.11e-05	0.00126
C1QA	Macrophages (hC2)	14.816	1.32e-26	8.6e-24
C1QB	Macrophages (hC2)	16.558	1.07e-29	8.2e-27
C1QBP	Z. glomerulosa (hC5)	3.529	0.000262	0.00775
C1QC	Macrophages (hC2)	13.625	5.63e-24	3.09e-21
C1QTNF1	Z. fasciculata (hC3)	4.176	2.21e-05	0.000932
C1QTNF1-AS1	Z. reticularis (hC8)	5.612	2.83e-08	2.45e-06
C1QTNF6	Z. reticularis (hC8)	3.493	0.000282	0.00824
C1R	Mesenchymal (hC7)	13.231	3.37e-17	1.02e-14
C1RL	Cortex (hC9)	4.828	1.08e-06	6.49e-05
C1RL	Mesenchymal (hC7)	4.118	8.42e-05	0.00296
C1RL	Z. reticularis (hC8)	12.331	6.37e-28	4.44e-25
C1S	Mesenchymal (hC7)	19.7	2.38e-24	1.33e-21
C1S	Progenitor (hC1)	3.704	0.000129	0.00426
C1orf106	Progenitor (hC1)	4.612	3.33e-06	0.000176
C1orf112	Progenitor (hC1)	6.443	3.43e-10	4.31e-08
C1orf116	Progenitor (hC1)	4.056	3.5e-05	0.00139
C1orf122	Cortex (hC9)	3.626	0.000169	0.00534
C1orf127	Progenitor (hC1)	4.032	3.79e-05	0.00149
C1orf141	Progenitor (hC1)	5.072	4.2e-07	2.79e-05
C1orf158	Progenitor (hC1)	4.053	3.49e-05	0.00138
C1orf162	Macrophages (hC2)	9.854	3.93e-16	1.09e-13
C1orf168	Progenitor (hC1)	3.656	0.000159	0.00508
C1orf186	Progenitor (hC1)	4.503	5.49e-06	0.000274
C1orf198	Mesenchymal (hC7)	3.975	0.000137	0.00448
C1orf21	Cortex (hC9)	3.722	0.000116	0.00389
C1orf21	Z. reticularis (hC8)	3.885	6.49e-05	0.00236
C1orf213	Z. reticularis (hC8)	4.311	1.22e-05	0.000557
C1orf226	Chromaffin (hC4)	28.59	5.82e-72	0
C1orf54	Z. fasciculata (hC3)	6.925	3.48e-11	5.11e-09
C1orf61	Progenitor (hC1)	3.99	4.5e-05	0.00172
C1orf87	Progenitor (hC1)	6.775	5.91e-11	8.42e-09
C1orf94	Progenitor (hC1)	4.141	2.49e-05	0.00104
C2	Macrophages (hC2)	3.826	0.00012	0.004
C20orf194	Macrophages (hC2)	5.13	7.52e-07	4.7e-05
C20orf78	Progenitor (hC1)	3.962	5.01e-05	0.00189
C21orf33	Cortex (hC9)	3.464	0.000302	0.00873
C21orf58	Chromaffin (hC4)	3.726	0.000126	0.00415
C21orf62-AS1	Progenitor (hC1)	3.712	0.000128	0.00422
C21orf74	Progenitor (hC1)	3.772	0.000105	0.00356
C2CD2	Cortex (hC9)	14.411	4.5e-41	5.89e-38
C2CD2	Z. fasciculata (hC3)	10.947	2.27e-24	1.27e-21
C2CD2	Z. glomerulosa (hC5)	15.382	5.64e-42	7.92e-39
C2CD2	Z. reticularis (hC8)	14.5	2.05e-40	2.62e-37
C2CD3	Progenitor (hC1)	5.792	1.04e-08	9.84e-07
C2CD5	Chromaffin (hC4)	9.717	3.15e-19	1.15e-16
C2CD5	Macrophages (hC2)	3.977	6.77e-05	0.00245
C2orf16	Progenitor (hC1)	3.858	7.51e-05	0.00268
C2orf40	Chromaffin (hC4)	4.761	1.83e-06	0.000103
C2orf49	Cortex (hC9)	3.939	5.13e-05	0.00193
C2orf58	Progenitor (hC1)	6.593	1.53e-10	2.04e-08
C2orf66	Z. fasciculata (hC3)	8.572	2.49e-15	6.26e-13
C2orf69	Cortex (hC9)	4.392	7.87e-06	0.000377
C2orf73	Chromaffin (hC4)	3.784	0.000102	0.00349
C2orf78	Progenitor (hC1)	5.072	4.32e-07	2.86e-05
C2orf91	Chromaffin (hC4)	3.63	0.000179	0.00562
C3	Cortex (hC9)	7.648	1.02e-13	2.1e-11
C3AR1	Macrophages (hC2)	7.208	1.04e-10	1.42e-08
C3orf20	Progenitor (hC1)	4.89	9.79e-07	5.95e-05
C3orf49	Progenitor (hC1)	3.476	0.000305	0.00879
C3orf62	Cortex (hC9)	4.37	8.39e-06	0.000399
C3orf62	Z. reticularis (hC8)	6.224	9.49e-10	1.1e-07
C3orf65	Progenitor (hC1)	3.491	0.000288	0.00838
C3orf67	Progenitor (hC1)	3.631	0.000173	0.00546
C3orf70	Progenitor (hC1)	3.648	0.000164	0.0052
C4A	Z. fasciculata (hC3)	6.414	4.02e-10	4.99e-08
C4A	Z. glomerulosa (hC5)	5.898	7.33e-09	7.18e-07
C4A	Z. reticularis (hC8)	7.737	7.33e-14	1.54e-11
C4B	Z. fasciculata (hC3)	6.088	2.43e-09	2.61e-07
C4B	Z. glomerulosa (hC5)	5.65	2.63e-08	2.29e-06
C4B	Z. reticularis (hC8)	7.489	3.82e-13	7.32e-11
C4BPA	Progenitor (hC1)	6.148	1.86e-09	2.04e-07
C4BPB	Progenitor (hC1)	4.086	3.07e-05	0.00124
C4orf17	Progenitor (hC1)	4.003	4.29e-05	0.00165
C4orf19	Progenitor (hC1)	3.811	8.96e-05	0.00312
C4orf22	Progenitor (hC1)	3.948	5.26e-05	0.00197
C4orf32	Progenitor (hC1)	6.037	3.07e-09	3.24e-07
C5	Progenitor (hC1)	5.049	4.35e-07	2.88e-05
C5AR1	Macrophages (hC2)	9.938	2.43e-16	6.92e-14
C5orf15	Cortex (hC9)	3.756	0.000103	0.00352
C5orf24	Cortex (hC9)	3.439	0.000331	0.00943
C5orf42	Chromaffin (hC4)	3.652	0.000159	0.00509
C5orf45	Chromaffin (hC4)	5.145	2.91e-07	2e-05
C5orf60	Progenitor (hC1)	3.797	9.48e-05	0.00327
C5orf64	Progenitor (hC1)	4.974	6.58e-07	4.17e-05
C6	Progenitor (hC1)	5.538	4.35e-08	3.62e-06
C6orf1	Chromaffin (hC4)	3.836	8.22e-05	0.0029
C6orf10	Progenitor (hC1)	3.455	0.000329	0.00938
C6orf120	Z. glomerulosa (hC5)	4.148	2.6e-05	0.00108
C6orf141	Progenitor (hC1)	5.166	2.73e-07	1.89e-05
C6orf62	Cortex (hC9)	4.797	1.22e-06	7.22e-05
C6orf62	Macrophages (hC2)	6.328	3.74e-09	3.89e-07
C7	Mesenchymal (hC7)	39.476	5.24e-55	0
C7	Progenitor (hC1)	5.546	3.4e-08	2.9e-06
C7orf57	Progenitor (hC1)	3.914	6.07e-05	0.00223
C8A	Progenitor (hC1)	4.867	1.09e-06	6.54e-05
C8B	Progenitor (hC1)	3.874	7.11e-05	0.00256
C8G	Z. fasciculata (hC3)	4.382	1.01e-05	0.000469
C8orf33	Cortex (hC9)	4.621	2.8e-06	0.000152
C8orf33	Z. reticularis (hC8)	5.978	3.82e-09	3.96e-07
C8orf34	Progenitor (hC1)	4.804	1.44e-06	8.34e-05
C8orf4	Endothellial (hC6)	4.235	7.79e-05	0.00277
C8orf4	Mesenchymal (hC7)	4.305	5.02e-05	0.00189
C8orf59	Cortex (hC9)	4.379	8.14e-06	0.000389
C8orf86	Progenitor (hC1)	3.62	0.000182	0.0057
C9	Progenitor (hC1)	3.72	0.000125	0.00415
C9orf135	Progenitor (hC1)	3.545	0.00024	0.0072
C9orf16	Cortex (hC9)	6.444	2.17e-10	2.82e-08
C9orf16	Z. glomerulosa (hC5)	6.267	1.18e-09	1.34e-07
C9orf16	Z. reticularis (hC8)	5.015	4.74e-07	3.11e-05
C9orf3	Z. glomerulosa (hC5)	4.979	6.84e-07	4.32e-05
C9orf37	Z. reticularis (hC8)	4.314	1.17e-05	0.000537
C9orf66	Z. glomerulosa (hC5)	3.742	0.000123	0.00409
C9orf72	Z. fasciculata (hC3)	9.792	3.41e-19	1.24e-16
C9orf72	Z. glomerulosa (hC5)	5.56	4.51e-08	3.74e-06
C9orf84	Z. glomerulosa (hC5)	5.052	5.48e-07	3.54e-05
C9orf85	Progenitor (hC1)	3.536	0.000243	0.00727
CA10	Progenitor (hC1)	3.529	0.000253	0.00751
CA2	Endothellial (hC6)	3.846	0.000241	0.00721
CA5A	Progenitor (hC1)	6.352	5.58e-10	6.75e-08
CA5B	Progenitor (hC1)	4.03	3.71e-05	0.00146
CA6	Progenitor (hC1)	3.67	0.000152	0.00489
CA8	Progenitor (hC1)	4.636	3.02e-06	0.000162
CAAP1	Cortex (hC9)	4.554	3.8e-06	0.000198
CAAP1	Z. glomerulosa (hC5)	6.74	1.04e-10	1.41e-08
CAB39L	Z. glomerulosa (hC5)	5.385	1.11e-07	8.44e-06
CABIN1	Z. reticularis (hC8)	5.303	1.21e-07	9.13e-06
CABLES1	Progenitor (hC1)	3.939	5.4e-05	0.00202
CABP1	Progenitor (hC1)	4.198	1.95e-05	0.000838
CACHD1	Z. glomerulosa (hC5)	5.964	5.89e-09	5.89e-07
CACNA1A	Chromaffin (hC4)	16.177	9.53e-42	1.32e-38
CACNA1A	Progenitor (hC1)	9.869	5.8e-20	2.26e-17
CACNA1B	Chromaffin (hC4)	13.613	1.75e-30	1.39e-27
CACNA1C	Chromaffin (hC4)	10.505	2.09e-21	9.25e-19
CACNA1D	Chromaffin (hC4)	11.754	8.76e-27	5.8e-24
CACNA1D	Z. glomerulosa (hC5)	3.816	9.04e-05	0.00315
CACNA1E	Chromaffin (hC4)	10.922	1.6e-22	7.77e-20
CACNA1E	Progenitor (hC1)	5.392	8.25e-08	6.45e-06
CACNA1H	Cortex (hC9)	3.895	6.08e-05	0.00224
CACNA1H	Z. fasciculata (hC3)	4.182	2.17e-05	0.000919
CACNA1I	Z. glomerulosa (hC5)	4.991	7.45e-07	4.67e-05
CACNA2D1	Cortex (hC9)	5.426	5.59e-08	4.54e-06
CACNA2D3	Chromaffin (hC4)	21.96	3.99e-56	0
CACNB2	Chromaffin (hC4)	8.172	6.25e-15	1.5e-12
CACNB2	Z. glomerulosa (hC5)	12.158	7.6e-27	5.05e-24
CACNB4	Progenitor (hC1)	7.119	6.47e-12	1.05e-09
CACNG8	Progenitor (hC1)	5.397	8.78e-08	6.82e-06
CACUL1	Z. reticularis (hC8)	3.609	0.000182	0.00568
CADM1	Chromaffin (hC4)	14.935	1.91e-36	1.96e-33
CADM1	Z. glomerulosa (hC5)	3.456	0.000337	0.00957
CADM2	Chromaffin (hC4)	8.795	3.11e-16	8.75e-14
CADM2	Progenitor (hC1)	4.16	2.23e-05	0.000943
CADPS	Chromaffin (hC4)	37.899	2.58e-105	0
CADPS	Progenitor (hC1)	4.142	2.3e-05	0.000968
CAGE1	Progenitor (hC1)	4.055	3.5e-05	0.00139
CALB2	Cortex (hC9)	3.53	0.000245	0.00732
CALCOCO1	Z. reticularis (hC8)	3.738	0.000113	0.0038
CALCOCO2	Endothellial (hC6)	3.743	0.000312	0.00898
CALCOCO2	Mesenchymal (hC7)	4.678	1.4e-05	0.000628
CALCR	Progenitor (hC1)	4.923	8.42e-07	5.2e-05
CALCRL	Endothellial (hC6)	10.089	2.64e-12	4.53e-10
CALCRL	Progenitor (hC1)	4.784	1.52e-06	8.78e-05
CALD1	Mesenchymal (hC7)	27.133	4.07e-37	4.35e-34
CALM1	Chromaffin (hC4)	19.483	5.25e-58	0
CALM2	Chromaffin (hC4)	8.09	6.5e-15	1.56e-12
CALN1	Cortex (hC9)	3.494	0.000274	0.00804
CALN1	Z. glomerulosa (hC5)	8.427	6.18e-15	1.48e-12
CALU	Mesenchymal (hC7)	3.973	0.000132	0.00434
CALY	Chromaffin (hC4)	9.941	2.37e-19	8.75e-17
CAMK1	Z. glomerulosa (hC5)	3.894	6.99e-05	0.00252
CAMK1D	Macrophages (hC2)	4.029	5.7e-05	0.00211
CAMK1D	Progenitor (hC1)	3.623	0.000176	0.00552
CAMK2B	Chromaffin (hC4)	21.584	8.42e-55	0
CAMK2D	Z. glomerulosa (hC5)	5.939	6.91e-09	6.8e-07
CAMK2G	Chromaffin (hC4)	8.989	6.91e-17	2.05e-14
CAMK2N1	Chromaffin (hC4)	3.648	0.000163	0.00519
CAMK2N1	Z. glomerulosa (hC5)	3.687	0.000149	0.0048
CAMK4	Chromaffin (hC4)	11.948	1.64e-25	9.94e-23
CAMKK1	Chromaffin (hC4)	4.923	8.48e-07	5.24e-05
CAMKMT	Progenitor (hC1)	4.282	1.34e-05	0.000604
CAMTA1	Chromaffin (hC4)	9.883	8.43e-20	3.24e-17
CAND2	Progenitor (hC1)	4.16	2.22e-05	0.000938
CAPG	Macrophages (hC2)	3.582	0.00028	0.0082
CAPN13	Progenitor (hC1)	4.22	1.77e-05	0.000768
CAPN2	Cortex (hC9)	9.986	1.77e-21	7.95e-19
CAPN2	Z. glomerulosa (hC5)	5.765	1.39e-08	1.28e-06
CAPN2	Z. reticularis (hC8)	7.924	2.1e-14	4.77e-12
CAPN7	Cortex (hC9)	6.01	2.3e-09	2.48e-07
CAPN7	Z. fasciculata (hC3)	5.649	2.38e-08	2.09e-06
CAPN8	Progenitor (hC1)	3.663	0.000155	0.00497
CAPNS2	Endothellial (hC6)	4.299	1.41e-05	0.000631
CAPRIN2	Chromaffin (hC4)	3.945	5.28e-05	0.00198
CARD11	Macrophages (hC2)	3.984	7e-05	0.00252
CARD8	Macrophages (hC2)	6.265	5.54e-09	5.57e-07
CARD9	Macrophages (hC2)	4.416	1.46e-05	0.000649
CARTPT	Chromaffin (hC4)	11.871	4.32e-25	2.55e-22
CASC1	Progenitor (hC1)	4.463	6.31e-06	0.00031
CASC4	Cortex (hC9)	3.867	6.67e-05	0.00242
CASC5	Progenitor (hC1)	4.579	3.87e-06	0.000202
CASD1	Cortex (hC9)	6.985	7.87e-12	1.27e-09
CASD1	Z. reticularis (hC8)	4.92	7.64e-07	4.77e-05
CASK	Progenitor (hC1)	5.976	3.93e-09	4.06e-07
CASKIN2	Endothellial (hC6)	7.037	1.46e-08	1.34e-06
CASP1	Macrophages (hC2)	5.276	4.77e-07	3.13e-05
CASP10	Macrophages (hC2)	6.044	1.69e-08	1.53e-06
CASP10	Progenitor (hC1)	6.275	8.64e-10	1.01e-07
CASP14	Progenitor (hC1)	3.582	0.00021	0.00641
CASP4	Mesenchymal (hC7)	5.185	2.79e-06	0.000151
CASP9	Z. fasciculata (hC3)	17.258	1.77e-44	2.86e-41
CASP9	Z. glomerulosa (hC5)	6.247	1.27e-09	1.43e-07
CASQ1	Progenitor (hC1)	4.156	2.33e-05	0.000979
CASR	Progenitor (hC1)	4.902	9.18e-07	5.62e-05
CASS4	Macrophages (hC2)	4.387	1.58e-05	0.000698
CASS4	Progenitor (hC1)	4.362	9.71e-06	0.000454
CASZ1	Chromaffin (hC4)	4.164	2.27e-05	0.000958
CAT	Cortex (hC9)	4.654	2.36e-06	0.00013
CAT	Z. reticularis (hC8)	7.492	4.9e-13	9.26e-11
CATSPER2	Chromaffin (hC4)	5.958	4.68e-09	4.76e-07
CATSPERB	Progenitor (hC1)	5.592	3.25e-08	2.78e-06
CATSPERD	Progenitor (hC1)	4.783	1.57e-06	9.04e-05
CATSPERG	Progenitor (hC1)	3.578	0.00021	0.00641
CAV1	Progenitor (hC1)	4.479	6.09e-06	0.0003
CAV2	Progenitor (hC1)	5.211	2.09e-07	1.49e-05
CBARP	Z. fasciculata (hC3)	5.709	2.39e-08	2.1e-06
CBFA2T2	Chromaffin (hC4)	5.101	3.51e-07	2.37e-05
CBFB	Mesenchymal (hC7)	4.074	9.86e-05	0.00338
CBL	Z. fasciculata (hC3)	4.979	6.71e-07	4.25e-05
CBLB	Mesenchymal (hC7)	5.128	3.12e-06	0.000167
CBLB	Z. fasciculata (hC3)	4.136	2.54e-05	0.00105
CBLN3	Cortex (hC9)	3.779	9.61e-05	0.00331
CBLN4	Chromaffin (hC4)	4.022	4.07e-05	0.00158
CBLN4	Mesenchymal (hC7)	5.085	4.11e-06	0.000213
CBR1	Cortex (hC9)	4.091	2.8e-05	0.00114
CBR4	Chromaffin (hC4)	5.805	1.07e-08	1.01e-06
CBS	Chromaffin (hC4)	6.173	1.88e-09	2.06e-07
CBSL	Chromaffin (hC4)	6.174	1.89e-09	2.07e-07
CBWD2	Chromaffin (hC4)	7.083	4.26e-12	7.09e-10
CBWD2	Cortex (hC9)	4.357	8.38e-06	0.000399
CBWD3	Chromaffin (hC4)	7.667	8.2e-14	1.72e-11
CBWD5	Chromaffin (hC4)	7.247	1.41e-12	2.52e-10
CBWD6	Chromaffin (hC4)	7.786	3.54e-14	7.79e-12
CBX3	Cortex (hC9)	4.367	8.47e-06	0.000402
CBX3	Z. glomerulosa (hC5)	5.675	2.42e-08	2.13e-06
CBX4	Z. fasciculata (hC3)	5.593	3.9e-08	3.28e-06
CBX5	Chromaffin (hC4)	4.225	1.69e-05	0.000739
CBX6	Chromaffin (hC4)	4.432	7.15e-06	0.000347
CBX7	Progenitor (hC1)	4.938	7.36e-07	4.62e-05
CC2D2A	Chromaffin (hC4)	6.928	1.91e-11	2.92e-09
CC2D2B	Progenitor (hC1)	4.401	8.08e-06	0.000386
CCAR1	Cortex (hC9)	4.499	4.7e-06	0.000239
CCAR1	Z. reticularis (hC8)	6.965	9.61e-12	1.53e-09
CCBE1	Cortex (hC9)	4.067	3.05e-05	0.00123
CCBE1	Z. fasciculata (hC3)	3.883	6.88e-05	0.00249
CCDC102B	Progenitor (hC1)	4.406	8.06e-06	0.000385
CCDC113	Progenitor (hC1)	3.962	4.94e-05	0.00187
CCDC12	Z. reticularis (hC8)	6.154	1.39e-09	1.56e-07
CCDC122	Progenitor (hC1)	4.236	1.62e-05	0.000714
CCDC129	Progenitor (hC1)	4.105	2.84e-05	0.00116
CCDC13	Progenitor (hC1)	3.749	0.000113	0.0038
CCDC136	Chromaffin (hC4)	10.275	2.14e-20	8.66e-18
CCDC138	Z. fasciculata (hC3)	6.673	1.33e-10	1.78e-08
CCDC141	Progenitor (hC1)	7.357	1.64e-12	2.9e-10
CCDC144A	Chromaffin (hC4)	6.857	2.67e-11	3.98e-09
CCDC144A	Progenitor (hC1)	7.854	5.35e-14	1.15e-11
CCDC144NL	Chromaffin (hC4)	7.293	2.9e-12	4.94e-10
CCDC146	Progenitor (hC1)	4.112	2.69e-05	0.00111
CCDC148	Chromaffin (hC4)	6.115	2.55e-09	2.73e-07
CCDC149	Progenitor (hC1)	5.714	1.69e-08	1.53e-06
CCDC15	Progenitor (hC1)	4.674	2.52e-06	0.000138
CCDC150	Progenitor (hC1)	6.725	7.21e-11	1.01e-08
CCDC152	Chromaffin (hC4)	5.388	9.97e-08	7.65e-06
CCDC154	Chromaffin (hC4)	4.5	5.84e-06	0.00029
CCDC155	Progenitor (hC1)	3.515	0.000266	0.00784
CCDC157	Progenitor (hC1)	4.574	3.96e-06	0.000206
CCDC158	Progenitor (hC1)	6.08	2.61e-09	2.79e-07
CCDC168	Progenitor (hC1)	7.284	2.8e-12	4.79e-10
CCDC169	Progenitor (hC1)	4.535	4.7e-06	0.00024
CCDC170	Cortex (hC9)	5.326	9.56e-08	7.37e-06
CCDC170	Z. glomerulosa (hC5)	4.482	6.47e-06	0.000317
CCDC171	Progenitor (hC1)	5.193	2.2e-07	1.55e-05
CCDC174	Chromaffin (hC4)	5.839	9.21e-09	8.84e-07
CCDC175	Progenitor (hC1)	4.164	2.25e-05	0.00095
CCDC178	Progenitor (hC1)	3.82	8.69e-05	0.00304
CCDC181	Chromaffin (hC4)	6.777	6.76e-11	9.54e-09
CCDC186	Chromaffin (hC4)	6.944	1.9e-11	2.9e-09
CCDC190	Progenitor (hC1)	3.54	0.000244	0.0073
CCDC191	Chromaffin (hC4)	8.526	1.46e-15	3.77e-13
CCDC192	Progenitor (hC1)	4.689	2.39e-06	0.000131
CCDC24	Chromaffin (hC4)	5.035	5.14e-07	3.35e-05
CCDC26	Progenitor (hC1)	11.461	1.46e-24	8.37e-22
CCDC27	Progenitor (hC1)	3.708	0.000132	0.00432
CCDC28A	Cortex (hC9)	3.678	0.00014	0.00456
CCDC30	Chromaffin (hC4)	5.07	4.1e-07	2.73e-05
CCDC30	Progenitor (hC1)	4.869	1e-06	6.1e-05
CCDC33	Progenitor (hC1)	3.768	0.000105	0.00356
CCDC38	Progenitor (hC1)	4.065	3.32e-05	0.00133
CCDC40	Macrophages (hC2)	4.403	1.44e-05	0.000644
CCDC40	Progenitor (hC1)	3.794	9.4e-05	0.00325
CCDC50	Cortex (hC9)	4.969	5.49e-07	3.55e-05
CCDC57	Chromaffin (hC4)	4.621	3.2e-06	0.00017
CCDC58	Z. reticularis (hC8)	3.952	4.97e-05	0.00188
CCDC60	Progenitor (hC1)	3.648	0.000164	0.00521
CCDC64	Chromaffin (hC4)	8.084	2.76e-14	6.14e-12
CCDC64	Progenitor (hC1)	3.488	0.000289	0.00841
CCDC66	Chromaffin (hC4)	3.516	0.000263	0.00777
CCDC68	Mesenchymal (hC7)	4.029	0.000117	0.00391
CCDC69	Cortex (hC9)	4.586	3.25e-06	0.000173
CCDC69	Z. reticularis (hC8)	7.837	5.74e-14	1.23e-11
CCDC71L	Mesenchymal (hC7)	4.212	6.69e-05	0.00243
CCDC73	Progenitor (hC1)	4.515	5.15e-06	0.000259
CCDC74A	Chromaffin (hC4)	4.575	3.9e-06	0.000203
CCDC74A	Z. reticularis (hC8)	3.791	9.4e-05	0.00325
CCDC74B	Chromaffin (hC4)	5.234	1.93e-07	1.39e-05
CCDC74B	Z. reticularis (hC8)	3.782	9.71e-05	0.00334
CCDC78	Chromaffin (hC4)	5.463	7.37e-08	5.83e-06
CCDC79	Progenitor (hC1)	4.743	1.88e-06	0.000106
CCDC8	Cortex (hC9)	3.579	0.000204	0.00627
CCDC80	Progenitor (hC1)	5.939	5.16e-09	5.22e-07
CCDC82	Chromaffin (hC4)	5.36	1e-07	7.7e-06
CCDC83	Progenitor (hC1)	4.524	5.03e-06	0.000254
CCDC84	Chromaffin (hC4)	6.53	1.88e-10	2.47e-08
CCDC84	Cortex (hC9)	3.502	0.000262	0.00775
CCDC85C	Chromaffin (hC4)	4.117	2.74e-05	0.00113
CCDC88A	Macrophages (hC2)	5.453	1.69e-07	1.23e-05
CCDC88B	Macrophages (hC2)	3.76	0.000149	0.00482
CCDC88C	Progenitor (hC1)	3.667	0.000151	0.00487
CCDC90B	Z. reticularis (hC8)	7.488	5.25e-13	9.89e-11
CCDC92	Chromaffin (hC4)	3.813	8.89e-05	0.0031
CCDC93	Z. reticularis (hC8)	4.319	1.11e-05	0.000513
CCL16	Progenitor (hC1)	4.225	1.74e-05	0.000755
CCL2	Mesenchymal (hC7)	9.46	3.1e-12	5.26e-10
CCL20	Progenitor (hC1)	3.512	0.000272	0.00798
CCL3	Macrophages (hC2)	3.516	0.000351	0.00991
CCL3L3	Macrophages (hC2)	3.607	0.000259	0.00768
CCL4	T-cells (hC10)	4.621	0.000293	0.0085
CCL5	T-cells (hC10)	10.703	8.22e-08	6.43e-06
CCM2L	Endothellial (hC6)	5.201	4.33e-06	0.000223
CCNB1IP1	Mesenchymal (hC7)	4.448	3.08e-05	0.00124
CCNB2	Progenitor (hC1)	5.175	2.59e-07	1.81e-05
CCNC	Cortex (hC9)	3.691	0.000131	0.00429
CCND2	Cortex (hC9)	4.436	6.24e-06	0.000307
CCND2	Z. reticularis (hC8)	3.961	4.7e-05	0.00179
CCND2-AS1	Chromaffin (hC4)	3.594	0.000205	0.00628
CCND3	Cortex (hC9)	4.055	3.2e-05	0.00128
CCND3	T-cells (hC10)	9.145	3.04e-07	2.09e-05
CCNDBP1	Cortex (hC9)	3.477	0.000288	0.00839
CCNH	Z. fasciculata (hC3)	3.862	7.47e-05	0.00267
CCNH	Z. glomerulosa (hC5)	5.175	2.82e-07	1.95e-05
CCNJL	Progenitor (hC1)	4.852	1.13e-06	6.79e-05
CCNL1	Z. fasciculata (hC3)	9.524	4.41e-19	1.58e-16
CCNL1	Z. glomerulosa (hC5)	6.656	1.08e-10	1.47e-08
CCNL2	Cortex (hC9)	6.649	3.62e-11	5.3e-09
CCNL2	Z. fasciculata (hC3)	6.487	2.05e-10	2.68e-08
CCNL2	Z. glomerulosa (hC5)	5.469	5.64e-08	4.59e-06
CCNL2	Z. reticularis (hC8)	6.069	1.59e-09	1.76e-07
CCNT1	Z. fasciculata (hC3)	5.11	3.6e-07	2.43e-05
CCNT2	Cortex (hC9)	5.948	3.34e-09	3.49e-07
CCP110	Chromaffin (hC4)	8.292	5.96e-15	1.43e-12
CCPG1	Chromaffin (hC4)	5.495	5.48e-08	4.46e-06
CCR1	Macrophages (hC2)	3.867	0.000106	0.0036
CCR2	Progenitor (hC1)	4.269	1.46e-05	0.00065
CCR4	Progenitor (hC1)	4.53	4.82e-06	0.000245
CCS	Z. reticularis (hC8)	4.57	3.75e-06	0.000196
CCSAP	Chromaffin (hC4)	4.231	1.72e-05	0.00075
CCSER1	Chromaffin (hC4)	32.375	7.77e-84	0
CCSER2	Chromaffin (hC4)	5.454	6.33e-08	5.09e-06
CCSER2	Z. fasciculata (hC3)	3.658	0.000161	0.00513
CCT2	Z. glomerulosa (hC5)	4.522	5.32e-06	0.000267
CCT8	Cortex (hC9)	3.741	0.000109	0.00367
CCZ1	Z. reticularis (hC8)	7.325	1.22e-12	2.21e-10
CCZ1B	Z. reticularis (hC8)	5.731	1.31e-08	1.22e-06
CD109	Endothellial (hC6)	4.778	1.52e-05	0.000674
CD109	Progenitor (hC1)	5.04	4.75e-07	3.12e-05
CD14	Macrophages (hC2)	11.937	6.9e-21	2.95e-18
CD151	Cortex (hC9)	3.752	0.000104	0.00355
CD160	Progenitor (hC1)	3.596	0.000199	0.00615
CD163	Macrophages (hC2)	46.966	9.46e-75	0
CD163L1	Macrophages (hC2)	6.015	1.99e-08	1.77e-06
CD163L1	Progenitor (hC1)	5.577	3.48e-08	2.96e-06
CD2	T-cells (hC10)	10.479	1.05e-07	7.97e-06
CD200	Chromaffin (hC4)	6.009	4.31e-09	4.42e-07
CD200	Progenitor (hC1)	3.795	9.39e-05	0.00325
CD209	Macrophages (hC2)	3.778	0.000142	0.00462
CD226	Progenitor (hC1)	6.062	2.81e-09	2.98e-07
CD24	Chromaffin (hC4)	14.684	8.63e-34	8e-31
CD244	Progenitor (hC1)	4.251	1.56e-05	0.00069
CD248	Mesenchymal (hC7)	3.693	0.000323	0.00924
CD276	Z. fasciculata (hC3)	3.489	0.000298	0.00862
CD300A	Macrophages (hC2)	4.427	1.4e-05	0.000625
CD300E	Progenitor (hC1)	4.586	3.81e-06	0.000199
CD300LG	Progenitor (hC1)	3.664	0.000156	0.005
CD302	Cortex (hC9)	3.83	7.88e-05	0.0028
CD33	Macrophages (hC2)	5.908	3.27e-08	2.79e-06
CD34	Endothellial (hC6)	13.408	7.63e-16	2.06e-13
CD34	Progenitor (hC1)	4.037	3.64e-05	0.00144
CD36	Progenitor (hC1)	6.169	1.6e-09	1.77e-07
CD37	Macrophages (hC2)	4.994	1.49e-06	8.65e-05
CD38	Progenitor (hC1)	5.137	2.98e-07	2.05e-05
CD3D	T-cells (hC10)	4.974	0.000161	0.00513
CD3E	T-cells (hC10)	6.945	7.69e-06	0.000369
CD4	Macrophages (hC2)	5.382	3.05e-07	2.09e-05
CD4	Progenitor (hC1)	3.457	0.000323	0.00924
CD40	Chromaffin (hC4)	4.391	9.02e-06	0.000425
CD44	Chromaffin (hC4)	10.185	1.39e-20	5.73e-18
CD44	Progenitor (hC1)	4.362	9.35e-06	0.000439
CD44	T-cells (hC10)	5.157	0.000112	0.00376
CD46	Cortex (hC9)	14.699	4.67e-44	7.07e-41
CD46	Z. fasciculata (hC3)	10.072	1.97e-21	8.76e-19
CD46	Z. glomerulosa (hC5)	20.598	2.2e-75	0
CD46	Z. reticularis (hC8)	8.469	1.04e-16	3.03e-14
CD47	Chromaffin (hC4)	4.224	1.71e-05	0.000744
CD53	Macrophages (hC2)	8.863	4.05e-14	8.84e-12
CD53	T-cells (hC10)	8.25	1.26e-06	7.44e-05
CD55	Z. fasciculata (hC3)	9.597	5.87e-19	2.09e-16
CD55	Z. glomerulosa (hC5)	11.127	1.01e-23	5.4e-21
CD55	Z. reticularis (hC8)	10.887	1.81e-24	1.02e-21
CD59	Endothellial (hC6)	4.695	1.85e-05	0.0008
CD6	Progenitor (hC1)	4.033	3.78e-05	0.00148
CD6	T-cells (hC10)	6.835	8.9e-06	0.00042
CD63	Cortex (hC9)	4.208	1.65e-05	0.000721
CD63	Z. fasciculata (hC3)	3.906	6.15e-05	0.00226
CD74	Endothellial (hC6)	22.849	1.36e-31	1.14e-28
CD74	Macrophages (hC2)	26.507	2.69e-69	0
CD81	Endothellial (hC6)	7.16	8.51e-09	8.24e-07
CD81	Macrophages (hC2)	7.564	1.14e-11	1.8e-09
CD81	Mesenchymal (hC7)	4.801	9.47e-06	0.000444
CD83	Z. fasciculata (hC3)	5.039	5.39e-07	3.5e-05
CD83	Z. glomerulosa (hC5)	3.966	5.31e-05	0.00199
CD84	Macrophages (hC2)	7.955	2.85e-12	4.86e-10
CD84	Progenitor (hC1)	4.878	9.96e-07	6.05e-05
CD86	Macrophages (hC2)	6.799	6.34e-10	7.6e-08
CD8A	T-cells (hC10)	4.773	0.000226	0.00685
CD9	Endothellial (hC6)	5.283	2.91e-06	0.000157
CD9	Z. glomerulosa (hC5)	7.377	2.29e-12	3.97e-10
CD93	Endothellial (hC6)	4.538	3.12e-05	0.00126
CD93	Macrophages (hC2)	7.593	1.63e-11	2.53e-09
CD96	Progenitor (hC1)	6.198	1.37e-09	1.54e-07
CD96	T-cells (hC10)	5.151	0.000119	0.00396
CDADC1	Z. fasciculata (hC3)	3.995	4.53e-05	0.00173
CDC14B	Chromaffin (hC4)	4.903	8.9e-07	5.48e-05
CDC20B	Progenitor (hC1)	5.17	2.61e-07	1.82e-05
CDC25A	Progenitor (hC1)	3.982	4.66e-05	0.00178
CDC25B	Chromaffin (hC4)	7.558	6.19e-13	1.16e-10
CDC27	Progenitor (hC1)	6.269	7.3e-10	8.65e-08
CDC37	Endothellial (hC6)	3.86	0.00022	0.00669
CDC42BPA	Chromaffin (hC4)	4.697	2.18e-06	0.000121
CDC42BPB	Z. fasciculata (hC3)	5.388	9.37e-08	7.23e-06
CDC42EP3	Mesenchymal (hC7)	4.943	6.48e-06	0.000317
CDC42EP3	Progenitor (hC1)	4.466	6.22e-06	0.000306
CDC42EP4	Chromaffin (hC4)	4.436	7.16e-06	0.000347
CDC42SE1	Z. fasciculata (hC3)	7.636	4.27e-13	8.11e-11
CDC42SE1	Z. glomerulosa (hC5)	3.508	0.000282	0.00824
CDC45	Progenitor (hC1)	3.994	4.46e-05	0.00171
CDC6	Progenitor (hC1)	3.623	0.000181	0.00566
CDCA7	Progenitor (hC1)	3.639	0.000172	0.00542
CDCA7L	Progenitor (hC1)	4.158	2.26e-05	0.000955
CDCA8	Progenitor (hC1)	3.93	5.69e-05	0.00211
CDCP1	Progenitor (hC1)	4.875	1.03e-06	6.22e-05
CDH1	Progenitor (hC1)	5.532	4.49e-08	3.73e-06
CDH10	Chromaffin (hC4)	4.185	2.12e-05	0.000903
CDH10	Progenitor (hC1)	3.613	0.000186	0.00579
CDH11	Mesenchymal (hC7)	4.389	3.75e-05	0.00147
CDH11	Progenitor (hC1)	6.466	3.1e-10	3.91e-08
CDH12	Cortex (hC9)	4.885	8.55e-07	5.28e-05
CDH13	Progenitor (hC1)	8.613	6.57e-16	1.79e-13
CDH17	Progenitor (hC1)	4.934	7.93e-07	4.93e-05
CDH18	Chromaffin (hC4)	13.221	1.85e-29	1.39e-26
CDH18	Progenitor (hC1)	3.863	7.12e-05	0.00256
CDH19	Progenitor (hC1)	5.402	8.67e-08	6.74e-06
CDH2	Cortex (hC9)	8.231	1.91e-15	4.88e-13
CDH2	Z. glomerulosa (hC5)	4.632	3.28e-06	0.000174
CDH20	Progenitor (hC1)	4.792	1.51e-06	8.71e-05
CDH22	Chromaffin (hC4)	3.959	5.27e-05	0.00197
CDH23	Progenitor (hC1)	4.939	7.57e-07	4.74e-05
CDH24	Chromaffin (hC4)	4.406	8.72e-06	0.000413
CDH26	Progenitor (hC1)	4.711	2.15e-06	0.00012
CDH3	Progenitor (hC1)	4.784	1.55e-06	8.9e-05
CDH4	Z. fasciculata (hC3)	7.906	1.25e-13	2.55e-11
CDH5	Endothellial (hC6)	8.322	3.84e-10	4.79e-08
CDH5	Progenitor (hC1)	4.001	4.23e-05	0.00164
CDH6	Progenitor (hC1)	4.641	2.92e-06	0.000157
CDH7	Progenitor (hC1)	5.861	8.13e-09	7.89e-07
CDH8	Progenitor (hC1)	6.479	2.98e-10	3.77e-08
CDH9	Progenitor (hC1)	4.635	3.08e-06	0.000165
CDHR1	Chromaffin (hC4)	4.329	1.18e-05	0.000541
CDHR3	Chromaffin (hC4)	3.992	4.48e-05	0.00172
CDHR3	Progenitor (hC1)	4.041	3.58e-05	0.00142
CDK10	Chromaffin (hC4)	5.034	4.85e-07	3.17e-05
CDK11A	Z. reticularis (hC8)	4.326	1.11e-05	0.000512
CDK11B	Z. reticularis (hC8)	6.56	1.25e-10	1.68e-08
CDK14	Progenitor (hC1)	4.005	4.11e-05	0.0016
CDK15	Progenitor (hC1)	5.524	4.68e-08	3.87e-06
CDK20	Cortex (hC9)	3.571	0.000209	0.00638
CDK5R2	Chromaffin (hC4)	4.549	4.73e-06	0.000241
CDK5RAP2	Chromaffin (hC4)	4.957	6.81e-07	4.31e-05
CDK5RAP3	Chromaffin (hC4)	4.743	1.89e-06	0.000107
CDK6	Cortex (hC9)	5.818	7.29e-09	7.14e-07
CDK6	Z. glomerulosa (hC5)	3.861	7.74e-05	0.00275
CDK8	Z. fasciculata (hC3)	3.636	0.000177	0.00556
CDK9	Chromaffin (hC4)	5.832	9.18e-09	8.82e-07
CDKL1	Progenitor (hC1)	3.691	0.000139	0.00452
CDKL2	Chromaffin (hC4)	4.212	1.92e-05	0.000825
CDKL5	Progenitor (hC1)	4.853	1.09e-06	6.56e-05
CDKN1A	Z. fasciculata (hC3)	4.945	7.87e-07	4.9e-05
CDKN2B-AS1	Progenitor (hC1)	5.226	1.97e-07	1.41e-05
CDNF	Progenitor (hC1)	3.603	0.000193	0.00597
CDON	Progenitor (hC1)	4.934	7.91e-07	4.92e-05
CDS2	Chromaffin (hC4)	6.207	1.19e-09	1.35e-07
CDV3	Z. fasciculata (hC3)	6.707	9.06e-11	1.25e-08
CDYL2	Progenitor (hC1)	4.977	6.42e-07	4.08e-05
CEACAM1	Endothellial (hC6)	9.506	1.3e-11	2.04e-09
CEACAM20	Progenitor (hC1)	3.519	0.000262	0.00776
CEACAM3	Progenitor (hC1)	3.672	0.000151	0.00485
CEACAM5	Progenitor (hC1)	4.479	6.05e-06	0.000299
CEACAM6	Progenitor (hC1)	4.235	1.69e-05	0.000736
CEACAM8	Progenitor (hC1)	4.008	4.17e-05	0.00161
CEBPB	Macrophages (hC2)	4.014	6e-05	0.00221
CEBPB	Mesenchymal (hC7)	5.684	4.98e-07	3.25e-05
CEBPB	Z. glomerulosa (hC5)	3.69	0.000145	0.00471
CEBPD	Macrophages (hC2)	6.086	1.21e-08	1.13e-06
CEBPD	Mesenchymal (hC7)	5.901	2.53e-07	1.77e-05
CEBPD	Z. fasciculata (hC3)	5.416	8.34e-08	6.52e-06
CEBPZ	Z. fasciculata (hC3)	3.646	0.000167	0.00529
CEBPZ	Z. glomerulosa (hC5)	6.233	1.42e-09	1.59e-07
CEBPZOS	Cortex (hC9)	3.724	0.000115	0.00387
CECR1	Macrophages (hC2)	4.288	2.27e-05	0.000958
CECR1	Progenitor (hC1)	3.673	0.000147	0.00476
CECR2	Progenitor (hC1)	6.621	1.32e-10	1.76e-08
CELA2B	Z. fasciculata (hC3)	3.56	0.000235	0.00707
CELA3A	Progenitor (hC1)	4.236	1.66e-05	0.000728
CELA3B	Progenitor (hC1)	3.762	0.000107	0.00362
CELF2	Macrophages (hC2)	14.908	1.66e-26	1.07e-23
CELF2	Progenitor (hC1)	4.603	3.32e-06	0.000176
CELF2	T-cells (hC10)	5.763	4.23e-05	0.00163
CELF3	Chromaffin (hC4)	9.227	2.76e-17	8.49e-15
CELF4	Chromaffin (hC4)	19.547	8.77e-49	0
CELF5	Cortex (hC9)	4.888	7.99e-07	4.97e-05
CELSR2	Chromaffin (hC4)	5.185	2.6e-07	1.81e-05
CELSR3	Chromaffin (hC4)	8.766	4.85e-16	1.34e-13
CEMIP	Progenitor (hC1)	3.538	0.000242	0.00724
CEND1	Chromaffin (hC4)	3.508	0.00028	0.00819
CENPC	Chromaffin (hC4)	3.673	0.000147	0.00475
CENPC	Z. glomerulosa (hC5)	5.05	4.87e-07	3.19e-05
CENPE	Progenitor (hC1)	5.359	1.03e-07	7.85e-06
CENPF	Progenitor (hC1)	6.094	2.38e-09	2.56e-07
CENPI	Progenitor (hC1)	6.311	7.67e-10	9.05e-08
CENPK	Progenitor (hC1)	3.769	0.000104	0.00354
CENPL	Progenitor (hC1)	4.272	1.42e-05	0.000635
CENPN	Z. fasciculata (hC3)	4.533	5.32e-06	0.000267
CENPT	Z. reticularis (hC8)	3.706	0.000128	0.00423
CEP104	Cortex (hC9)	3.449	0.000319	0.00915
CEP112	Progenitor (hC1)	5.341	1.08e-07	8.22e-06
CEP126	Chromaffin (hC4)	14.928	3.75e-36	3.79e-33
CEP135	Progenitor (hC1)	5.668	2.07e-08	1.84e-06
CEP152	Progenitor (hC1)	5.817	9.25e-09	8.88e-07
CEP164	Chromaffin (hC4)	5.889	6.87e-09	6.76e-07
CEP170	Macrophages (hC2)	9.39	1.34e-15	3.48e-13
CEP170	Progenitor (hC1)	3.433	0.000345	0.00977
CEP250	Chromaffin (hC4)	4.063	3.35e-05	0.00134
CEP290	Chromaffin (hC4)	8.174	9.06e-15	2.14e-12
CEP295	Chromaffin (hC4)	3.897	6.39e-05	0.00233
CEP350	Mesenchymal (hC7)	4.927	5.81e-06	0.000288
CEP41	Progenitor (hC1)	5.752	1.34e-08	1.24e-06
CEP44	Chromaffin (hC4)	4.03	3.81e-05	0.00149
CEP78	Progenitor (hC1)	4.935	7.43e-07	4.65e-05
CEP85	Progenitor (hC1)	4.212	1.8e-05	0.000781
CEP85L	Cortex (hC9)	4.472	5.38e-06	0.000269
CEP85L	Z. reticularis (hC8)	6.444	2.7e-10	3.44e-08
CEP89	Progenitor (hC1)	5.051	4.34e-07	2.87e-05
CEP97	Chromaffin (hC4)	3.63	0.000176	0.00553
CEPT1	Cortex (hC9)	3.767	9.85e-05	0.00338
CERCAM	Chromaffin (hC4)	7.935	7.49e-14	1.58e-11
CERCAM	Progenitor (hC1)	3.501	0.000275	0.00808
CERK	Cortex (hC9)	4.319	1.05e-05	0.000486
CERK	Z. fasciculata (hC3)	5.552	4.32e-08	3.6e-06
CERK	Z. glomerulosa (hC5)	4.065	3.53e-05	0.0014
CERS2	Cortex (hC9)	5.557	2.95e-08	2.54e-06
CERS2	Z. reticularis (hC8)	7.48	6.2e-13	1.16e-10
CERS3	Progenitor (hC1)	5.213	2.16e-07	1.53e-05
CERS5	Chromaffin (hC4)	3.683	0.000142	0.00461
CES1	Progenitor (hC1)	4.697	2.29e-06	0.000126
CES4A	Chromaffin (hC4)	9.023	6.37e-17	1.9e-14
CES5A	Progenitor (hC1)	4.084	3.09e-05	0.00124
CETN2	Chromaffin (hC4)	3.842	8.08e-05	0.00285
CFAP157	Endothellial (hC6)	4.478	8.2e-06	0.000391
[truncated: 10,849 more rows]
