# Supplementary material for: Single-nuclei transcriptomes from human adrenal gland reveal distinct cellular identities of low and high-risk neuroblastoma tumors
Source: Nat Commun. 2021 Sep 7;12:5309. doi: 10.1038/s41467-021-24870-7 (PMC8423786; doi:10.1038/s41467-021-24870-7)
Supplement: Supplementary file 6 — Supplementary Data 4 [file 41467_2021_24870_MOESM6_ESM.xlsx]

## Sheet: mm10_AG_mouse.KEql19
#Gene	Cluster	Welch's t-value	p-value	FDR
0610009O20Rik	Cortex (mC5)	7.377	2.32e-11	1.36e-09
0610009O20Rik	Endothelial (mC2)	4.405	7.1e-06	0.000197
0610009O20Rik	Endothelial (mC4)	4.143	3.06e-05	0.000747
0610009O20Rik	Z. fasciculata (mC16)	3.494	0.000389	0.00737
0610009O20Rik	Z. glomerulosa (mC1)	5.906	6.47e-09	2.83e-07
1700022N22Rik	Chromaffin nAChRA7 low (mC11)	3.919	4.63e-05	0.00109
1810055G02Rik	Cortex (mC5)	4.611	6.56e-06	0.000183
1810055G02Rik	Cortex (mC7)	3.776	0.00014	0.00297
2010001E11Rik	B-cells (mC19)	7.27	2.8e-10	1.45e-08
2010001E11Rik	Chromaffin nAChRA7 low (mC11)	4.237	3.62e-05	0.000872
2010003K11Rik	B-cells (mC19)	12.739	1.39e-16	1.38e-14
2010003K11Rik	Chromaffin nAChRA7 low (mC11)	16.851	3.19e-40	1.15e-37
2010003K11Rik	Endothelial (mC2)	3.383	0.000368	0.00701
2010003K11Rik	T-cells (mC17)	9.244	4.9e-19	5.78e-17
2010003K11Rik	T-cells (mC18)	7.04	3.96e-12	2.52e-10
2010015M23Rik	B-cells (mC19)	3.648	0.000165	0.00343
2010015M23Rik	Chromaffin nAChRA7 low (mC11)	5.964	1.81e-09	8.49e-08
2310031A07Rik	Macrophages (mC14)	5.179	2.28e-05	0.000571
2700012I20Rik	B-cells (mC19)	4.931	5.88e-07	1.96e-05
2700012I20Rik	Chromaffin nAChRA7 low (mC11)	6.837	6.28e-12	3.91e-10
2700016F22Rik	Chromaffin nAChRA7 low (mC11)	3.879	5.44e-05	0.00126
2700046G09Rik	B-cells (mC19)	8.085	1.26e-10	6.8e-09
2700046G09Rik	Chromaffin nAChRA7 low (mC11)	5.159	1.2e-06	3.8e-05
2700046G09Rik	T-cells (mC17)	3.626	0.00016	0.00334
2700062C07Rik	Cortex (mC5)	4.486	1.06e-05	0.000285
3110021N24Rik	B-cells (mC19)	3.498	0.000265	0.00525
3110021N24Rik	Chromaffin nAChRA7 low (mC11)	5.512	2.2e-08	9.01e-07
3110070M22Rik	Ambiguous (mC12)	4.381	1.21e-05	0.00032
4833407H14Rik	Chromaffin nAChRA7 high (mC15)	6.828	1.8e-11	1.07e-09
4833407H14Rik	Cortex (mC5)	12.944	7.87e-35	2.26e-32
4833407H14Rik	T-cells (mC18)	4.576	1.11e-05	0.000297
4833407H14Rik	Z. fasciculata (mC16)	16.754	2.35e-49	0
4833407H14Rik	Z. glomerulosa (mC1)	7.086	1.04e-12	7.02e-11
4930563E18Rik	B-cells (mC19)	6.803	6.27e-11	3.5e-09
4930563E18Rik	Chromaffin nAChRA7 low (mC11)	9.277	8.69e-20	1.09e-17
4931403G20Rik	B-cells (mC19)	3.89	6.27e-05	0.00143
5031415H12Rik	Chromaffin nAChRA7 low (mC11)	7.561	1.32e-12	8.84e-11
9130213A22Rik	B-cells (mC19)	8.889	3.21e-15	2.83e-13
9130213A22Rik	Chromaffin nAChRA7 low (mC11)	4.74	5.4e-06	0.000153
9130213A22Rik	T-cells (mC17)	5.502	2.31e-08	9.44e-07
9130213A22Rik	T-cells (mC18)	3.918	4.74e-05	0.00111
9930111J21Rik1	Macrophages (mC3)	12.144	1.88e-28	3.91e-26
9930111J21Rik1	Macrophages (mC8)	5.167	3.81e-06	0.000111
9930111J21Rik2	Endothelial (mC2)	4.055	3.06e-05	0.000748
9930111J21Rik2	Endothelial (mC4)	4.273	1.84e-05	0.00047
9930111J21Rik2	Macrophages (mC3)	14.802	6.4e-39	2.2e-36
9930111J21Rik2	Macrophages (mC8)	4.56	2.54e-05	0.000631
A1cf	Chromaffin nAChRA7 low (mC11)	3.557	0.000193	0.00396
A230072I06Rik	B-cells (mC19)	5.927	4.64e-09	2.07e-07
A230072I06Rik	Chromaffin nAChRA7 low (mC11)	8.143	5.87e-16	5.53e-14
A330094K24Rik	B-cells (mC19)	6.216	6.96e-09	3.03e-07
A330094K24Rik	Chromaffin nAChRA7 low (mC11)	4.202	4.3e-05	0.00102
A3galt2	Chromaffin nAChRA7 low (mC11)	4.058	2.61e-05	0.000648
A4galt	Capsule (mC13)	3.884	0.000457	0.0085
A4galt	Chromaffin nAChRA7 high (mC15)	7.04	6.13e-11	3.42e-09
A830052D11Rik	B-cells (mC19)	10.561	2e-15	1.8e-13
A830052D11Rik	Chromaffin nAChRA7 low (mC11)	3.627	0.00029	0.00568
A830052D11Rik	T-cells (mC17)	6.815	1.12e-11	6.79e-10
A830052D11Rik	T-cells (mC18)	4.795	1.03e-06	3.3e-05
A930002H24Rik	Cortex (mC5)	4.218	1.29e-05	0.000341
A930002H24Rik	Z. fasciculata (mC16)	6.19	3.77e-10	1.93e-08
AA543186	Chromaffin nAChRA7 low (mC11)	3.73	0.000175	0.00362
AC015800.4	Chromaffin nAChRA7 low (mC11)	3.427	0.000526	0.00963
AC074336.1	Macrophages (mC3)	6.04	2.44e-09	1.13e-07
AC079042.1	Glial (mC10)	3.914	0.000125	0.00267
AC087062.8	B-cells (mC19)	3.826	9.05e-05	0.002
AC087062.8	Chromaffin nAChRA7 low (mC11)	6.31	2.45e-10	1.28e-08
AC087780.13	Z. fasciculata (mC16)	4.249	1.13e-05	0.000302
AC090652.2	Chromaffin nAChRA7 low (mC11)	9.328	1.51e-19	1.85e-17
AC092202.4	Chromaffin nAChRA7 low (mC11)	4.545	2.96e-06	8.77e-05
AC092855.1	Endothelial (mC4)	4.192	2.56e-05	0.000637
AC092855.1	Macrophages (mC14)	10.551	4.56e-10	2.31e-08
AC092855.1	Macrophages (mC3)	16.226	4.77e-44	1.99e-41
AC092855.1	Macrophages (mC8)	5.653	8.26e-07	2.69e-05
AC099860.1	Macrophages (mC3)	11.212	6.32e-25	1.08e-22
AC101869.3	B-cells (mC19)	12.884	1.63e-15	1.48e-13
AC101869.3	Chromaffin nAChRA7 low (mC11)	16.18	1.84e-33	4.93e-31
AC101869.3	Endothelial (mC2)	3.673	0.000135	0.00287
AC101869.3	T-cells (mC17)	9.349	4.89e-19	5.77e-17
AC101869.3	T-cells (mC18)	3.907	9.75e-05	0.00214
AC101915.2	Chromaffin nAChRA7 high (mC15)	4.844	1.73e-06	5.34e-05
AC101915.2	Endothelial (mC2)	6.64	6.65e-11	3.7e-09
AC101915.2	T-cells (mC17)	3.472	0.000414	0.00778
AC102077.1	Cortex (mC5)	3.574	0.000282	0.00554
AC102096.1	Z. fasciculata (mC16)	5.16	9.66e-07	3.11e-05
AC102225.2	Endothelial (mC2)	9.68	8.83e-20	1.1e-17
AC102225.2	Endothelial (mC4)	4.003	5.29e-05	0.00123
AC102225.2	Glial (mC10)	5.593	3.26e-07	1.13e-05
AC102225.2	Z. fasciculata (mC16)	4.628	5.66e-06	0.00016
AC102232.1	B-cells (mC19)	6.778	2.05e-09	9.57e-08
AC102232.1	Chromaffin nAChRA7 low (mC11)	10.168	2.41e-21	3.33e-19
AC102242.1	Endothelial (mC2)	3.371	0.000425	0.00796
AC102506.1	Chromaffin nAChRA7 low (mC11)	5.722	6.54e-09	2.86e-07
AC102628.1	Chromaffin nAChRA7 high (mC15)	3.607	0.000223	0.0045
AC102656.1	B-cells (mC19)	3.336	0.000444	0.00828
AC102656.1	Chromaffin nAChRA7 low (mC11)	4.801	8.64e-07	2.81e-05
AC103620.3	Chromaffin nAChRA7 low (mC11)	3.458	0.000279	0.00548
AC103620.4	Endothelial (mC4)	5.128	5.59e-07	1.87e-05
AC103635.1	Chromaffin nAChRA7 low (mC11)	3.512	0.000231	0.00463
AC104896.2	Cortex (mC5)	3.508	0.000231	0.00465
AC104896.2	Z. fasciculata (mC16)	5.325	5.71e-08	2.21e-06
AC104921.1	Chromaffin nAChRA7 high (mC15)	5.798	2.44e-08	9.91e-07
AC105305.1	Ambiguous (mC12)	3.441	0.000392	0.00742
AC107707.3	Chromaffin nAChRA7 low (mC11)	3.513	0.000229	0.0046
AC107822.4	Chromaffin nAChRA7 low (mC11)	3.926	4.55e-05	0.00107
AC107822.5	Cortex (mC7)	4.347	1.77e-05	0.000455
AC107822.5	Z. glomerulosa (mC1)	8.704	8.26e-16	7.68e-14
AC107822.6	B-cells (mC19)	6.622	2e-10	1.05e-08
AC107822.6	Chromaffin nAChRA7 low (mC11)	9.149	2.86e-19	3.43e-17
AC108848.6	B-cells (mC19)	3.883	5.87e-05	0.00135
AC108848.6	Chromaffin nAChRA7 low (mC11)	5.692	7.7e-09	3.33e-07
AC109227.1	Chromaffin nAChRA7 high (mC15)	6.009	8.08e-09	3.49e-07
AC109227.1	Cortex (mC5)	3.975	6.76e-05	0.00154
AC109227.1	Cortex (mC9)	4.112	5.85e-05	0.00135
AC109227.1	Z. fasciculata (mC16)	7.079	2.28e-10	1.19e-08
AC110496.3	Glial (mC10)	4.221	4.58e-05	0.00108
AC110496.4	Z. fasciculata (mC16)	6.814	6.61e-12	4.1e-10
AC110730.2	Chromaffin nAChRA7 high (mC15)	3.513	0.000313	0.00607
AC110885.1	Ambiguous (mC12)	3.702	0.000158	0.0033
AC111011.2	B-cells (mC19)	7.772	4.67e-13	3.29e-11
AC111011.2	Chromaffin nAChRA7 low (mC11)	10.422	6.13e-24	9.88e-22
AC111011.2	T-cells (mC17)	4.476	4.13e-06	0.000119
AC111067.4	Macrophages (mC3)	3.571	0.000204	0.00416
AC113028.4	Endothelial (mC2)	3.442	0.000326	0.0063
AC113029.1	B-cells (mC19)	5.689	3.94e-08	1.56e-06
AC113029.1	Chromaffin nAChRA7 low (mC11)	8.429	1.44e-16	1.43e-14
AC113049.2	Ambiguous (mC12)	4.522	6.89e-06	0.000191
AC113276.3	B-cells (mC19)	5.096	2.41e-07	8.55e-06
AC113276.3	Chromaffin nAChRA7 low (mC11)	6.868	4.92e-12	3.1e-10
AC113504.5	B-cells (mC19)	5.616	6.76e-08	2.58e-06
AC113504.5	Chromaffin nAChRA7 low (mC11)	3.433	0.00053	0.00969
AC114558.6	Chromaffin nAChRA7 low (mC11)	4.308	2.63e-05	0.000653
AC114666.2	B-cells (mC19)	8.052	2.38e-12	1.55e-10
AC114666.2	Chromaffin nAChRA7 low (mC11)	11.249	8.13e-26	1.45e-23
AC114666.2	T-cells (mC17)	4.228	1.3e-05	0.000342
AC114920.2	Z. glomerulosa (mC1)	3.824	8.61e-05	0.00191
AC114995.2	B-cells (mC19)	5.777	1.27e-08	5.34e-07
AC114995.2	Chromaffin nAChRA7 low (mC11)	8.128	7.68e-16	7.16e-14
AC115800.2	Macrophages (mC3)	4.002	4.01e-05	0.000956
AC115896.3	Macrophages (mC3)	3.3	0.00054	0.00985
AC116151.1	B-cells (mC19)	5.81	1.47e-08	6.13e-07
AC116151.1	Chromaffin nAChRA7 low (mC11)	8.342	1.91e-16	1.87e-14
AC116151.2	Chromaffin nAChRA7 low (mC11)	3.996	5.18e-05	0.00121
AC116151.2	Z. glomerulosa (mC1)	4.493	6.06e-06	0.00017
AC116718.1	Cortex (mC5)	4.686	4.59e-06	0.000132
AC117685.1	Ambiguous (mC12)	7.402	7.19e-12	4.44e-10
AC117685.1	Endothelial (mC2)	5.662	1.72e-08	7.14e-07
AC117685.1	Glial (mC10)	4.925	3.82e-06	0.000111
AC118022.3	B-cells (mC19)	8.174	2.39e-14	1.93e-12
AC118022.3	Chromaffin nAChRA7 low (mC11)	10.717	2.61e-25	4.54e-23
AC118698.3	Chromaffin nAChRA7 low (mC11)	3.954	8.56e-05	0.0019
AC119189.3	Chromaffin nAChRA7 low (mC11)	4.859	7e-07	2.31e-05
AC120003.4	B-cells (mC19)	8.061	5.48e-11	3.07e-09
AC120003.4	Chromaffin nAChRA7 low (mC11)	11.756	1.16e-25	2.05e-23
AC120003.4	Cortex (mC7)	3.431	0.000452	0.00843
AC120003.4	T-cells (mC17)	3.742	0.000101	0.0022
AC120003.4	Z. glomerulosa (mC1)	3.612	0.000195	0.00399
AC120859.3	Chromaffin nAChRA7 high (mC15)	4.127	2.41e-05	0.000602
AC120859.3	Cortex (mC5)	8.601	1.35e-17	1.45e-15
AC120859.3	Z. fasciculata (mC16)	8.309	4.46e-14	3.49e-12
AC120859.3	Z. glomerulosa (mC1)	3.491	0.000247	0.00492
AC121113.1	Cortex (mC5)	3.369	0.000548	0.00999
AC121814.2	Chromaffin nAChRA7 high (mC15)	3.526	0.000301	0.00587
AC121814.3	B-cells (mC19)	7.728	1.52e-11	9.08e-10
AC121814.3	Chromaffin nAChRA7 high (mC15)	4.601	5.32e-06	0.000151
AC121814.3	Chromaffin nAChRA7 low (mC11)	10.978	1.24e-24	2.08e-22
AC121814.3	T-cells (mC17)	3.793	8e-05	0.00179
AC121847.1	Macrophages (mC3)	12.216	4.85e-28	9.83e-26
AC121847.1	Macrophages (mC8)	5.486	1.49e-06	4.66e-05
AC122037.2	T-cells (mC17)	3.554	0.000323	0.00625
AC122037.6	Chromaffin nAChRA7 low (mC11)	5.641	1.28e-08	5.41e-07
AC122232.2	Chromaffin nAChRA7 low (mC11)	4.535	3.1e-06	9.16e-05
AC122321.1	Cortex (mC5)	4.067	2.48e-05	0.000618
AC122462.1	Chromaffin nAChRA7 high (mC15)	3.631	0.000208	0.00423
AC122733.3	Chromaffin nAChRA7 high (mC15)	35.934	1.46e-67	0
AC122733.3	Chromaffin nAChRA7 low (mC11)	5.126	1.51e-06	4.7e-05
AC122789.1	B-cells (mC19)	6.923	3.4e-10	1.75e-08
AC122789.1	Chromaffin nAChRA7 low (mC11)	4.485	1.43e-05	0.000372
AC122871.5	B-cells (mC19)	3.527	0.000226	0.00456
AC122871.5	Chromaffin nAChRA7 low (mC11)	5.211	1.07e-07	4e-06
AC123662.2	Cortex (mC5)	4.052	2.66e-05	0.000658
AC123662.2	Z. fasciculata (mC16)	4.156	3.28e-05	0.000796
AC123679.2	Cortex (mC5)	4.226	2.69e-05	0.000666
AC123848.4	B-cells (mC19)	5.273	1.53e-07	5.58e-06
AC123848.4	Chromaffin nAChRA7 low (mC11)	7.585	4.23e-14	3.32e-12
AC123856.2	Ambiguous (mC12)	8.224	5.7e-14	4.43e-12
AC123856.2	Macrophages (mC14)	14.549	3.82e-13	2.71e-11
AC123856.2	Macrophages (mC3)	14.573	3.5e-39	1.22e-36
AC123856.2	Macrophages (mC8)	7.865	6e-10	2.99e-08
AC123856.7	Ambiguous (mC12)	5.226	3.37e-07	1.17e-05
AC123856.7	Endothelial (mC2)	4.696	2.01e-06	6.14e-05
AC124347.2	B-cells (mC19)	8.847	2.03e-14	1.65e-12
AC124347.2	Chromaffin nAChRA7 low (mC11)	11.936	6.99e-29	1.49e-26
AC124347.2	T-cells (mC17)	5.261	8.78e-08	3.3e-06
AC124461.3	Cortex (mC5)	4.041	2.78e-05	0.000686
AC124461.3	Endothelial (mC2)	3.621	0.000175	0.00363
AC124461.3	Z. fasciculata (mC16)	6.371	1.23e-10	6.64e-09
AC124550.2	Chromaffin nAChRA7 low (mC11)	5.738	5.8e-09	2.55e-07
AC124566.2	Cortex (mC7)	4.907	1.92e-06	5.89e-05
AC124566.2	Z. glomerulosa (mC1)	9.527	2.22e-18	2.5e-16
AC124629.1	Chromaffin nAChRA7 high (mC15)	3.377	0.000494	0.00911
AC124659.2	Macrophages (mC3)	4.193	1.83e-05	0.000468
AC124698.6	Chromaffin nAChRA7 high (mC15)	7.543	3.48e-13	2.48e-11
AC124698.6	Cortex (mC5)	14.927	8.03e-42	3.07e-39
AC124698.6	T-cells (mC17)	4.059	5.93e-05	0.00136
AC124698.6	T-cells (mC18)	5.774	1.19e-07	4.42e-06
AC124698.6	Z. fasciculata (mC16)	18.997	3.26e-53	0
AC124698.6	Z. glomerulosa (mC1)	8.46	3.57e-17	3.7e-15
AC124713.2	Z. glomerulosa (mC1)	3.332	0.000511	0.00938
AC124754.1	Ambiguous (mC12)	4.718	3.05e-06	9.02e-05
AC125068.1	Ambiguous (mC12)	6.206	3.42e-09	1.55e-07
AC125068.1	Endothelial (mC2)	4.397	7.61e-06	0.000209
AC125349.1	Cortex (mC5)	3.494	0.000244	0.00487
AC125349.1	Z. fasciculata (mC16)	5.007	3.03e-07	1.06e-05
AC125382.1	Ambiguous (mC12)	5.725	3.39e-08	1.35e-06
AC126800.1	B-cells (mC19)	7.66	2.3e-13	1.67e-11
AC126800.1	Chromaffin nAChRA7 low (mC11)	9.997	1.12e-22	1.68e-20
AC126800.1	T-cells (mC17)	4.693	1.47e-06	4.58e-05
AC126800.1	T-cells (mC18)	3.408	0.000336	0.00647
AC126938.1	Chromaffin nAChRA7 high (mC15)	7.486	4.44e-12	2.8e-10
AC127252.4	B-cells (mC19)	8.464	4.74e-13	3.33e-11
AC127252.4	Chromaffin nAChRA7 low (mC11)	11.716	2.09e-27	4.04e-25
AC127252.4	T-cells (mC17)	4.66	1.83e-06	5.64e-05
AC127333.1	Z. fasciculata (mC16)	4.943	2.31e-06	6.99e-05
AC128663.2	Macrophages (mC3)	5.625	2.25e-08	9.19e-07
AC129188.1	Chromaffin nAChRA7 high (mC15)	8.674	9.26e-15	7.81e-13
AC129188.1	Endothelial (mC2)	5.904	4.63e-09	2.06e-07
AC129188.1	Endothelial (mC4)	4.216	2.36e-05	0.00059
AC129337.1	Chromaffin nAChRA7 high (mC15)	3.513	0.00031	0.00603
AC129337.1	Glial (mC10)	4.633	1.11e-05	0.000296
AC129945.2	Z. fasciculata (mC16)	4.412	5.48e-06	0.000155
AC130474.1	Macrophages (mC14)	4.357	0.000151	0.00317
AC130474.1	Macrophages (mC3)	9.936	2.27e-20	2.95e-18
AC130680.15	Chromaffin nAChRA7 low (mC11)	4.343	7.47e-06	0.000206
AC130827.2	Capsule (mC13)	7.705	5.99e-08	2.31e-06
AC130827.2	Cortex (mC5)	7.745	1.38e-12	9.2e-11
AC130827.2	Endothelial (mC4)	7.559	2.68e-12	1.73e-10
AC130827.2	Z. glomerulosa (mC1)	8.132	7.73e-15	6.56e-13
AC131803.2	B-cells (mC19)	9.065	2.99e-14	2.39e-12
AC131803.2	Chromaffin nAChRA7 low (mC11)	12.334	9.58e-30	2.12e-27
AC131803.2	Endothelial (mC2)	3.346	0.000458	0.00852
AC131992.1	Cortex (mC5)	3.927	5.99e-05	0.00138
AC131992.1	Endothelial (mC2)	7.068	5.77e-12	3.6e-10
AC131992.1	Endothelial (mC4)	7.147	3.7e-11	2.11e-09
AC131992.1	Z. fasciculata (mC16)	7.63	2.54e-13	1.84e-11
AC132142.2	B-cells (mC19)	3.904	5.22e-05	0.00121
AC132142.2	Chromaffin nAChRA7 low (mC11)	5.512	2.08e-08	8.56e-07
AC132148.3	B-cells (mC19)	3.872	6.83e-05	0.00155
AC132148.3	Chromaffin nAChRA7 low (mC11)	6.082	8.62e-10	4.22e-08
AC132242.1	Chromaffin nAChRA7 high (mC15)	9.512	1.28e-16	1.28e-14
AC132242.1	Chromaffin nAChRA7 low (mC11)	6.113	3.62e-08	1.44e-06
AC132567.2	Chromaffin nAChRA7 low (mC11)	4.419	5.42e-06	0.000153
AC133094.1	Chromaffin nAChRA7 low (mC11)	4.318	8.37e-06	0.000229
AC133195.2	B-cells (mC19)	10.638	5.29e-16	5e-14
AC133195.2	Chromaffin nAChRA7 low (mC11)	14.221	2.34e-35	6.84e-33
AC133195.2	T-cells (mC17)	6.969	3.8e-12	2.42e-10
AC133195.2	T-cells (mC18)	5.009	3.54e-07	1.22e-05
AC133646.2	Glial (mC10)	3.78	0.000193	0.00396
AC133902.3	Chromaffin nAChRA7 low (mC11)	3.871	9.3e-05	0.00205
AC134339.2	Chromaffin nAChRA7 low (mC11)	15.186	1.98e-34	5.59e-32
AC134339.2	T-cells (mC17)	3.506	0.000369	0.00704
AC134584.1	Ambiguous (mC12)	5.177	4.15e-07	1.42e-05
AC137511.1	Cortex (mC5)	6.163	4.44e-10	2.25e-08
AC137511.1	Z. fasciculata (mC16)	8.401	4.83e-17	4.96e-15
AC137513.1	Cortex (mC5)	4.497	3.69e-06	0.000108
AC137513.1	Endothelial (mC2)	4.055	3.27e-05	0.000795
AC137513.1	Z. fasciculata (mC16)	7.099	9.96e-13	6.75e-11
AC138265.1	Cortex (mC5)	4.667	1.65e-06	5.12e-05
AC138265.1	Z. fasciculata (mC16)	7.178	5.63e-13	3.93e-11
AC138587.1	Ambiguous (mC12)	4.034	4.69e-05	0.0011
AC138640.3	Chromaffin nAChRA7 low (mC11)	9.377	6.24e-20	7.85e-18
AC139131.2	Cortex (mC5)	5.44	3.05e-08	1.23e-06
AC139131.2	Z. fasciculata (mC16)	7.69	1.28e-14	1.07e-12
AC139245.4	B-cells (mC19)	4.823	1.14e-06	3.64e-05
AC139245.4	Chromaffin nAChRA7 low (mC11)	6.979	2.68e-12	1.73e-10
AC139571.2	B-cells (mC19)	5.08	3.28e-07	1.14e-05
AC139571.2	Chromaffin nAChRA7 low (mC11)	4.148	3.91e-05	0.000933
AC140283.1	Cortex (mC5)	9.531	9.76e-16	9.03e-14
AC140283.1	Cortex (mC7)	12.169	3.22e-21	4.42e-19
AC140283.1	Z. glomerulosa (mC1)	14.793	1.49e-34	4.23e-32
AC140675.4	B-cells (mC19)	11.235	7.96e-13	5.45e-11
AC140675.4	Chromaffin nAChRA7 low (mC11)	15.703	8.35e-33	2.16e-30
AC140675.4	T-cells (mC17)	7.408	1.23e-12	8.24e-11
AC140675.4	T-cells (mC18)	4.662	2.49e-06	7.47e-05
AC140675.5	B-cells (mC19)	8.967	2.39e-13	1.74e-11
AC140675.5	Chromaffin nAChRA7 low (mC11)	5.395	4.41e-07	1.5e-05
AC140675.5	T-cells (mC17)	5.062	2.65e-07	9.35e-06
AC144480.1	Ambiguous (mC12)	8.423	2.66e-14	2.14e-12
AC144480.1	Endothelial (mC2)	6.307	4.94e-10	2.49e-08
AC144480.1	Glial (mC10)	5.739	1.92e-07	6.9e-06
AC145082.2	B-cells (mC19)	5.043	1.37e-06	4.31e-05
AC145082.2	Chromaffin nAChRA7 low (mC11)	8.173	2.49e-15	2.22e-13
AC145082.2	Endothelial (mC4)	3.376	0.000491	0.00905
AC145748.2	Macrophages (mC3)	3.722	0.000119	0.00255
AC147806.3	Ambiguous (mC12)	4.784	2.24e-06	6.79e-05
AC147806.3	B-cells (mC19)	5.735	1.9e-05	0.000483
AC147806.3	Endothelial (mC2)	3.479	0.000286	0.00561
AC147806.3	Macrophages (mC14)	8.319	2.82e-08	1.14e-06
AC147806.5	Ambiguous (mC12)	4.113	3.46e-05	0.000835
AC147806.6	Endothelial (mC2)	4.313	1.07e-05	0.000287
AC147806.8	Ambiguous (mC12)	4.496	7.58e-06	0.000209
AC147806.8	Endothelial (mC2)	3.796	8.91e-05	0.00197
AC148327.1	Ambiguous (mC12)	6.204	3.46e-09	1.57e-07
AC148327.1	Endothelial (mC2)	4.396	7.66e-06	0.000211
AC148986.1	B-cells (mC19)	9.063	2.98e-14	2.38e-12
AC148986.1	T-cells (mC17)	3.533	0.000304	0.00592
AC151980.4	B-cells (mC19)	4.949	6.53e-07	2.17e-05
AC152164.2	Ambiguous (mC12)	5.02	8.18e-07	2.67e-05
AC152164.2	Endothelial (mC2)	4.665	2.3e-06	6.96e-05
AC152398.1	Capsule (mC13)	5.388	1.38e-05	0.000362
AC152398.1	Cortex (mC5)	8.3	4.39e-13	3.1e-11
AC152398.1	Cortex (mC7)	7.802	4.74e-12	2.99e-10
AC152398.1	Z. glomerulosa (mC1)	7.867	1.2e-13	8.97e-12
AC152398.2	B-cells (mC19)	8.392	4.63e-12	2.92e-10
AC152398.2	Chromaffin nAChRA7 low (mC11)	11.917	5.19e-27	9.84e-25
AC152939.2	Cortex (mC5)	9.213	2.3e-15	2.06e-13
AC152939.2	Cortex (mC7)	4.125	3.96e-05	0.000946
AC152939.2	Z. glomerulosa (mC1)	9.261	8.07e-18	8.76e-16
AC152939.5	B-cells (mC19)	7.482	1.12e-11	6.79e-10
AC152939.5	Chromaffin nAChRA7 low (mC11)	10.451	2.02e-23	3.17e-21
AC152939.5	T-cells (mC17)	3.804	7.54e-05	0.00169
AC155937.2	B-cells (mC19)	3.718	0.000111	0.00241
AC155937.2	Chromaffin nAChRA7 low (mC11)	5.487	2.44e-08	9.91e-07
AC155937.9	Chromaffin nAChRA7 low (mC11)	4.642	1.89e-06	5.81e-05
AC156554.3	Chromaffin nAChRA7 low (mC11)	10.146	1.31e-22	1.96e-20
AC156554.3	T-cells (mC17)	3.835	6.61e-05	0.0015
AC157555.1	Chromaffin nAChRA7 high (mC15)	11.72	6.31e-22	9.04e-20
AC157555.1	Chromaffin nAChRA7 low (mC11)	3.878	0.000128	0.00273
AC157561.6	B-cells (mC19)	8.614	1.13e-13	8.47e-12
AC157561.6	Chromaffin nAChRA7 low (mC11)	3.444	0.00051	0.00937
AC157561.6	T-cells (mC17)	4.927	4.94e-07	1.67e-05
AC157602.2	Chromaffin nAChRA7 low (mC11)	8.498	3.58e-17	3.72e-15
AC157602.2	T-cells (mC17)	3.318	0.000464	0.00862
AC157667.1	Chromaffin nAChRA7 high (mC15)	24.016	7.62e-49	0
AC157667.1	Chromaffin nAChRA7 low (mC11)	3.793	0.000167	0.00347
AC157761.1	Chromaffin nAChRA7 low (mC11)	4.062	2.55e-05	0.000633
AC157931.3	B-cells (mC19)	7.502	3.92e-11	2.24e-09
AC157931.3	Chromaffin nAChRA7 low (mC11)	10.732	8.67e-24	1.39e-21
AC157931.3	T-cells (mC17)	3.545	0.000207	0.00421
AC157947.3	Chromaffin nAChRA7 low (mC11)	4.55	2.89e-06	8.59e-05
AC158304.5	Cortex (mC5)	4.236	1.2e-05	0.000318
AC158304.5	Z. fasciculata (mC16)	4.138	3.35e-05	0.000813
AC158384.4	Chromaffin nAChRA7 low (mC11)	4.046	6.52e-05	0.00149
AC158782.2	B-cells (mC19)	12.629	2.92e-15	2.58e-13
AC158782.2	Chromaffin nAChRA7 low (mC11)	16.952	3.5e-38	1.17e-35
AC158782.2	T-cells (mC17)	4.963	1.54e-06	4.78e-05
AC158782.2	T-cells (mC18)	6.686	4.8e-11	2.71e-09
AC158782.5	Chromaffin nAChRA7 low (mC11)	4.243	1.18e-05	0.000313
AC158782.8	Z. fasciculata (mC16)	6.135	5.27e-10	2.65e-08
AC158971.1	Chromaffin nAChRA7 high (mC15)	10.018	3.75e-18	4.16e-16
AC158996.2	B-cells (mC19)	3.501	0.000242	0.00485
AC158996.2	Chromaffin nAChRA7 low (mC11)	4.874	6e-07	2e-05
AC159092.1	Capsule (mC13)	6.735	6.4e-07	2.12e-05
AC159092.1	Cortex (mC5)	5.545	1.25e-07	4.62e-06
AC159092.1	Cortex (mC7)	26.814	3.85e-50	0
AC159092.1	Z. glomerulosa (mC1)	67.574	7.72e-252	0
AC159126.1	Ambiguous (mC12)	4.361	1.31e-05	0.000344
AC159257.5	Macrophages (mC3)	7.869	3.05e-14	2.43e-12
AC159257.6	B-cells (mC19)	4.442	8.98e-06	0.000244
AC159257.6	Chromaffin nAChRA7 low (mC11)	3.543	0.000361	0.00689
AC161108.3	Cortex (mC5)	8.027	1.23e-12	8.25e-11
AC161108.3	Cortex (mC7)	4.719	4.1e-06	0.000119
AC161108.3	Z. fasciculata (mC16)	3.865	0.000116	0.0025
AC161108.3	Z. glomerulosa (mC1)	9.537	1.89e-18	2.15e-16
AC161342.2	Macrophages (mC3)	9.62	1.57e-19	1.92e-17
AC161342.2	Z. fasciculata (mC16)	3.781	0.000132	0.00281
AC161409.1	Ambiguous (mC12)	3.552	0.000262	0.00519
AC161409.1	Macrophages (mC3)	26.585	3.99e-82	0
AC161409.1	Macrophages (mC8)	15.256	1.63e-18	1.86e-16
AC161409.3	Ambiguous (mC12)	3.701	0.000155	0.00324
AC161409.3	Macrophages (mC3)	26.143	2.76e-80	0
AC161409.3	Macrophages (mC8)	14.964	3.32e-18	3.69e-16
AC161932.1	B-cells (mC19)	10.288	4.8e-13	3.37e-11
AC161932.1	Chromaffin nAChRA7 low (mC11)	14.396	6.51e-32	1.6e-29
AC161932.1	T-cells (mC17)	6.183	7.84e-10	3.86e-08
AC162528.2	Endothelial (mC2)	5.363	8.11e-08	3.06e-06
AC162528.2	Z. fasciculata (mC16)	3.999	7.3e-05	0.00165
AC162689.1	Cortex (mC5)	3.884	9.37e-05	0.00206
AC162893.3	B-cells (mC19)	6.349	1.44e-09	6.85e-08
AC162893.3	Chromaffin nAChRA7 low (mC11)	9.066	9.05e-19	1.05e-16
AC162916.2	Chromaffin nAChRA7 high (mC15)	4.791	1.21e-06	3.83e-05
AC162916.2	Cortex (mC5)	4.96	1.23e-06	3.9e-05
AC162916.2	Z. fasciculata (mC16)	12.965	8.07e-35	2.31e-32
AC162916.2	Z. glomerulosa (mC1)	4.257	1.13e-05	0.0003
AC163329.3	Chromaffin nAChRA7 low (mC11)	8.172	8.31e-12	5.11e-10
AC163329.3	Cortex (mC5)	10.088	6.61e-17	6.72e-15
AC163329.3	Cortex (mC7)	4.42	1.33e-05	0.00035
AC163329.3	Cortex (mC9)	5.276	9.7e-07	3.13e-05
AC163329.3	Z. glomerulosa (mC1)	5.641	2.81e-08	1.14e-06
AC163442.1	Cortex (mC5)	10.165	1.49e-17	1.59e-15
AC163442.1	Cortex (mC7)	3.371	0.000542	0.00989
AC163442.1	Endothelial (mC2)	5.15	2.23e-07	7.94e-06
AC163442.1	Z. glomerulosa (mC1)	12.267	2.09e-27	4.04e-25
AC163616.2	Chromaffin nAChRA7 high (mC15)	4.275	1.73e-05	0.000445
AC163616.2	Cortex (mC5)	4.03	5.44e-05	0.00126
AC163616.2	Z. glomerulosa (mC1)	5.463	5.88e-08	2.27e-06
AC164004.2	Cortex (mC5)	3.826	6.74e-05	0.00153
AC164004.2	Macrophages (mC3)	4.802	1.31e-06	4.14e-05
AC164004.2	Z. fasciculata (mC16)	5.992	1.27e-09	6.08e-08
AC164004.3	Chromaffin nAChRA7 high (mC15)	4.895	5.89e-07	1.97e-05
AC164004.3	Cortex (mC5)	8.612	9.28e-18	1e-15
AC164004.3	Z. fasciculata (mC16)	11.563	1.48e-29	3.24e-27
AC164004.3	Z. glomerulosa (mC1)	4.343	7.44e-06	0.000205
AC164564.3	B-cells (mC19)	5.154	6.04e-07	2.01e-05
AC164564.3	Chromaffin nAChRA7 low (mC11)	8.067	3.11e-15	2.74e-13
AC165086.3	Z. glomerulosa (mC1)	3.975	4.79e-05	0.00112
AC166328.1	Chromaffin nAChRA7 low (mC11)	3.528	0.000378	0.00718
AC166332.1	Cortex (mC7)	4.618	6.12e-06	0.000171
AC166332.1	Z. glomerulosa (mC1)	10.521	1.62e-21	2.27e-19
AC167036.3	Ambiguous (mC12)	6.805	1.25e-10	6.71e-09
AC167036.3	B-cells (mC19)	4.802	0.000107	0.00232
AC167036.3	Macrophages (mC14)	6.863	4.63e-07	1.57e-05
AC167036.3	Macrophages (mC3)	8.196	2.07e-15	1.86e-13
AC167036.3	Macrophages (mC8)	5.532	1.15e-06	3.66e-05
AC167036.4	Ambiguous (mC12)	4.057	4.17e-05	0.000989
AC167036.4	B-cells (mC19)	8.078	3.03e-07	1.06e-05
AC167036.4	Macrophages (mC14)	12.071	3.8e-11	2.17e-09
AC167036.4	Macrophages (mC3)	9.694	4.28e-20	5.45e-18
AC167036.4	Macrophages (mC8)	4.661	1.85e-05	0.000473
AC167036.6	Endothelial (mC2)	4.709	1.88e-06	5.76e-05
AC167245.5	B-cells (mC19)	4.749	8.73e-06	0.000238
AC167245.5	Chromaffin nAChRA7 high (mC15)	3.45	0.000384	0.00728
AC167245.5	Chromaffin nAChRA7 low (mC11)	4.404	1.91e-05	0.000486
AC167245.5	Cortex (mC7)	3.42	0.000467	0.00866
AC167245.5	Mesenchymal (mC6)	5.917	5.31e-07	1.78e-05
AC169384.1	Cortex (mC5)	4.535	3.08e-06	9.11e-05
AC171273.3	B-cells (mC19)	3.811	0.000206	0.0042
AC171273.3	Chromaffin nAChRA7 low (mC11)	4.565	1.04e-05	0.000279
AC171273.3	Cortex (mC5)	4.146	3.81e-05	0.000911
AF357399	Chromaffin nAChRA7 low (mC11)	10.27	1.54e-22	2.29e-20
AL365322.3	Cortex (mC5)	4.05	2.67e-05	0.000661
AL365322.3	Z. fasciculata (mC16)	6.303	1.88e-10	9.94e-09
AL603984.1	Chromaffin nAChRA7 low (mC11)	4.214	1.32e-05	0.000347
AL603984.2	B-cells (mC19)	8.728	1.64e-12	1.09e-10
AL603984.2	Chromaffin nAChRA7 low (mC11)	4.923	2.88e-06	8.55e-05
Aacs	Z. fasciculata (mC16)	3.593	0.000295	0.00576
Aaed1	Capsule (mC13)	6.338	1.51e-06	4.71e-05
Aaed1	Mesenchymal (mC6)	4.982	8.25e-06	0.000225
Aaed1	Z. fasciculata (mC16)	4.392	1.76e-05	0.000452
Aagab	Macrophages (mC3)	3.861	6.77e-05	0.00154
Aak1	T-cells (mC17)	5.52	2.06e-07	7.37e-06
Aak1	T-cells (mC18)	3.601	0.000299	0.00584
Aak1	Z. fasciculata (mC16)	4.614	7.68e-06	0.000211
Aamdc	Cortex (mC5)	4.462	1.13e-05	0.000302
Aar2	Cortex (mC5)	3.754	0.000152	0.00319
Aar2	Z. glomerulosa (mC1)	4.715	2.23e-06	6.75e-05
Aars	Cortex (mC5)	4.759	3.45e-06	0.000101
Aars	Cortex (mC9)	4.753	6.39e-06	0.000178
Aars	Z. fasciculata (mC16)	8.116	2.29e-12	1.5e-10
Aars	Z. glomerulosa (mC1)	3.394	0.000411	0.00773
Aarsd1	Chromaffin nAChRA7 low (mC11)	3.536	0.000373	0.00709
Aasdhppt	Cortex (mC5)	5.841	3.49e-08	1.39e-06
Aasdhppt	Z. fasciculata (mC16)	4.918	2.44e-06	7.33e-05
Aasdhppt	Z. glomerulosa (mC1)	4.315	1.22e-05	0.000323
Aatf	Macrophages (mC3)	4.097	2.63e-05	0.000653
Aatk	Chromaffin nAChRA7 high (mC15)	17.046	7.69e-35	2.21e-32
Aatk	Glial (mC10)	14.345	8.02e-21	1.07e-18
Abat	Chromaffin nAChRA7 high (mC15)	9.276	2.06e-16	2.01e-14
Abat	Chromaffin nAChRA7 low (mC11)	7.578	9.23e-11	5.05e-09
Abat	Cortex (mC5)	3.798	0.000129	0.00275
Abat	Cortex (mC9)	5.169	1.42e-06	4.45e-05
Abat	Mesenchymal (mC6)	3.997	0.000158	0.00331
Abat	Z. glomerulosa (mC1)	4.798	1.53e-06	4.76e-05
Abca1	Cortex (mC5)	3.697	0.000184	0.00378
Abca1	Glial (mC10)	4.806	5.56e-06	0.000157
Abca1	Macrophages (mC3)	9.065	4.93e-18	5.42e-16
Abca1	Z. fasciculata (mC16)	3.468	0.000435	0.00813
Abca12	Ambiguous (mC12)	4.534	6.56e-06	0.000183
Abca13	Ambiguous (mC12)	5.956	1.14e-08	4.85e-07
Abca13	Endothelial (mC2)	4.711	1.88e-06	5.79e-05
Abca17	Ambiguous (mC12)	3.463	0.000359	0.00686
Abca2	Chromaffin nAChRA7 high (mC15)	5.31	2.35e-07	8.34e-06
Abca2	Cortex (mC9)	4.121	5.9e-05	0.00136
Abca2	T-cells (mC18)	4.46	1.62e-05	0.000417
Abca2	Z. fasciculata (mC16)	4.634	7.51e-06	0.000207
Abca3	Chromaffin nAChRA7 high (mC15)	4.292	1.7e-05	0.000438
Abca4	Ambiguous (mC12)	3.795	0.000113	0.00245
Abca5	Ambiguous (mC12)	4.574	5.32e-06	0.000151
Abca5	Chromaffin nAChRA7 high (mC15)	6.041	8.46e-09	3.64e-07
Abca5	Cortex (mC9)	3.472	0.000486	0.00898
Abca6	Macrophages (mC3)	3.494	0.000268	0.00529
Abca7	Chromaffin nAChRA7 high (mC15)	12.788	5.75e-25	9.8e-23
Abca7	Endothelial (mC4)	6.202	3.55e-09	1.61e-07
Abca8a	Glial (mC10)	50.413	3e-52	0
Abca8a	Mesenchymal (mC6)	13.607	9.44e-16	8.74e-14
Abca8b	Glial (mC10)	20.565	2.73e-28	5.6e-26
Abca8b	Mesenchymal (mC6)	5.742	8.9e-07	2.88e-05
Abca9	Glial (mC10)	4.122	5.77e-05	0.00133
Abca9	Macrophages (mC3)	22.11	9.47e-65	0
Abca9	Macrophages (mC8)	6.743	2.71e-08	1.1e-06
Abca9	Mesenchymal (mC6)	5.466	1.94e-06	5.93e-05
Abcb10	Chromaffin nAChRA7 high (mC15)	6.262	2.82e-09	1.29e-07
Abcb11	Ambiguous (mC12)	3.637	0.000199	0.00406
Abcb1a	Capsule (mC13)	5.69	6.73e-06	0.000187
Abcb1a	Chromaffin nAChRA7 high (mC15)	3.784	0.000117	0.00252
Abcb1a	Cortex (mC9)	22.854	3.61e-33	9.53e-31
Abcb1a	Z. fasciculata (mC16)	26.425	1.34e-43	5.52e-41
Abcb1b	Cortex (mC9)	24.569	5.16e-35	1.49e-32
Abcb1b	Z. fasciculata (mC16)	28.686	1.47e-46	0
Abcb4	Cortex (mC9)	17.081	3.18e-25	5.49e-23
Abcb4	Z. fasciculata (mC16)	17.261	1.28e-28	2.67e-26
Abcb5	Ambiguous (mC12)	4.219	2.31e-05	0.000578
Abcb6	Chromaffin nAChRA7 low (mC11)	3.396	0.000536	0.00979
Abcb8	Cortex (mC5)	6.042	1.59e-08	6.61e-07
Abcb8	Cortex (mC7)	4.05	5.27e-05	0.00122
Abcb8	Z. glomerulosa (mC1)	7.044	1.42e-11	8.5e-10
Abcb9	T-cells (mC17)	4.084	5.37e-05	0.00125
Abcc1	Chromaffin nAChRA7 high (mC15)	10.888	1.38e-20	1.81e-18
Abcc3	Macrophages (mC3)	20.134	1.23e-56	0
Abcc4	Endothelial (mC2)	6.632	7.28e-11	4.03e-09
Abcc4	Endothelial (mC4)	5.192	3.98e-07	1.37e-05
Abcc4	Z. fasciculata (mC16)	4.763	4.59e-06	0.000131
Abcc5	Cortex (mC5)	7.01	1.31e-10	7.04e-09
Abcc5	Cortex (mC9)	3.739	0.000204	0.00415
Abcc5	Z. glomerulosa (mC1)	5.598	3.13e-08	1.25e-06
Abcc8	Chromaffin nAChRA7 high (mC15)	3.899	8.02e-05	0.00179
Abcc9	Mesenchymal (mC6)	13.891	5.66e-16	5.34e-14
Abcc9	Z. fasciculata (mC16)	3.781	0.000139	0.00295
Abcd1	Macrophages (mC14)	4.102	0.000268	0.0053
Abcd1	Macrophages (mC3)	8.881	2.19e-17	2.31e-15
Abcd1	Macrophages (mC8)	6.199	1.46e-07	5.35e-06
Abcd1	Z. fasciculata (mC16)	3.545	0.000337	0.00648
Abcd2	Macrophages (mC3)	3.789	9.14e-05	0.00202
Abcd3	Cortex (mC5)	3.696	0.000184	0.00378
Abcd3	Cortex (mC9)	3.582	0.00034	0.00654
Abcd3	Z. fasciculata (mC16)	4.391	1.77e-05	0.000453
Abcd3	Z. glomerulosa (mC1)	4.031	3.89e-05	0.000929
Abce1	Z. fasciculata (mC16)	3.815	0.000137	0.0029
Abcf1	Chromaffin nAChRA7 high (mC15)	3.464	0.000354	0.00677
Abcf1	Cortex (mC5)	6.768	3.94e-10	2.01e-08
Abcf1	Z. glomerulosa (mC1)	8.441	1.28e-15	1.17e-13
Abcf2	Cortex (mC5)	3.826	0.000117	0.00251
Abcf2	Z. glomerulosa (mC1)	4.254	1.57e-05	0.000407
Abcf3	Cortex (mC5)	4.648	5.4e-06	0.000153
Abcf3	Z. glomerulosa (mC1)	4.609	3.52e-06	0.000103
Abcg1	Chromaffin nAChRA7 high (mC15)	6.77	1.76e-10	9.36e-09
Abcg1	Endothelial (mC2)	4.144	2.15e-05	0.000542
Abcg1	Macrophages (mC14)	3.871	0.000455	0.00847
Abcg1	Macrophages (mC3)	13.204	8.99e-33	2.32e-30
Abcg1	Macrophages (mC8)	3.858	0.000209	0.00424
Abcg2	Endothelial (mC2)	19.064	9.98e-56	0
Abcg2	Endothelial (mC4)	9.177	4.39e-16	4.18e-14
Abcg3	Macrophages (mC3)	12.123	9.1e-28	1.81e-25
Abcg3	Macrophages (mC8)	3.871	0.000208	0.00423
Abcg4	B-cells (mC19)	7.131	1.52e-08	6.35e-07
Abcg4	Chromaffin nAChRA7 low (mC11)	6.409	8.33e-09	3.59e-07
Abcg4	Cortex (mC9)	3.702	0.000238	0.00477
Abcg4	Z. fasciculata (mC16)	6.984	5.89e-10	2.93e-08
Abhd10	Cortex (mC5)	4.893	2.08e-06	6.33e-05
Abhd10	Cortex (mC7)	3.931	8.09e-05	0.00181
Abhd10	Z. glomerulosa (mC1)	10.038	6.98e-20	8.76e-18
Abhd11	Cortex (mC5)	9.473	8.03e-16	7.47e-14
Abhd11	Cortex (mC7)	5.102	8.66e-07	2.81e-05
Abhd11	Cortex (mC9)	3.946	0.000104	0.00227
Abhd11	Z. glomerulosa (mC1)	9.548	1.51e-18	1.72e-16
Abhd12	Macrophages (mC3)	30.036	1.32e-112	0
Abhd12	Macrophages (mC8)	5.866	3.82e-07	1.31e-05
Abhd12	Z. fasciculata (mC16)	3.96	8.07e-05	0.0018
Abhd12b	Z. fasciculata (mC16)	4.168	1.61e-05	0.000416
Abhd14a	Cortex (mC5)	5.126	8.14e-07	2.66e-05
Abhd14a	Glial (mC10)	3.842	0.000155	0.00324
Abhd14b	Cortex (mC5)	6.541	1.59e-09	7.55e-08
Abhd14b	Cortex (mC9)	5.419	5.66e-07	1.9e-05
Abhd14b	Mesenchymal (mC6)	3.586	0.000509	0.00934
Abhd14b	Z. fasciculata (mC16)	5.516	2.27e-07	8.1e-06
Abhd15	Macrophages (mC3)	16.371	2.62e-43	1.06e-40
Abhd15	Macrophages (mC8)	4.287	6.03e-05	0.00138
Abhd16a	Chromaffin nAChRA7 high (mC15)	17.882	4.82e-42	1.86e-39
Abhd17a	Endothelial (mC4)	3.575	0.000247	0.00493
Abhd17a	Z. fasciculata (mC16)	4.293	2.54e-05	0.000632
Abhd2	Cortex (mC5)	10.436	6.94e-19	8.08e-17
Abhd2	Cortex (mC7)	12.688	8.41e-24	1.35e-21
Abhd2	Cortex (mC9)	24.667	2.93e-37	9.36e-35
Abhd2	Z. fasciculata (mC16)	28.663	7.89e-72	0
Abhd2	Z. glomerulosa (mC1)	8.103	4.14e-15	3.61e-13
Abhd3	Cortex (mC5)	9.943	8.62e-17	8.68e-15
Abhd3	Cortex (mC7)	11.496	6.16e-20	7.76e-18
Abhd3	Cortex (mC9)	3.913	0.000118	0.00255
Abhd3	Z. glomerulosa (mC1)	19.119	2.8e-49	0
Abhd4	Cortex (mC5)	22.826	1.78e-69	0
Abhd4	Cortex (mC7)	21.43	8.05e-44	3.3e-41
Abhd4	Cortex (mC9)	18.534	8.47e-31	1.97e-28
Abhd4	Glial (mC10)	4.332	2.86e-05	0.000703
Abhd4	Z. fasciculata (mC16)	6.501	8.54e-10	4.18e-08
Abhd4	Z. glomerulosa (mC1)	32.773	7.29e-165	0
Abhd6	Cortex (mC5)	12.608	7e-23	1.06e-20
Abhd6	Cortex (mC7)	9.657	3.82e-16	3.66e-14
Abhd6	Cortex (mC9)	6.516	7.68e-09	3.33e-07
Abhd6	Z. fasciculata (mC16)	4.796	3.7e-06	0.000108
Abhd6	Z. glomerulosa (mC1)	12.884	3.34e-29	7.21e-27
Abhd8	Chromaffin nAChRA7 high (mC15)	3.965	5.97e-05	0.00137
Abhd8	Chromaffin nAChRA7 low (mC11)	4.458	1.69e-05	0.000436
Abhd8	Cortex (mC5)	7.69	5.05e-12	3.17e-10
Abhd8	Cortex (mC7)	5.583	1.1e-07	4.11e-06
Abhd8	Cortex (mC9)	4.136	5.52e-05	0.00128
Abhd8	Z. glomerulosa (mC1)	14.583	3.89e-35	1.13e-32
Abi1	Macrophages (mC3)	16.001	1.89e-44	7.75e-42
Abi2	Chromaffin nAChRA7 high (mC15)	4.782	2.32e-06	7e-05
Abi2	Z. fasciculata (mC16)	3.57	0.000315	0.0061
Abi3bp	Mesenchymal (mC6)	6.839	3.38e-08	1.35e-06
Abl2	Macrophages (mC3)	8.523	3.17e-16	3.06e-14
Ablim1	Chromaffin nAChRA7 high (mC15)	4.284	1.72e-05	0.000441
Ablim1	T-cells (mC17)	13.631	6.92e-23	1.05e-20
Ablim1	T-cells (mC18)	13.674	1.63e-21	2.28e-19
Ablim2	Chromaffin nAChRA7 low (mC11)	9.032	5.45e-16	5.15e-14
Ablim2	Glial (mC10)	4.408	2.39e-05	0.000598
Ablim2	Z. fasciculata (mC16)	4.643	7.55e-06	0.000208
Abr	Macrophages (mC3)	12.962	2.16e-32	5.45e-30
Abr	Z. glomerulosa (mC1)	12.915	3.6e-30	8.13e-28
Abracl	Macrophages (mC14)	3.966	0.000365	0.00696
Abracl	Macrophages (mC3)	9.072	3.88e-18	4.29e-16
Abt1	Cortex (mC5)	4.913	1.97e-06	6.03e-05
Abtb1	Z. glomerulosa (mC1)	4.395	8.92e-06	0.000243
Acaa2	Capsule (mC13)	6.643	6.76e-07	2.23e-05
Acaa2	Cortex (mC5)	19.328	3.94e-50	0
Acaa2	Cortex (mC7)	8.529	8.04e-14	6.14e-12
Acaa2	Cortex (mC9)	10.273	1.65e-15	1.49e-13
Acaa2	Z. fasciculata (mC16)	11.062	4.03e-22	5.84e-20
Acaa2	Z. glomerulosa (mC1)	17.957	3.68e-55	0
Acaca	Glial (mC10)	4.872	4.58e-06	0.000131
Acacb	Glial (mC10)	4.285	3.59e-05	0.000864
Acacb	Z. glomerulosa (mC1)	5.17	2.88e-07	1.01e-05
Acad12	Z. fasciculata (mC16)	4.502	1.25e-05	0.00033
Acad8	Cortex (mC5)	7.59	1.01e-11	6.16e-10
Acad8	Cortex (mC7)	6.116	1.07e-08	4.54e-07
Acad8	Cortex (mC9)	3.784	0.000179	0.00369
Acad8	Z. glomerulosa (mC1)	6.326	7.54e-10	3.72e-08
Acad9	Cortex (mC5)	3.988	6.65e-05	0.00151
Acad9	Cortex (mC7)	4.348	1.75e-05	0.000449
Acad9	Z. glomerulosa (mC1)	6.184	1.68e-09	7.95e-08
Acadl	Cortex (mC5)	9.151	7.27e-16	6.78e-14
Acadl	Cortex (mC7)	7.55	9.67e-12	5.9e-10
Acadl	Cortex (mC9)	7.853	3.01e-11	1.74e-09
Acadl	Z. fasciculata (mC16)	12.876	2.14e-27	4.14e-25
Acadl	Z. glomerulosa (mC1)	10.205	2.38e-21	3.29e-19
Acadm	Cortex (mC5)	16.724	3.03e-36	9.2e-34
Acadm	Cortex (mC7)	8.982	8.55e-15	7.22e-13
Acadm	Cortex (mC9)	13.751	1.09e-21	1.54e-19
Acadm	Z. fasciculata (mC16)	11.093	3.42e-20	4.39e-18
Acadm	Z. glomerulosa (mC1)	14.307	2.93e-36	8.92e-34
Acads	Cortex (mC5)	9.182	3.21e-15	2.83e-13
Acads	Cortex (mC7)	5.791	4.58e-08	1.79e-06
Acads	Cortex (mC9)	5.775	1.47e-07	5.37e-06
Acads	Z. glomerulosa (mC1)	12.509	1.22e-27	2.4e-25
Acadsb	Cortex (mC5)	12.693	5.54e-24	8.95e-22
Acadsb	Z. fasciculata (mC16)	8.614	1.25e-13	9.37e-12
Acadsb	Z. glomerulosa (mC1)	7.946	4.42e-14	3.47e-12
Acadvl	Cortex (mC5)	10.971	4.21e-20	5.36e-18
Acadvl	Cortex (mC7)	9.203	3.19e-15	2.82e-13
Acadvl	Cortex (mC9)	9.3	8.88e-14	6.75e-12
Acadvl	Z. fasciculata (mC16)	8.117	1.18e-12	7.91e-11
Acadvl	Z. glomerulosa (mC1)	21.201	2.06e-64	0
Acan	B-cells (mC19)	3.938	0.000152	0.0032
Acan	Chromaffin nAChRA7 low (mC11)	5.701	7.32e-08	2.78e-06
Acan	Cortex (mC5)	8.489	1.98e-13	1.45e-11
Acan	Cortex (mC7)	4.886	2.18e-06	6.62e-05
Acan	Cortex (mC9)	5.112	1.83e-06	5.64e-05
Acap1	Chromaffin nAChRA7 high (mC15)	5.38	8.78e-08	3.3e-06
Acap1	Cortex (mC5)	12.078	2.75e-29	5.96e-27
Acap1	T-cells (mC17)	10.295	1.85e-16	1.81e-14
Acap1	T-cells (mC18)	12.637	1.32e-19	1.63e-17
Acap1	Z. fasciculata (mC16)	12.821	1.63e-24	2.71e-22
Acap1	Z. glomerulosa (mC1)	5.074	2.26e-07	8.05e-06
Acap2	Endothelial (mC2)	3.467	0.000297	0.0058
Acap2	Macrophages (mC3)	3.927	5.15e-05	0.0012
Acap3	Chromaffin nAChRA7 high (mC15)	4.377	1.24e-05	0.000328
Acap3	Endothelial (mC4)	5.639	5.43e-08	2.1e-06
Acat1	Cortex (mC5)	10.662	1.06e-19	1.32e-17
Acat1	Cortex (mC7)	5.24	4.59e-07	1.56e-05
Acat1	Cortex (mC9)	5.915	7.08e-08	2.7e-06
Acat1	Z. fasciculata (mC16)	6.974	1.59e-10	8.44e-09
Acat1	Z. glomerulosa (mC1)	13.008	1.77e-31	4.28e-29
Acat2	Cortex (mC5)	8.401	7.94e-14	6.07e-12
Acat2	Z. fasciculata (mC16)	5.409	3.04e-07	1.06e-05
Acat2	Z. glomerulosa (mC1)	4.37	9.03e-06	0.000245
Acat3	Cortex (mC5)	3.844	0.000111	0.00241
Acat3	Z. fasciculata (mC16)	3.578	0.000308	0.00599
Acbd3	Chromaffin nAChRA7 high (mC15)	4.959	1.08e-06	3.45e-05
Acbd3	Z. fasciculata (mC16)	4.551	9.91e-06	0.000267
Acbd4	Capsule (mC13)	5.563	9.03e-06	0.000245
Acbd4	Cortex (mC5)	4.477	1.07e-05	0.000288
Acbd4	Cortex (mC7)	6.068	1.34e-08	5.64e-07
Acbd4	Z. glomerulosa (mC1)	7.545	6.68e-13	4.61e-11
Acbd5	Z. fasciculata (mC16)	4.309	2.37e-05	0.000593
Acbd6	Cortex (mC5)	3.966	7.05e-05	0.0016
Acbd6	Z. glomerulosa (mC1)	5.828	9.88e-09	4.22e-07
Acd	Chromaffin nAChRA7 high (mC15)	5.393	1.59e-07	5.77e-06
Ace	Chromaffin nAChRA7 high (mC15)	10.263	2.23e-18	2.51e-16
Ace2	Mesenchymal (mC6)	4.086	0.000126	0.0027
Ace2	Z. fasciculata (mC16)	3.756	8.94e-05	0.00198
Acer2	Cortex (mC5)	3.599	0.000249	0.00496
Acer2	Endothelial (mC2)	15.405	3.27e-40	1.18e-37
Acer2	Endothelial (mC4)	11.027	1.76e-20	2.3e-18
Acer3	Macrophages (mC3)	26.607	2.93e-86	0
Acer3	Macrophages (mC8)	8.954	2.74e-11	1.59e-09
Ache	Chromaffin nAChRA7 high (mC15)	19.567	1.52e-39	5.36e-37
Ache	Chromaffin nAChRA7 low (mC11)	6.157	3e-08	1.21e-06
Acin1	Cortex (mC5)	3.884	8.91e-05	0.00197
Acin1	Z. glomerulosa (mC1)	4.909	8.4e-07	2.73e-05
Ackr2	Cortex (mC5)	3.857	5.95e-05	0.00137
Ackr2	Z. fasciculata (mC16)	5.841	3.11e-09	1.42e-07
Ackr3	Capsule (mC13)	4.025	0.00033	0.00637
Ackr3	Endothelial (mC2)	3.629	0.000167	0.00347
Ackr3	Z. fasciculata (mC16)	3.846	0.000129	0.00274
Acly	Cortex (mC5)	15.398	7.84e-39	2.68e-36
Acly	Cortex (mC7)	11.135	8.32e-20	1.04e-17
Acly	Cortex (mC9)	19.741	4.55e-33	1.2e-30
Acly	Z. fasciculata (mC16)	17.176	7.62e-44	3.13e-41
Acly	Z. glomerulosa (mC1)	12.962	1.75e-32	4.42e-30
Acnat1	Z. fasciculata (mC16)	3.549	0.000332	0.00641
Aco1	Macrophages (mC3)	4.235	1.48e-05	0.000385
Aco1	Z. fasciculata (mC16)	6.955	5.31e-10	2.66e-08
Aco2	Chromaffin nAChRA7 high (mC15)	3.927	6.55e-05	0.00149
Aco2	Cortex (mC5)	7.627	3.85e-12	2.45e-10
Aco2	Cortex (mC7)	5.553	1.22e-07	4.5e-06
Aco2	Cortex (mC9)	4.065	6.93e-05	0.00157
Aco2	Z. fasciculata (mC16)	7.959	5.45e-13	3.8e-11
Aco2	Z. glomerulosa (mC1)	11.56	5.66e-26	1.02e-23
Acot1	Glial (mC10)	4.693	8.9e-06	0.000242
Acot10	Z. glomerulosa (mC1)	5.146	2.97e-07	1.04e-05
Acot11	Chromaffin nAChRA7 high (mC15)	3.434	0.000402	0.00759
Acot11	Glial (mC10)	4.35	2.93e-05	0.000718
Acot12	B-cells (mC19)	9.431	3.86e-14	3.05e-12
Acot12	Chromaffin nAChRA7 low (mC11)	6.206	1.42e-08	5.96e-07
Acot12	T-cells (mC18)	3.65	0.000141	0.00298
Acot13	Cortex (mC5)	6.726	6.03e-10	3e-08
Acot13	Cortex (mC9)	4.52	1.48e-05	0.000385
Acot13	Z. fasciculata (mC16)	7.154	1.11e-10	6.02e-09
Acot13	Z. glomerulosa (mC1)	8.914	9.25e-17	9.3e-15
Acot2	Capsule (mC13)	3.957	0.00038	0.00721
Acot2	Cortex (mC9)	3.93	0.000111	0.00239
Acot2	Glial (mC10)	4.536	1.49e-05	0.000388
Acot3	Glial (mC10)	3.696	0.000249	0.00497
Acot4	Glial (mC10)	3.563	0.000378	0.00718
Acot5	Glial (mC10)	4.461	1.99e-05	0.000506
Acot6	Chromaffin nAChRA7 low (mC11)	5.791	3.87e-08	1.53e-06
Acot7	Chromaffin nAChRA7 high (mC15)	12.578	1.39e-24	2.32e-22
Acot7	Chromaffin nAChRA7 low (mC11)	4.295	3.06e-05	0.000748
Acot7	T-cells (mC17)	3.487	0.0004	0.00755
Acot7	T-cells (mC18)	7.543	8.19e-11	4.5e-09
Acot8	Cortex (mC5)	3.881	9.81e-05	0.00215
Acot9	Cortex (mC5)	3.397	0.000498	0.00917
Acot9	Z. glomerulosa (mC1)	5.379	9.62e-08	3.61e-06
Acox1	Chromaffin nAChRA7 high (mC15)	6.164	3.77e-09	1.7e-07
Acox1	Z. fasciculata (mC16)	4.832	3.25e-06	9.57e-05
Acox3	Macrophages (mC14)	5.04	2.96e-05	0.000725
Acox3	Macrophages (mC3)	6.248	6.41e-10	3.18e-08
Acox3	Macrophages (mC8)	3.86	0.000213	0.00432
Acox3	Z. fasciculata (mC16)	3.783	0.000155	0.00324
Acoxl	Ambiguous (mC12)	4.159	2.91e-05	0.000714
Acp1	Cortex (mC5)	6.314	3.35e-09	1.52e-07
Acp1	Z. fasciculata (mC16)	4.439	1.42e-05	0.00037
Acp1	Z. glomerulosa (mC1)	8.568	5.95e-16	5.6e-14
Acp2	Macrophages (mC3)	10.292	5.16e-22	7.46e-20
Acp5	Macrophages (mC3)	32.366	5.06e-102	0
Acp5	Macrophages (mC8)	6.005	2.64e-07	9.31e-06
Acp5	T-cells (mC17)	4.352	1.93e-05	0.000491
Acp6	Cortex (mC5)	3.557	0.000297	0.0058
Acp6	Z. glomerulosa (mC1)	5.461	6.72e-08	2.57e-06
Acr	Endothelial (mC4)	3.579	0.000251	0.00499
Acsbg1	Cortex (mC5)	12.376	5.98e-22	8.59e-20
Acsbg1	Cortex (mC9)	29.962	5.4e-42	2.08e-39
Acsbg1	Mesenchymal (mC6)	9.702	8.79e-12	5.39e-10
Acsbg1	Z. fasciculata (mC16)	41.576	3.1e-83	0
Acsf2	Cortex (mC5)	4.896	2.02e-06	6.17e-05
Acsf2	Cortex (mC7)	4.32	1.95e-05	0.000495
Acsf2	Cortex (mC9)	6.341	1.7e-08	7.06e-07
Acsf2	Endothelial (mC4)	4.243	2.11e-05	0.000532
Acsf2	Z. fasciculata (mC16)	9.959	7.03e-16	6.56e-14
Acsf2	Z. glomerulosa (mC1)	3.434	0.000356	0.00681
Acsf3	Cortex (mC5)	4.006	6.31e-05	0.00144
Acsf3	Z. glomerulosa (mC1)	3.768	0.000108	0.00235
Acsl1	Cortex (mC5)	4.265	2.4e-05	0.0006
Acsl1	Cortex (mC7)	3.536	0.000315	0.00611
Acsl1	Macrophages (mC3)	4.293	1.16e-05	0.000309
Acsl1	Z. glomerulosa (mC1)	3.409	0.000391	0.0074
Acsl3	Glial (mC10)	3.48	0.000488	0.009
Acsl4	Cortex (mC5)	12.626	7.77e-26	1.39e-23
Acsl4	Cortex (mC7)	11.449	1.28e-20	1.69e-18
Acsl4	Cortex (mC9)	12.847	3.23e-20	4.15e-18
Acsl4	Z. fasciculata (mC16)	16.396	2.79e-31	6.67e-29
Acsl4	Z. glomerulosa (mC1)	15.453	2.29e-42	8.93e-40
Acsl5	Macrophages (mC3)	5.726	1.11e-08	4.71e-07
Acsl6	Chromaffin nAChRA7 high (mC15)	7.13	4.17e-11	2.37e-09
Acsl6	Chromaffin nAChRA7 low (mC11)	3.621	0.000295	0.00576
Acsm1	Z. fasciculata (mC16)	3.828	6.68e-05	0.00152
Acsm2	Chromaffin nAChRA7 low (mC11)	3.278	0.000535	0.00977
Acsm3	B-cells (mC19)	4.503	5.36e-06	0.000152
Acsm3	Chromaffin nAChRA7 low (mC11)	6.815	8.85e-12	5.42e-10
Acsm4	Ambiguous (mC12)	3.523	0.000298	0.00581
Acss1	Glial (mC10)	3.532	0.000414	0.00779
Acss1	Macrophages (mC14)	4.443	0.000122	0.00261
Acss1	Macrophages (mC3)	8.068	9.07e-15	7.66e-13
Acss2	Chromaffin nAChRA7 high (mC15)	3.436	0.000398	0.00752
Acss2	Cortex (mC9)	4.565	1.27e-05	0.000335
Acss2	Z. fasciculata (mC16)	3.733	0.000184	0.00378
Acta1	Macrophages (mC14)	10.673	2.48e-10	1.29e-08
Acta1	Macrophages (mC3)	21.776	1.5e-76	0
Acta1	Macrophages (mC8)	21.7	3.76e-28	7.65e-26
Acta1	T-cells (mC17)	15.851	2.62e-31	6.28e-29
Acta1	T-cells (mC18)	14.824	2.66e-28	5.47e-26
Acta1	Z. fasciculata (mC16)	11.061	7.47e-20	9.36e-18
Acta2	Capsule (mC13)	6.377	1.53e-06	4.76e-05
Acta2	Macrophages (mC14)	12.694	4.12e-12	2.61e-10
Acta2	Macrophages (mC3)	17.612	2.76e-57	0
Acta2	Macrophages (mC8)	21.672	2.76e-28	5.66e-26
Acta2	T-cells (mC17)	9.212	1.18e-15	1.08e-13
Acta2	T-cells (mC18)	7.583	1.47e-11	8.79e-10
Acta2	Z. fasciculata (mC16)	6.029	1.76e-08	7.29e-07
Actc1	Macrophages (mC3)	3.443	0.000324	0.00627
Actl6a	Z. fasciculata (mC16)	3.909	9.88e-05	0.00216
Actl6a	Z. glomerulosa (mC1)	4.974	6.73e-07	2.23e-05
Actl6b	Chromaffin nAChRA7 high (mC15)	8.661	1.37e-14	1.14e-12
Actl6b	Chromaffin nAChRA7 low (mC11)	4.857	4.26e-06	0.000123
Actn3	B-cells (mC19)	7.791	2.28e-11	1.34e-09
Actn3	Chromaffin nAChRA7 high (mC15)	4.713	3.36e-06	9.85e-05
Actn3	Chromaffin nAChRA7 low (mC11)	3.581	0.000332	0.00641
Actn4	Capsule (mC13)	11.52	1.72e-11	1.02e-09
Actn4	Cortex (mC5)	4.664	4.33e-06	0.000125
Actn4	Endothelial (mC2)	6.407	2.23e-10	1.17e-08
Actn4	Endothelial (mC4)	10.379	1.27e-19	1.56e-17
Actn4	Mesenchymal (mC6)	7.671	1.85e-09	8.67e-08
Actn4	Z. fasciculata (mC16)	3.687	0.000201	0.00409
Actn4	Z. glomerulosa (mC1)	4.645	2.62e-06	7.85e-05
Actr10	Chromaffin nAChRA7 high (mC15)	3.842	9.23e-05	0.00203
Actr10	Cortex (mC5)	5.664	6.35e-08	2.44e-06
Actr10	Z. fasciculata (mC16)	8.901	1.03e-14	8.62e-13
Actr10	Z. glomerulosa (mC1)	5	5.5e-07	1.85e-05
Actr1a	Chromaffin nAChRA7 high (mC15)	6.43	8.87e-10	4.33e-08
Actr1b	Cortex (mC5)	4.499	9.27e-06	0.000251
Actr1b	Z. fasciculata (mC16)	6.327	6.09e-09	2.67e-07
Actr1b	Z. glomerulosa (mC1)	6.707	7.8e-11	4.3e-09
Actr2	Endothelial (mC4)	4.02	4.74e-05	0.00111
Actr2	Macrophages (mC14)	8.887	3.12e-09	1.42e-07
Actr2	Macrophages (mC3)	19.974	6.41e-71	0
Actr2	Macrophages (mC8)	7.365	2e-09	9.35e-08
Actr2	Z. glomerulosa (mC1)	6.636	5.66e-11	3.17e-09
Actr3	Macrophages (mC14)	30.38	5.68e-33	1.49e-30
Actr3	Macrophages (mC3)	44.167	4.35e-279	0
Actr3	Macrophages (mC8)	26.814	4.47e-45	1.83e-42
Actr3	T-cells (mC17)	8.81	4.09e-14	3.22e-12
Actr3	T-cells (mC18)	8.597	3.9e-13	2.77e-11
Actr3b	Chromaffin nAChRA7 high (mC15)	6.679	3.85e-10	1.96e-08
Actr3b	Chromaffin nAChRA7 low (mC11)	4.623	9.59e-06	0.000259
Actr6	Z. glomerulosa (mC1)	6.486	3.3e-10	1.69e-08
Actr8	Z. glomerulosa (mC1)	4.361	1.01e-05	0.000272
Actrt3	Chromaffin nAChRA7 low (mC11)	3.794	7.68e-05	0.00172
Acvr1	Z. fasciculata (mC16)	6.636	2.32e-09	1.08e-07
Acvr1c	Ambiguous (mC12)	3.347	0.000533	0.00975
Acvr2a	Endothelial (mC2)	4.505	4.65e-06	0.000133
Acvr2a	Endothelial (mC4)	3.761	0.000129	0.00275
Acvr2b	Chromaffin nAChRA7 high (mC15)	4.614	4.93e-06	0.000141
Acvrl1	Endothelial (mC2)	7.889	2.52e-14	2.03e-12
Acvrl1	Endothelial (mC4)	4.697	3.38e-06	9.91e-05
Acvrl1	Macrophages (mC14)	6.049	2.94e-06	8.73e-05
Acvrl1	Macrophages (mC3)	9.318	8.65e-19	1e-16
Acy3	Chromaffin nAChRA7 low (mC11)	4.866	1.5e-06	4.69e-05
Acy3	Cortex (mC5)	6.001	2.04e-08	8.38e-07
Acy3	Z. glomerulosa (mC1)	7.282	4.04e-12	2.56e-10
Ada	Endothelial (mC2)	6.158	1.2e-09	5.75e-08
Adam10	Endothelial (mC2)	6.912	1.14e-11	6.88e-10
Adam10	Endothelial (mC4)	9.867	2.91e-18	3.25e-16
Adam10	Macrophages (mC3)	8.17	2.02e-15	1.81e-13
Adam11	Glial (mC10)	15.293	6.98e-22	9.97e-20
Adam12	Endothelial (mC2)	3.298	0.000547	0.00996
Adam15	Endothelial (mC2)	12.371	1.31e-29	2.89e-27
Adam15	Endothelial (mC4)	10.23	8.63e-19	1e-16
Adam17	Macrophages (mC3)	19.608	4.43e-59	0
Adam19	Macrophages (mC14)	9.104	6.08e-09	2.67e-07
Adam19	Macrophages (mC3)	9.53	2.46e-19	2.97e-17
Adam19	T-cells (mC17)	5.349	4.31e-07	1.47e-05
Adam1a	B-cells (mC19)	7.613	3.66e-11	2.1e-09
Adam1a	Chromaffin nAChRA7 low (mC11)	10.925	3.07e-24	5.02e-22
Adam1a	T-cells (mC17)	3.396	0.000471	0.00872
Adam1b	B-cells (mC19)	6.745	3.27e-10	1.68e-08
Adam1b	Chromaffin nAChRA7 low (mC11)	9.627	1.52e-20	2e-18
Adam2	Cortex (mC5)	5.397	2.17e-07	7.74e-06
Adam2	Z. glomerulosa (mC1)	8.72	1.69e-16	1.67e-14
Adam22	Chromaffin nAChRA7 high (mC15)	9.185	5.97e-16	5.62e-14
Adam22	Glial (mC10)	4.863	4.81e-06	0.000137
Adam23	Cortex (mC7)	8.791	3.42e-14	2.72e-12
Adam23	Glial (mC10)	28.453	1.15e-37	3.75e-35
Adam23	Z. glomerulosa (mC1)	16.493	2.9e-40	1.05e-37
Adam25	Chromaffin nAChRA7 low (mC11)	4.065	2.53e-05	0.000628
Adam29	Cortex (mC5)	5.038	2.6e-07	9.18e-06
Adam29	Z. fasciculata (mC16)	7.068	1.15e-12	7.75e-11
Adam33	Cortex (mC5)	4.574	2.76e-06	8.24e-05
Adam33	Macrophages (mC3)	5.128	2.77e-07	9.74e-06
Adam33	Z. fasciculata (mC16)	4.148	3.56e-05	0.000859
Adam8	Macrophages (mC14)	7.91	6.6e-08	2.52e-06
Adam8	Macrophages (mC3)	5.773	1.01e-08	4.3e-07
Adam9	Cortex (mC9)	4.676	8.34e-06	0.000228
Adam9	Macrophages (mC3)	11.202	3.23e-25	5.58e-23
Adamdec1	Cortex (mC5)	5.423	3.36e-08	1.34e-06
Adamdec1	Z. fasciculata (mC16)	4.769	2.8e-06	8.35e-05
Adamts1	Endothelial (mC2)	12.737	2.63e-30	5.98e-28
Adamts1	Endothelial (mC4)	8.511	2.02e-14	1.65e-12
Adamts1	Mesenchymal (mC6)	4.184	9.22e-05	0.00203
Adamts10	Cortex (mC5)	4.347	1.72e-05	0.000441
Adamts10	Mesenchymal (mC6)	3.892	0.000214	0.00434
Adamts10	Z. glomerulosa (mC1)	4.415	7.99e-06	0.000219
Adamts12	Glial (mC10)	4.076	7.33e-05	0.00165
Adamts12	Mesenchymal (mC6)	5.37	2.79e-06	8.32e-05
Adamts14	Chromaffin nAChRA7 high (mC15)	4.958	7.78e-07	2.54e-05
Adamts14	Cortex (mC5)	11.041	1.37e-26	2.54e-24
Adamts14	T-cells (mC18)	10.8	2.15e-16	2.1e-14
Adamts14	Z. fasciculata (mC16)	10.108	6.26e-18	6.84e-16
Adamts14	Z. glomerulosa (mC1)	5.089	2.02e-07	7.23e-06
Adamts17	Chromaffin nAChRA7 low (mC11)	9.802	9.43e-20	1.17e-17
Adamts18	Chromaffin nAChRA7 low (mC11)	6.359	2.48e-09	1.14e-07
Adamts18	Endothelial (mC2)	3.404	0.000378	0.00718
Adamts19	Chromaffin nAChRA7 low (mC11)	4.03	4.01e-05	0.000956
Adamts2	Mesenchymal (mC6)	7.217	1.16e-08	4.9e-07
Adamts3	Ambiguous (mC12)	3.55	0.00027	0.00534
Adamts4	Endothelial (mC2)	4.013	3.84e-05	0.000919
Adamts5	Glial (mC10)	3.661	0.000278	0.00548
Adamts5	Z. glomerulosa (mC1)	4.472	6.5e-06	0.000181
Adamts6	Chromaffin nAChRA7 high (mC15)	3.936	6.86e-05	0.00155
Adamts6	Endothelial (mC2)	5.166	2.14e-07	7.66e-06
Adamts7	Endothelial (mC4)	5.767	3.18e-08	1.27e-06
Adamts9	Endothelial (mC2)	6.666	6.28e-11	3.5e-09
Adamts9	Mesenchymal (mC6)	3.696	0.000378	0.00718
Adamtsl1	Ambiguous (mC12)	3.706	0.000154	0.00324
Adamtsl1	Capsule (mC13)	13.462	7.09e-12	4.38e-10
Adamtsl1	Mesenchymal (mC6)	4.117	0.000114	0.00246
Adamtsl2	Chromaffin nAChRA7 high (mC15)	3.716	0.000151	0.00317
Adamtsl2	Mesenchymal (mC6)	8.418	3.73e-10	1.91e-08
Adamtsl4	Macrophages (mC3)	7.834	4.36e-14	3.42e-12
Adamtsl5	Capsule (mC13)	5.385	1.42e-05	0.000371
Adamtsl5	Mesenchymal (mC6)	3.974	0.000174	0.0036
Adamtsl5	Z. fasciculata (mC16)	4.688	1.5e-06	4.68e-05
Adap1	Macrophages (mC3)	7.337	1.21e-12	8.11e-11
Adap2	Macrophages (mC3)	30.458	6.23e-95	0
Adap2	Macrophages (mC8)	3.551	0.00052	0.00953
Adap2	Mesenchymal (mC6)	5.08	6.4e-06	0.000179
Adar	Macrophages (mC3)	7.184	2.43e-12	1.58e-10
Adarb1	Endothelial (mC2)	6.595	8.56e-11	4.7e-09
Adarb1	Endothelial (mC4)	7.83	8.04e-13	5.5e-11
Adat2	B-cells (mC19)	5.237	4.37e-07	1.49e-05
Adck3	Cortex (mC5)	8.026	1.47e-12	9.77e-11
Adck3	Cortex (mC7)	6.89	3.28e-10	1.69e-08
Adck3	Z. glomerulosa (mC1)	11.507	3.39e-24	5.53e-22
Adck5	Cortex (mC5)	11.454	2.41e-20	3.12e-18
Adck5	Cortex (mC7)	10.459	8.7e-18	9.41e-16
Adck5	Cortex (mC9)	6.699	4.05e-09	1.82e-07
Adck5	Z. fasciculata (mC16)	3.852	0.000117	0.00251
Adck5	Z. glomerulosa (mC1)	15.196	4.72e-37	1.5e-34
Adcy1	Chromaffin nAChRA7 high (mC15)	11.294	7.88e-21	1.05e-18
Adcy1	Chromaffin nAChRA7 low (mC11)	4.856	4.16e-06	0.00012
Adcy10	Ambiguous (mC12)	3.726	0.000145	0.00306
Adcy10	Endothelial (mC2)	3.883	6.39e-05	0.00146
Adcy2	Ambiguous (mC12)	3.839	9.7e-05	0.00213
Adcy4	Endothelial (mC2)	8.228	3.41e-15	3e-13
Adcy4	Endothelial (mC4)	5.842	2.18e-08	8.94e-07
Adcy4	Z. fasciculata (mC16)	3.816	0.000107	0.00232
Adcy5	Glial (mC10)	3.516	0.000439	0.00821
Adcy6	Endothelial (mC2)	3.576	0.000201	0.0041
Adcy7	Macrophages (mC14)	10.12	8.56e-10	4.19e-08
Adcy7	Macrophages (mC3)	19.846	1.3e-59	0
Adcy7	Macrophages (mC8)	12.288	1.72e-15	1.55e-13
Adcy7	T-cells (mC17)	9.596	1.87e-15	1.68e-13
Adcy7	T-cells (mC18)	8.847	2.53e-13	1.83e-11
Adcy7	Z. fasciculata (mC16)	5.315	5.03e-07	1.69e-05
Adcy8	Ambiguous (mC12)	3.576	0.000246	0.00492
Adcy9	Cortex (mC9)	5.036	2.4e-06	7.24e-05
Adcy9	Z. fasciculata (mC16)	9.236	2.76e-14	2.21e-12
Adcyap1r1	Chromaffin nAChRA7 high (mC15)	64.245	4.07e-107	0
Adcyap1r1	Chromaffin nAChRA7 low (mC11)	6.214	2.32e-08	9.47e-07
Add1	Chromaffin nAChRA7 high (mC15)	3.645	0.000188	0.00386
Add1	Z. glomerulosa (mC1)	7.887	4.38e-14	3.44e-12
Add2	Z. fasciculata (mC16)	3.372	0.0005	0.00919
Add3	Endothelial (mC2)	5.359	7.8e-08	2.95e-06
Add3	Glial (mC10)	10.156	7.85e-15	6.66e-13
Adgb	Chromaffin nAChRA7 high (mC15)	3.663	0.000186	0.00382
Adgra1	B-cells (mC19)	5.259	3.68e-07	1.27e-05
Adgra1	Chromaffin nAChRA7 high (mC15)	3.908	7.73e-05	0.00173
Adgra1	Chromaffin nAChRA7 low (mC11)	4.43	1.94e-05	0.000494
Adgrb2	B-cells (mC19)	5.087	2.72e-06	8.12e-05
Adgrb2	Chromaffin nAChRA7 low (mC11)	4.639	8.69e-06	0.000237
Adgrb2	Z. glomerulosa (mC1)	4.295	1.39e-05	0.000364
Adgrb3	Ambiguous (mC12)	3.68	0.00017	0.00354
Adgre1	Macrophages (mC3)	64.463	2.86e-194	0
Adgre4	Macrophages (mC3)	7.72	1.04e-13	7.86e-12
Adgre4	Macrophages (mC8)	4.689	1.81e-05	0.000463
Adgre5	Macrophages (mC14)	5.613	7.89e-06	0.000216
Adgre5	Macrophages (mC8)	23.73	8.22e-29	1.74e-26
Adgre5	T-cells (mC17)	7.583	2e-11	1.18e-09
Adgre5	T-cells (mC18)	10.738	5.79e-17	5.91e-15
Adgrf5	Endothelial (mC2)	40.398	4.11e-144	0
Adgrf5	Endothelial (mC4)	20.034	1.65e-43	6.69e-41
Adgrf5	Z. fasciculata (mC16)	4.668	4.07e-06	0.000118
Adgrg1	Endothelial (mC2)	15.458	6.53e-41	2.42e-38
Adgrg1	Endothelial (mC4)	10.165	1.66e-18	1.89e-16
Adgrg1	Glial (mC10)	7.371	3.63e-10	1.86e-08
Adgrg1	Z. fasciculata (mC16)	5.071	1.36e-06	4.27e-05
Adgrg2	Capsule (mC13)	7.465	1.64e-07	5.96e-06
Adgrg3	Chromaffin nAChRA7 high (mC15)	3.662	0.000161	0.00335
Adgrg3	Cortex (mC5)	6.85	1.93e-11	1.14e-09
Adgrg3	Endothelial (mC2)	6.57	1.2e-10	6.45e-09
Adgrg3	Endothelial (mC4)	3.758	0.000132	0.00282
Adgrg3	Z. fasciculata (mC16)	8.855	1.97e-15	1.78e-13
Adgrg4	Ambiguous (mC12)	3.676	0.000175	0.00362
Adgrg5	Chromaffin nAChRA7 high (mC15)	3.821	7.92e-05	0.00177
Adgrg5	Cortex (mC5)	7.878	2.31e-14	1.87e-12
Adgrg5	T-cells (mC17)	4.821	3.57e-06	0.000104
Adgrg5	T-cells (mC18)	6.526	5.88e-09	2.59e-07
Adgrg5	Z. fasciculata (mC16)	10.915	2.55e-22	3.76e-20
Adgrg6	Glial (mC10)	12.528	3.79e-18	4.19e-16
Adgrg6	Macrophages (mC3)	4.058	3.12e-05	0.000761
Adgrl1	Chromaffin nAChRA7 high (mC15)	11.2	2.51e-21	3.47e-19
Adgrl1	Cortex (mC5)	4.796	3.05e-06	9.01e-05
Adgrl1	Cortex (mC9)	4.637	9.96e-06	0.000268
Adgrl2	Endothelial (mC2)	8.386	6.64e-16	6.22e-14
Adgrl2	Endothelial (mC4)	9.722	1.59e-17	1.69e-15
Adgrl2	Z. glomerulosa (mC1)	11.131	1.23e-23	1.95e-21
Adgrl3	Ambiguous (mC12)	3.7	0.000158	0.00331
Adgrl3	Glial (mC10)	4.094	6.88e-05	0.00156
Adgrl4	Endothelial (mC2)	53.426	1.51e-198	0
Adgrl4	Endothelial (mC4)	30.779	1.11e-76	0
Adgrl4	Z. fasciculata (mC16)	4.331	1.51e-05	0.000391
Adgrv1	Ambiguous (mC12)	6.57	5.44e-10	2.72e-08
Adh1	Cortex (mC5)	22.456	2.23e-45	1.23e-42
Adh1	Cortex (mC7)	16.752	4.6e-31	1.09e-28
Adh1	Cortex (mC9)	6.322	1.64e-08	6.81e-07
Adh1	Mesenchymal (mC6)	9.43	1.59e-11	9.47e-10
Adh1	Z. glomerulosa (mC1)	17.391	2.61e-44	1.13e-41
Adh5	Cortex (mC5)	17.795	3.34e-44	1.41e-41
Adh5	Cortex (mC7)	7.496	1.34e-11	8.06e-10
Adh5	Cortex (mC9)	9.115	1.33e-13	9.94e-12
Adh5	Z. fasciculata (mC16)	12.648	9.4e-27	1.75e-24
Adh5	Z. glomerulosa (mC1)	14.078	7.68e-36	2.29e-33
Adh7	B-cells (mC19)	6.47	9.75e-10	4.74e-08
Adh7	Chromaffin nAChRA7 low (mC11)	9.263	2.26e-19	2.74e-17
Adhfe1	Chromaffin nAChRA7 low (mC11)	3.81	9.85e-05	0.00216
Adhfe1	Cortex (mC5)	5.05	1.16e-06	3.7e-05
Adhfe1	Cortex (mC9)	4.533	1.47e-05	0.000382
Adhfe1	Z. fasciculata (mC16)	3.818	0.000141	0.00297
Adi1	Chromaffin nAChRA7 low (mC11)	3.521	0.000398	0.00752
Adi1	Cortex (mC5)	6.797	4.36e-10	2.21e-08
Adi1	Z. fasciculata (mC16)	8.355	7.42e-13	5.1e-11
Adipor2	Glial (mC10)	5.321	8.72e-07	2.83e-05
Adipor2	Macrophages (mC3)	4.181	1.85e-05	0.000472
Adk	Chromaffin nAChRA7 low (mC11)	4.724	6.54e-06	0.000182
Adk	Cortex (mC5)	6.865	2.84e-10	1.47e-08
Adk	Cortex (mC9)	10.046	5.99e-15	5.14e-13
Adk	Glial (mC10)	6.067	5.25e-08	2.04e-06
Adk	Z. fasciculata (mC16)	13.876	1.98e-24	3.27e-22
Adm	Chromaffin nAChRA7 high (mC15)	11.692	6.25e-22	8.97e-20
Adm	Chromaffin nAChRA7 low (mC11)	4.665	8.34e-06	0.000228
Ado	Z. glomerulosa (mC1)	4.31	1.25e-05	0.000331
Adora1	Chromaffin nAChRA7 low (mC11)	4.827	3.96e-06	0.000115
Adora1	Cortex (mC5)	27.638	1.79e-64	0
Adora1	Cortex (mC7)	12.718	1.23e-22	1.84e-20
Adora1	Cortex (mC9)	10.194	4.94e-15	4.28e-13
Adora1	Z. fasciculata (mC16)	13.576	1.05e-23	1.67e-21
Adora1	Z. glomerulosa (mC1)	18.675	4.84e-49	0
Adora2a	Chromaffin nAChRA7 high (mC15)	4.589	4.53e-06	0.00013
Adora2a	Cortex (mC5)	10.528	2.12e-24	3.49e-22
Adora2a	T-cells (mC18)	4.798	4.9e-06	0.00014
Adora2a	Z. fasciculata (mC16)	14.5	3.43e-39	1.2e-36
Adora2a	Z. glomerulosa (mC1)	4.645	1.89e-06	5.81e-05
Adora2b	Macrophages (mC8)	3.606	0.000455	0.00847
Adora3	Macrophages (mC3)	4.256	1.4e-05	0.000367
Adpgk	Z. fasciculata (mC16)	3.705	0.000201	0.0041
Adprh	Cortex (mC5)	6.041	1.23e-08	5.19e-07
Adprh	Macrophages (mC3)	3.775	9.32e-05	0.00205
Adprh	Z. glomerulosa (mC1)	4.298	1.27e-05	0.000336
Adprhl1	B-cells (mC19)	5.416	7.04e-08	2.68e-06
Adprhl1	Chromaffin nAChRA7 low (mC11)	7.669	2.18e-14	1.76e-12
Adprhl2	Z. glomerulosa (mC1)	3.66	0.00016	0.00335
Adprm	Chromaffin nAChRA7 high (mC15)	3.515	0.000306	0.00595
Adra1b	Capsule (mC13)	3.888	0.000456	0.00849
Adra1d	B-cells (mC19)	13.714	3.45e-14	2.74e-12
Adra1d	Chromaffin nAChRA7 low (mC11)	8.721	5.73e-13	3.99e-11
Adra1d	Endothelial (mC2)	4.394	6.94e-06	0.000192
Adra1d	T-cells (mC17)	10.328	3.53e-21	4.84e-19
Adra1d	T-cells (mC18)	7.731	1.99e-13	1.46e-11
Adra2c	B-cells (mC19)	10.144	3.17e-15	2.79e-13
Adra2c	Chromaffin nAChRA7 high (mC15)	3.623	0.000215	0.00436
Adra2c	Chromaffin nAChRA7 low (mC11)	4.227	3.86e-05	0.000922
Adrb1	Macrophages (mC3)	11.536	1.36e-25	2.4e-23
Adrb1	Z. fasciculata (mC16)	5.127	2.95e-07	1.03e-05
Adrb2	Macrophages (mC14)	11.182	2.04e-10	1.07e-08
Adrb2	Macrophages (mC3)	7.968	1.85e-14	1.51e-12
Adrb2	Z. fasciculata (mC16)	7.193	7.41e-13	5.09e-11
Adrbk1	Chromaffin nAChRA7 high (mC15)	4.772	2.35e-06	7.08e-05
Adrbk1	Macrophages (mC14)	14.383	3.91e-13	2.78e-11
Adrbk1	Macrophages (mC3)	11.86	6.67e-28	1.34e-25
Adrbk1	Macrophages (mC8)	5.297	2.5e-06	7.51e-05
Adrbk1	T-cells (mC18)	4.685	6.87e-06	0.000191
Adrbk2	Chromaffin nAChRA7 high (mC15)	32.007	1.91e-67	0
Adrbk2	Macrophages (mC14)	3.93	0.000396	0.00749
Adrbk2	Macrophages (mC3)	11.794	2.79e-27	5.37e-25
Adrbk2	Macrophages (mC8)	5.805	5.11e-07	1.72e-05
Adsl	Z. glomerulosa (mC1)	4.571	4.09e-06	0.000118
Adss	Z. glomerulosa (mC1)	7.151	6.21e-12	3.86e-10
Adssl1	Cortex (mC9)	4.836	4.93e-06	0.00014
Adssl1	Macrophages (mC3)	4.413	6.94e-06	0.000192
Adssl1	Macrophages (mC8)	3.934	0.000172	0.00357
Adssl1	Z. fasciculata (mC16)	4.92	2.57e-06	7.69e-05
Aebp1	Capsule (mC13)	19.829	2.9e-16	2.8e-14
Aebp1	Cortex (mC5)	26.773	4.51e-73	0
Aebp1	Cortex (mC7)	25.506	1.07e-49	0
Aebp1	Cortex (mC9)	19.527	2e-30	4.57e-28
Aebp1	Mesenchymal (mC6)	8.748	1.02e-10	5.57e-09
Aebp1	Z. fasciculata (mC16)	15.009	3.8e-29	8.17e-27
Aebp1	Z. glomerulosa (mC1)	31.402	1.82e-116	0
Aebp2	Macrophages (mC14)	4.526	9.78e-05	0.00214
Aebp2	Z. fasciculata (mC16)	4.378	1.88e-05	0.00048
Aen	Cortex (mC5)	4.496	1.01e-05	0.000272
Aen	Cortex (mC7)	3.552	0.000299	0.00584
Aen	Z. glomerulosa (mC1)	7.259	4.19e-12	2.66e-10
Afap1	Chromaffin nAChRA7 high (mC15)	9.471	7.84e-17	7.92e-15
Afap1	Glial (mC10)	3.651	0.000282	0.00555
Afap1	Mesenchymal (mC6)	4.301	6.48e-05	0.00148
Afap1	Z. fasciculata (mC16)	3.596	0.000285	0.00559
Afap1l1	Endothelial (mC2)	8.896	3.31e-17	3.44e-15
Afap1l1	Endothelial (mC4)	8.723	8.43e-15	7.13e-13
Afap1l1	Z. fasciculata (mC16)	3.779	0.000127	0.00272
Afap1l2	Endothelial (mC4)	3.903	7.72e-05	0.00173
Afap1l2	Glial (mC10)	8.76	2.15e-12	1.41e-10
Aff1	Chromaffin nAChRA7 high (mC15)	5.124	5.2e-07	1.75e-05
Aff1	Macrophages (mC14)	4.724	6.16e-05	0.00141
Aff1	Macrophages (mC3)	3.466	0.000297	0.00581
Aff1	Macrophages (mC8)	3.86	0.000211	0.00429
Aff1	Z. fasciculata (mC16)	3.566	0.000315	0.00611
Aff2	B-cells (mC19)	9.341	2.08e-12	1.36e-10
Aff2	Chromaffin nAChRA7 low (mC11)	5.4	4.63e-07	1.57e-05
Aff4	Chromaffin nAChRA7 high (mC15)	8.383	1.81e-14	1.48e-12
Aff4	Z. glomerulosa (mC1)	4.901	8.64e-07	2.81e-05
Afg3l1	Z. fasciculata (mC16)	3.945	8.93e-05	0.00197
Afg3l2	Cortex (mC5)	4.214	2.86e-05	0.000703
Afg3l2	Cortex (mC7)	4.798	2.95e-06	8.75e-05
Afg3l2	Z. glomerulosa (mC1)	8.716	3.72e-16	3.56e-14
Aftph	Macrophages (mC3)	7.28	1.21e-12	8.13e-11
Aga	Cortex (mC5)	3.468	0.000397	0.0075
Agap1	Chromaffin nAChRA7 high (mC15)	3.591	0.000233	0.00468
Agap1	Glial (mC10)	3.874	0.000138	0.00293
Agap2	Z. fasciculata (mC16)	3.485	0.000392	0.00742
Agap3	Chromaffin nAChRA7 high (mC15)	6.05	7.24e-09	3.15e-07
Agbl4	B-cells (mC19)	4.572	6.89e-06	0.000191
Agbl4	Chromaffin nAChRA7 high (mC15)	5.291	2.8e-07	9.85e-06
Agbl4	Chromaffin nAChRA7 low (mC11)	3.723	0.000198	0.00405
Agfg1	Z. fasciculata (mC16)	4.163	4.15e-05	0.000985
Agfg2	Chromaffin nAChRA7 high (mC15)	5.779	2.73e-08	1.1e-06
Agfg2	Cortex (mC9)	4.045	7.65e-05	0.00172
Aggf1	Z. glomerulosa (mC1)	5.74	1.59e-08	6.61e-07
Agl	Cortex (mC7)	3.402	0.000493	0.0091
Agl	Cortex (mC9)	3.995	9.05e-05	0.002
Agl	Z. fasciculata (mC16)	3.919	9.83e-05	0.00215
Agmat	Chromaffin nAChRA7 low (mC11)	12.595	6.5e-28	1.3e-25
Agmat	T-cells (mC17)	4.523	3.81e-06	0.000111
Agmat	Z. glomerulosa (mC1)	4.768	1.89e-06	5.81e-05
Agmo	Glial (mC10)	5.216	1.4e-06	4.38e-05
Agmo	Macrophages (mC3)	6.821	2.75e-11	1.59e-09
Ago1	Chromaffin nAChRA7 high (mC15)	4.098	3.65e-05	0.000879
Ago2	Chromaffin nAChRA7 high (mC15)	4.787	2.17e-06	6.58e-05
Ago2	Macrophages (mC3)	3.997	3.9e-05	0.000931
Ago2	Z. fasciculata (mC16)	4.821	3.42e-06	0.0001
Agpat2	Endothelial (mC4)	6.615	4.66e-10	2.36e-08
Agpat2	Z. fasciculata (mC16)	3.915	9.95e-05	0.00217
Agpat3	Chromaffin nAChRA7 high (mC15)	7.158	2.57e-11	1.5e-09
Agpat3	Cortex (mC9)	3.78	0.000181	0.00373
Agpat3	Macrophages (mC14)	4.908	3.97e-05	0.000948
Agpat3	Z. fasciculata (mC16)	7.453	4.65e-11	2.63e-09
Agpat4	Cortex (mC5)	5.216	5.48e-07	1.84e-05
Agpat4	Cortex (mC9)	3.82	0.00016	0.00335
Agpat4	Macrophages (mC8)	3.662	0.000379	0.0072
Agpat4	Z. glomerulosa (mC1)	6.646	1.27e-10	6.82e-09
Agpat5	Glial (mC10)	4.035	8.25e-05	0.00184
Agpat5	Macrophages (mC3)	4.419	6.71e-06	0.000187
Agpat9	Chromaffin nAChRA7 low (mC11)	10.178	1.43e-21	2e-19
Agps	Macrophages (mC3)	11.756	3.14e-27	6.01e-25
Agrn	Chromaffin nAChRA7 high (mC15)	4.808	2.06e-06	6.29e-05
Agrn	Endothelial (mC2)	4.196	1.75e-05	0.000449
Agrn	Endothelial (mC4)	5.419	1.44e-07	5.28e-06
Agrn	Glial (mC10)	13.406	1.13e-19	1.41e-17
Agrp	Chromaffin nAChRA7 high (mC15)	6.206	4.13e-09	1.85e-07
Agrp	Chromaffin nAChRA7 low (mC11)	4.04	7.53e-05	0.00169
Agtpbp1	Chromaffin nAChRA7 high (mC15)	14.587	1.91e-29	4.17e-27
Agtr1a	Chromaffin nAChRA7 low (mC11)	4.368	2.2e-05	0.000553
Agtr1a	Cortex (mC5)	20.581	5.99e-48	0
Agtr1a	Cortex (mC7)	28.287	2.13e-54	0
Agtr1a	Mesenchymal (mC6)	6.595	6.33e-08	2.43e-06
Agtr1a	Z. glomerulosa (mC1)	46.53	1.02e-194	0
Agtr1b	Cortex (mC5)	9.594	1.32e-16	1.32e-14
Agtr1b	Cortex (mC7)	14.889	5.66e-27	1.07e-24
Agtr1b	Z. glomerulosa (mC1)	41.535	7.25e-114	0
Agtr2	Chromaffin nAChRA7 high (mC15)	11.547	1.74e-21	2.43e-19
Agtr2	Chromaffin nAChRA7 low (mC11)	6.272	1.91e-08	7.87e-07
Agtrap	Cortex (mC5)	5.516	1.46e-07	5.34e-06
Agtrap	Cortex (mC9)	6.379	1.35e-08	5.66e-07
Agtrap	Z. fasciculata (mC16)	13.654	1.69e-23	2.66e-21
Ahctf1	Z. fasciculata (mC16)	4.488	1.26e-05	0.000332
Ahcy	Chromaffin nAChRA7 high (mC15)	20.805	2.24e-45	1.23e-42
Ahcy	Chromaffin nAChRA7 low (mC11)	7.021	8.83e-10	4.32e-08
Ahcyl1	Chromaffin nAChRA7 high (mC15)	4.699	3.19e-06	9.41e-05
Ahcyl1	Cortex (mC5)	4.119	3.95e-05	0.000942
Ahcyl1	Cortex (mC7)	3.374	0.000533	0.00974
Ahcyl1	Z. fasciculata (mC16)	9.037	1.31e-14	1.09e-12
Ahcyl1	Z. glomerulosa (mC1)	5.805	1.06e-08	4.53e-07
Ahcyl2	Chromaffin nAChRA7 high (mC15)	7.135	2.75e-11	1.6e-09
Ahi1	Chromaffin nAChRA7 high (mC15)	18.428	6.99e-39	2.4e-36
Ahi1	Chromaffin nAChRA7 low (mC11)	5.79	1.19e-07	4.4e-06
Ahnak	Capsule (mC13)	5.444	1.08e-05	0.000288
Ahnak	Endothelial (mC2)	8.288	8.56e-16	7.95e-14
Ahnak	Endothelial (mC4)	5.439	1.09e-07	4.06e-06
Ahnak	Glial (mC10)	5.796	1.32e-07	4.84e-06
Ahnak	Macrophages (mC8)	27.714	7.25e-39	2.49e-36
Ahnak	Mesenchymal (mC6)	4.748	1.59e-05	0.000411
Ahnak	T-cells (mC17)	4.14	4.16e-05	0.000986
Ahnak	T-cells (mC18)	8.616	4.12e-13	2.92e-11
Ahnak	Z. fasciculata (mC16)	13.526	1.37e-23	2.17e-21
Ahnak2	Capsule (mC13)	4.106	0.000273	0.00539
Ahnak2	Chromaffin nAChRA7 low (mC11)	5.021	3.18e-07	1.11e-05
Ahr	Macrophages (mC14)	10.976	2.52e-10	1.31e-08
Ahr	T-cells (mC18)	5.703	1.5e-07	5.47e-06
Ahr	Z. fasciculata (mC16)	3.641	0.00024	0.00481
Ahsa1	Cortex (mC5)	3.467	0.000388	0.00736
Ahsa1	Macrophages (mC3)	8.163	2.53e-15	2.25e-13
Ahsa1	Z. fasciculata (mC16)	5.389	2.79e-07	9.83e-06
Ahsa1	Z. glomerulosa (mC1)	6.412	3.61e-10	1.85e-08
Ahsa2	Chromaffin nAChRA7 high (mC15)	5.083	6.07e-07	2.02e-05
Ahsa2	Z. fasciculata (mC16)	4.262	2.83e-05	0.000698
Ahsg	Mesenchymal (mC6)	3.828	0.000264	0.00523
Aif1	Macrophages (mC14)	15.166	3.36e-13	2.4e-11
Aif1	Macrophages (mC3)	61.421	1.05e-204	0
Aif1	Macrophages (mC8)	5.152	3.89e-06	0.000113
Aif1l	B-cells (mC19)	7.935	1.85e-09	8.66e-08
Aif1l	Chromaffin nAChRA7 low (mC11)	11.348	4.18e-21	5.7e-19
Aif1l	Cortex (mC9)	8.942	8.02e-13	5.49e-11
Aif1l	Z. fasciculata (mC16)	30.872	8.85e-46	6.19e-43
Aifm1	Cortex (mC5)	11.201	6.12e-20	7.72e-18
Aifm1	Cortex (mC7)	12.276	8.87e-22	1.26e-19
Aifm1	Cortex (mC9)	6.933	1.48e-09	7.03e-08
Aifm1	Z. glomerulosa (mC1)	21.072	3.3e-58	0
Aifm2	Chromaffin nAChRA7 low (mC11)	3.919	0.000104	0.00226
Aifm2	Cortex (mC5)	8.924	1.57e-14	1.3e-12
Aifm2	Cortex (mC7)	4.261	2.42e-05	0.000603
Aifm2	Cortex (mC9)	7.135	7.78e-10	3.83e-08
Aifm2	Z. fasciculata (mC16)	9.798	1.46e-15	1.33e-13
Aifm2	Z. glomerulosa (mC1)	5.443	7.4e-08	2.81e-06
Aifm3	B-cells (mC19)	6.185	3.17e-08	1.27e-06
Aifm3	Chromaffin nAChRA7 low (mC11)	4.199	4.14e-05	0.000983
Aifm3	Cortex (mC9)	4.638	1.03e-05	0.000277
Aig1	Chromaffin nAChRA7 high (mC15)	8.028	2.17e-13	1.58e-11
Aig1	Endothelial (mC4)	3.421	0.000416	0.00782
Aig1	Z. glomerulosa (mC1)	3.574	0.000216	0.00437
Aim1	Cortex (mC5)	4.033	3.23e-05	0.000786
Aim1	Macrophages (mC14)	5.066	2.87e-05	0.000705
Aim1	T-cells (mC17)	7.59	3.01e-11	1.74e-09
Aim1	T-cells (mC18)	7.561	8.19e-11	4.5e-09
Aim1	Z. fasciculata (mC16)	5.766	4.8e-08	1.88e-06
Aim2	Macrophages (mC14)	5.8	5.4e-06	0.000153
Aim2	Macrophages (mC3)	9.088	7.76e-18	8.43e-16
Aim2	Z. fasciculata (mC16)	5.111	5.18e-07	1.74e-05
Aimp1	Cortex (mC5)	5.716	5.8e-08	2.24e-06
Aimp1	Cortex (mC9)	3.969	9.6e-05	0.00211
Aimp1	Z. glomerulosa (mC1)	5.535	4.36e-08	1.71e-06
Aimp2	Z. glomerulosa (mC1)	5.929	6.41e-09	2.8e-07
Aip	Chromaffin nAChRA7 high (mC15)	6.284	1.94e-09	9.09e-08
Aip	Cortex (mC5)	5.124	7.3e-07	2.4e-05
Aip	Z. glomerulosa (mC1)	3.538	0.000244	0.00488
Airn	Chromaffin nAChRA7 high (mC15)	6.277	2.75e-09	1.26e-07
Airn	Mesenchymal (mC6)	3.706	0.000367	0.007
Ajuba	Chromaffin nAChRA7 low (mC11)	4.348	1.29e-05	0.00034
Ajuba	Cortex (mC5)	16.1	5.43e-30	1.22e-27
Ajuba	Cortex (mC7)	12.498	4.83e-22	6.98e-20
Ajuba	Z. glomerulosa (mC1)	16.3	1.02e-39	3.64e-37
Ak1	Chromaffin nAChRA7 high (mC15)	10.454	3.53e-19	4.21e-17
Ak1	Chromaffin nAChRA7 low (mC11)	6.772	2.4e-09	1.11e-07
Ak1	Cortex (mC9)	9.523	7.06e-14	5.43e-12
Ak1	Glial (mC10)	3.573	0.000363	0.00692
Ak1	Z. fasciculata (mC16)	15.812	1.06e-26	1.98e-24
Ak2	Chromaffin nAChRA7 high (mC15)	5.285	2.33e-07	8.28e-06
Ak2	Cortex (mC5)	3.915	8.39e-05	0.00187
Ak2	Macrophages (mC3)	6.783	2.44e-11	1.42e-09
Ak2	Z. glomerulosa (mC1)	3.821	8.65e-05	0.00192
Ak3	Cortex (mC5)	10.826	1.48e-19	1.82e-17
Ak3	Cortex (mC7)	5.937	2.25e-08	9.21e-07
Ak3	Cortex (mC9)	4.432	1.99e-05	0.000505
Ak3	Z. fasciculata (mC16)	6.919	4.64e-10	2.34e-08
Ak3	Z. glomerulosa (mC1)	12.102	2.62e-27	5.05e-25
Ak4	B-cells (mC19)	6.363	1.3e-08	5.45e-07
Ak4	Chromaffin nAChRA7 low (mC11)	9.784	5.66e-20	7.15e-18
Ak5	Chromaffin nAChRA7 high (mC15)	9.912	1.56e-17	1.66e-15
Ak5	Chromaffin nAChRA7 low (mC11)	4.394	2.14e-05	0.000539
Ak6	Cortex (mC5)	4.638	5.67e-06	0.00016
Ak6	Z. glomerulosa (mC1)	6.001	4.11e-09	1.84e-07
Akap1	Cortex (mC5)	4.499	9.91e-06	0.000267
Akap1	Cortex (mC7)	5.002	1.33e-06	4.2e-05
Akap1	Cortex (mC9)	4.218	4.26e-05	0.00101
Akap1	Z. glomerulosa (mC1)	8.618	9.63e-16	8.91e-14
Akap10	Macrophages (mC3)	6.358	3.43e-10	1.76e-08
Akap11	Chromaffin nAChRA7 high (mC15)	12.425	1.45e-24	2.42e-22
Akap12	Endothelial (mC2)	6.791	2.83e-11	1.64e-09
Akap12	Endothelial (mC4)	5.07	6.92e-07	2.28e-05
Akap12	Glial (mC10)	14.277	6.37e-21	8.57e-19
Akap13	B-cells (mC19)	4.371	0.000257	0.00511
Akap13	Endothelial (mC4)	4.383	1.17e-05	0.000311
Akap13	Macrophages (mC14)	4.484	0.000101	0.00221
Akap13	Macrophages (mC8)	4.725	1.37e-05	0.00036
Akap13	T-cells (mC17)	7.695	9.8e-12	5.98e-10
Akap13	T-cells (mC18)	3.886	0.000115	0.00249
Akap17b	Cortex (mC7)	3.52	0.000336	0.00647
Akap17b	Z. glomerulosa (mC1)	4.031	3.98e-05	0.000949
Akap2	Endothelial (mC2)	3.44	0.000329	0.00635
Akap7	Z. glomerulosa (mC1)	4.437	7.49e-06	0.000206
Akap8l	Chromaffin nAChRA7 high (mC15)	7.058	3e-11	1.73e-09
Akap8l	Cortex (mC5)	7.935	8.86e-13	6.04e-11
Akap8l	Cortex (mC7)	9.421	8.34e-16	7.75e-14
Akap8l	Z. glomerulosa (mC1)	14.983	3.44e-39	1.2e-36
Akap9	Chromaffin nAChRA7 high (mC15)	4.561	5.4e-06	0.000153
Akap9	Cortex (mC5)	3.6	0.000243	0.00486
Akap9	Cortex (mC7)	4.884	2.03e-06	6.18e-05
Akap9	Cortex (mC9)	3.6	0.000318	0.00616
Akap9	Z. fasciculata (mC16)	9.149	2.53e-15	2.25e-13
Akap9	Z. glomerulosa (mC1)	7.686	1.26e-13	9.45e-12
Akip1	Z. glomerulosa (mC1)	5.504	5.62e-08	2.17e-06
Akirin1	Z. fasciculata (mC16)	7.13	1.8e-10	9.53e-09
Akirin2	Cortex (mC5)	3.962	7.23e-05	0.00163
Akna	Macrophages (mC14)	5.513	9.98e-06	0.000269
Akna	Macrophages (mC3)	10.098	2.14e-21	2.97e-19
Akna	Macrophages (mC8)	14.519	3.77e-18	4.17e-16
Akna	T-cells (mC17)	9.941	4.2e-16	4.01e-14
Akna	T-cells (mC18)	17.779	3.13e-29	6.77e-27
Aknaos	Cortex (mC5)	5.52	1.95e-08	8.04e-07
Aknaos	Z. fasciculata (mC16)	3.544	0.000321	0.00622
Akr1b10	Cortex (mC5)	20.733	7.82e-51	0
Akr1b10	Cortex (mC7)	26.888	2.64e-56	0
Akr1b10	Cortex (mC9)	12.233	8.22e-19	9.54e-17
Akr1b10	Z. fasciculata (mC16)	4.89	1.95e-06	5.97e-05
Akr1b10	Z. glomerulosa (mC1)	33.796	1.3e-147	0
Akr1b3	Cortex (mC5)	16.026	1.68e-39	5.91e-37
Akr1b3	Cortex (mC7)	5.7	6.12e-08	2.35e-06
Akr1b3	Cortex (mC9)	6.757	2.48e-09	1.14e-07
Akr1b3	Z. fasciculata (mC16)	5.792	2.05e-08	8.43e-07
Akr1b3	Z. glomerulosa (mC1)	19.168	6.88e-65	0
Akr1b7	Cortex (mC5)	24.74	6.37e-53	0
Akr1b7	Cortex (mC7)	25.251	5.74e-49	0
Akr1b7	Cortex (mC9)	8.294	8.15e-12	5.01e-10
Akr1b7	Z. glomerulosa (mC1)	36.188	3.61e-137	0
Akr1b8	Cortex (mC5)	16.215	9.76e-32	2.38e-29
Akr1b8	Cortex (mC7)	14.899	1.18e-27	2.33e-25
Akr1b8	Cortex (mC9)	18.071	1.4e-27	2.75e-25
Akr1b8	Z. fasciculata (mC16)	8.226	1.06e-12	7.19e-11
Akr1b8	Z. glomerulosa (mC1)	23.907	2.47e-70	0
Akr1c18	Cortex (mC5)	31.853	2.56e-77	0
Akr1c18	Cortex (mC7)	23.023	6.2e-45	2.43e-42
Akr1c18	Cortex (mC9)	27.852	5.03e-41	1.87e-38
Akr1c18	Z. fasciculata (mC16)	18.425	1.32e-33	3.57e-31
Akr1c18	Z. glomerulosa (mC1)	29.101	1.75e-102	0
Akr1c19	Endothelial (mC2)	5.514	3.69e-08	1.46e-06
Akr1c19	Endothelial (mC4)	8.483	2.38e-14	1.92e-12
Akr1c21	Chromaffin nAChRA7 low (mC11)	9.721	5.72e-21	7.73e-19
Akr1c6	B-cells (mC19)	3.609	0.000176	0.00365
Akr1c6	Chromaffin nAChRA7 low (mC11)	5.622	1.19e-08	5.03e-07
Akr1cl	Cortex (mC5)	30.619	1.3e-91	0
Akr1cl	Cortex (mC7)	48.819	1.05e-124	0
Akr1cl	Cortex (mC9)	28.537	5.27e-43	2.11e-40
Akr1cl	Z. fasciculata (mC16)	18.419	1.02e-38	3.45e-36
Akr1cl	Z. glomerulosa (mC1)	35.415	4.82e-159	0
Akr1e1	Cortex (mC5)	5.6	1.07e-07	3.99e-06
Akr1e1	Z. glomerulosa (mC1)	4.02	4.1e-05	0.000975
Akr7a5	Cortex (mC5)	6.646	8.87e-10	4.33e-08
Akr7a5	Cortex (mC9)	6.739	3.25e-09	1.48e-07
Akr7a5	Z. fasciculata (mC16)	6.476	3.66e-09	1.65e-07
Akr7a5	Z. glomerulosa (mC1)	6.5	2.86e-10	1.48e-08
Akt1	Cortex (mC5)	4.077	4.57e-05	0.00108
Akt1	Macrophages (mC3)	4.51	4.41e-06	0.000127
Akt1	Z. fasciculata (mC16)	5.186	7.87e-07	2.57e-05
Akt1	Z. glomerulosa (mC1)	4.761	1.73e-06	5.35e-05
Akt1s1	Cortex (mC5)	5.714	6.56e-08	2.51e-06
Akt1s1	Z. glomerulosa (mC1)	6.551	2.21e-10	1.16e-08
Akt2	Chromaffin nAChRA7 high (mC15)	5.418	1.29e-07	4.76e-06
Akt2	Cortex (mC5)	10.481	8.66e-19	1e-16
Akt2	Cortex (mC7)	4.597	6.52e-06	0.000182
Akt2	Z. glomerulosa (mC1)	14.583	4.86e-36	1.47e-33
Akt3	Chromaffin nAChRA7 high (mC15)	5.036	7.97e-07	2.6e-05
Aktip	Cortex (mC5)	4.964	1.53e-06	4.76e-05
Aktip	Z. glomerulosa (mC1)	7.765	1.62e-13	1.2e-11
Alad	Cortex (mC5)	18.977	7.54e-44	3.13e-41
Alad	Cortex (mC7)	7.695	6.02e-12	3.75e-10
Alad	Cortex (mC9)	7.537	1.16e-10	6.27e-09
Alad	Z. fasciculata (mC16)	9.839	8.02e-17	8.1e-15
Alad	Z. glomerulosa (mC1)	20.809	7.03e-62	0
Alas1	Cortex (mC5)	20.802	3.11e-50	0
Alas1	Cortex (mC7)	28.025	2.23e-55	0
Alas1	Cortex (mC9)	13.878	9.78e-22	1.38e-19
Alas1	Z. fasciculata (mC16)	6.227	6.3e-09	2.76e-07
Alas1	Z. glomerulosa (mC1)	31.603	4.38e-124	0
Alas2	B-cells (mC19)	10.725	1.22e-14	1.02e-12
Alas2	Chromaffin nAChRA7 low (mC11)	14.619	1.99e-34	5.62e-32
Alas2	T-cells (mC17)	4.446	1.07e-05	0.000287
Alas2	T-cells (mC18)	4.711	1.63e-06	5.04e-05
Alcam	Capsule (mC13)	11.661	7.53e-11	4.16e-09
Alcam	Chromaffin nAChRA7 high (mC15)	12.374	6.21e-24	1e-21
Alcam	Chromaffin nAChRA7 low (mC11)	5.434	4.66e-07	1.58e-05
Alcam	Macrophages (mC14)	7.355	1.8e-07	6.49e-06
Alcam	Macrophages (mC3)	7.103	3.74e-12	2.39e-10
Alcam	Macrophages (mC8)	13.06	3.27e-16	3.15e-14
Aldh16a1	Macrophages (mC3)	4.554	3.73e-06	0.000109
Aldh1a1	Cortex (mC9)	15.347	1.15e-22	1.72e-20
Aldh1a1	Mesenchymal (mC6)	7.219	9.73e-09	4.16e-07
Aldh1a1	Z. fasciculata (mC16)	43.841	8.34e-62	0
Aldh1a2	Capsule (mC13)	4.637	7.76e-05	0.00174
Aldh1a2	Cortex (mC5)	6.315	4.78e-09	2.12e-07
Aldh1a2	Cortex (mC7)	9.496	1.23e-15	1.13e-13
Aldh1a2	Z. glomerulosa (mC1)	17.384	4.02e-42	1.56e-39
Aldh1a3	Chromaffin nAChRA7 high (mC15)	25.37	7.07e-51	0
Aldh1a3	Chromaffin nAChRA7 low (mC11)	4.998	2.48e-06	7.44e-05
Aldh1a7	Chromaffin nAChRA7 low (mC11)	4.847	1.17e-06	3.72e-05
Aldh1a7	Cortex (mC9)	16.908	1.09e-24	1.84e-22
Aldh1a7	Mesenchymal (mC6)	5.401	2.31e-06	6.99e-05
Aldh1a7	Z. fasciculata (mC16)	44.008	5.43e-60	0
Aldh1b1	B-cells (mC19)	5.803	5.14e-07	1.73e-05
Aldh1b1	Chromaffin nAChRA7 low (mC11)	6.034	3.52e-08	1.4e-06
Aldh1b1	Cortex (mC9)	5.587	3.19e-07	1.11e-05
Aldh1b1	Z. fasciculata (mC16)	5.304	5.91e-07	1.97e-05
Aldh1l1	B-cells (mC19)	4.434	4.63e-05	0.00109
Aldh1l1	Chromaffin nAChRA7 low (mC11)	6.671	1.46e-09	6.94e-08
Aldh1l1	Cortex (mC7)	3.422	0.000462	0.00858
Aldh1l1	Cortex (mC9)	13.128	1.59e-19	1.94e-17
Aldh1l1	Z. fasciculata (mC16)	16.353	4.84e-27	9.18e-25
Aldh1l2	Ambiguous (mC12)	3.69	0.000165	0.00344
Aldh2	Capsule (mC13)	6.104	2.37e-06	7.15e-05
Aldh2	Cortex (mC5)	16.642	3.85e-44	1.58e-41
Aldh2	Cortex (mC7)	23.697	1.18e-51	0
Aldh2	Cortex (mC9)	11.363	2.73e-18	3.06e-16
Aldh2	Mesenchymal (mC6)	9.666	4.13e-12	2.62e-10
Aldh2	Z. fasciculata (mC16)	3.924	6.19e-05	0.00142
Aldh2	Z. glomerulosa (mC1)	29.301	1.16e-136	0
Aldh3a2	Chromaffin nAChRA7 high (mC15)	6.026	7.82e-09	3.38e-07
Aldh3b1	Cortex (mC5)	3.545	0.000308	0.006
Aldh3b1	Macrophages (mC3)	7.052	5.64e-12	3.53e-10
Aldh3b1	Macrophages (mC8)	4.775	1.34e-05	0.000353
Aldh4a1	Cortex (mC5)	3.52	0.000336	0.00647
Aldh4a1	Cortex (mC9)	5.534	3.69e-07	1.27e-05
Aldh4a1	Z. fasciculata (mC16)	9.116	3.98e-14	3.14e-12
Aldh6a1	Cortex (mC5)	8.428	1.05e-13	7.94e-12
Aldh6a1	Cortex (mC7)	6.536	1.5e-09	7.13e-08
Aldh6a1	Cortex (mC9)	7.253	4.01e-10	2.04e-08
Aldh6a1	Z. fasciculata (mC16)	11.529	1.25e-19	1.54e-17
Aldh6a1	Z. glomerulosa (mC1)	7.651	2.66e-13	1.92e-11
Aldh7a1	Cortex (mC9)	5.481	4.46e-07	1.52e-05
Aldh7a1	Glial (mC10)	3.816	0.000167	0.00347
Aldh7a1	Z. fasciculata (mC16)	7.075	3.09e-10	1.59e-08
Aldh9a1	Cortex (mC5)	3.607	0.000247	0.00493
Aldh9a1	Cortex (mC9)	3.818	0.000159	0.00332
Aldh9a1	Macrophages (mC3)	4.016	3.65e-05	0.000878
Aldh9a1	Z. fasciculata (mC16)	7.842	7.72e-12	4.76e-10
Aldoc	Chromaffin nAChRA7 high (mC15)	4.234	2.23e-05	0.00056
Aldoc	Chromaffin nAChRA7 low (mC11)	3.435	0.000526	0.00962
Aldoc	Glial (mC10)	11.271	2.63e-16	2.55e-14
Alg1	Z. fasciculata (mC16)	3.755	0.00017	0.00352
Alg10b	Cortex (mC5)	4.478	1.06e-05	0.000284
Alg10b	Z. fasciculata (mC16)	4.469	1.35e-05	0.000355
Alg13	Chromaffin nAChRA7 high (mC15)	4.613	4.67e-06	0.000134
Alg13	Endothelial (mC2)	3.668	0.00014	0.00297
Alg14	Cortex (mC5)	9.252	2.42e-15	2.16e-13
Alg14	Z. glomerulosa (mC1)	6.504	2.74e-10	1.42e-08
Alg2	Chromaffin nAChRA7 high (mC15)	14.489	4.15e-31	9.82e-29
Alg2	Chromaffin nAChRA7 low (mC11)	7.876	2.8e-11	1.62e-09
Alg2	Cortex (mC5)	17.08	6.94e-41	2.57e-38
Alg2	Cortex (mC7)	6.542	1.41e-09	6.72e-08
Alg2	Cortex (mC9)	4.694	7.37e-06	0.000203
Alg2	Z. glomerulosa (mC1)	23.586	1.11e-77	0
Alg3	Cortex (mC5)	3.439	0.000442	0.00825
Alg5	Cortex (mC5)	4.936	1.7e-06	5.25e-05
Alg5	Z. glomerulosa (mC1)	4.414	8.03e-06	0.00022
Alg8	Macrophages (mC3)	4.866	9e-07	2.92e-05
Alkbh3	Cortex (mC5)	3.418	0.000468	0.00868
Alkbh3	Endothelial (mC4)	3.858	8.98e-05	0.00198
Alkbh3	Z. glomerulosa (mC1)	3.761	0.000109	0.00237
Alkbh3os1	B-cells (mC19)	7.868	4.49e-13	3.17e-11
Alkbh3os1	Chromaffin nAChRA7 low (mC11)	10.619	1.56e-24	2.6e-22
Alkbh5	Cortex (mC5)	8.088	1.63e-13	1.2e-11
Alkbh5	Cortex (mC7)	4.037	5.26e-05	0.00122
Alkbh5	Cortex (mC9)	4.422	1.93e-05	0.000491
Alkbh5	Endothelial (mC4)	7.43	4.86e-12	3.06e-10
Alkbh5	Z. glomerulosa (mC1)	10.221	3.82e-22	5.55e-20
Alkbh6	Cortex (mC5)	12.478	6.48e-23	9.87e-21
Alkbh6	Cortex (mC7)	5.204	5.54e-07	1.86e-05
Alkbh6	Cortex (mC9)	4.538	1.37e-05	0.000358
Alkbh6	Z. glomerulosa (mC1)	14.185	5.08e-34	1.4e-31
Alkbh7	Cortex (mC5)	7.516	1.56e-11	9.31e-10
Alkbh7	Cortex (mC7)	3.501	0.000355	0.00679
Alkbh7	Cortex (mC9)	6.286	2.08e-08	8.54e-07
Alkbh7	Z. fasciculata (mC16)	6.872	6.03e-10	3e-08
Alkbh7	Z. glomerulosa (mC1)	9.058	4.8e-17	4.93e-15
Alox12	Endothelial (mC4)	3.966	6.23e-05	0.00143
Alox5	Macrophages (mC3)	7.047	7.02e-12	4.34e-10
Alox5	Macrophages (mC8)	7.414	3.82e-09	1.72e-07
Alox5ap	Ambiguous (mC12)	3.417	0.000414	0.00778
Alox5ap	Macrophages (mC14)	38.63	7.63e-26	1.36e-23
Alox5ap	Macrophages (mC3)	31.857	9.81e-103	0
Alox5ap	Macrophages (mC8)	40.895	3.43e-45	1.23e-42
Alpk1	Macrophages (mC3)	5.548	3.1e-08	1.24e-06
Alpk1	Macrophages (mC8)	3.983	0.000149	0.00314
Alpk3	Ambiguous (mC12)	3.434	0.000402	0.00759
Als2cl	Endothelial (mC2)	9.574	1.86e-19	2.27e-17
Als2cl	Endothelial (mC4)	8.549	1.96e-14	1.6e-12
Als2cl	Z. fasciculata (mC16)	4.514	1.16e-05	0.000309
Alyref	Macrophages (mC3)	3.794	8.79e-05	0.00195
Ambra1	Z. glomerulosa (mC1)	3.787	9.94e-05	0.00217
Amd1	Chromaffin nAChRA7 high (mC15)	4.167	2.74e-05	0.000676
Amd1	Z. fasciculata (mC16)	5.461	2.57e-07	9.09e-06
Amd2	Chromaffin nAChRA7 high (mC15)	4.07	3.97e-05	0.000948
Amd2	Z. fasciculata (mC16)	5.798	6.16e-08	2.37e-06
Amdhd2	Cortex (mC5)	4.967	1.52e-06	4.75e-05
Amdhd2	Macrophages (mC3)	5.833	6.52e-09	2.85e-07
Amer2	B-cells (mC19)	3.584	0.000283	0.00557
Amer2	Chromaffin nAChRA7 high (mC15)	11.076	2.45e-20	3.17e-18
Amer2	Chromaffin nAChRA7 low (mC11)	3.898	0.000119	0.00256
Amer3	Chromaffin nAChRA7 low (mC11)	7.283	3.34e-13	2.39e-11
Amfr	Cortex (mC5)	5.745	4.18e-08	1.65e-06
Amfr	Cortex (mC9)	4.875	3.9e-06	0.000113
Amfr	Z. fasciculata (mC16)	7.865	1.93e-12	1.27e-10
Amfr	Z. glomerulosa (mC1)	8.647	2.03e-16	1.99e-14
Amhr2	Chromaffin nAChRA7 low (mC11)	4.48	4e-06	0.000116
Amica1	Macrophages (mC14)	12.572	2.07e-11	1.22e-09
Amica1	Macrophages (mC3)	12.891	1.25e-30	2.89e-28
Amica1	Macrophages (mC8)	7.115	8.63e-09	3.71e-07
Amigo1	Chromaffin nAChRA7 high (mC15)	7.438	7.68e-12	4.73e-10
Amigo1	Chromaffin nAChRA7 low (mC11)	3.673	0.000245	0.0049
Amigo2	Endothelial (mC2)	3.858	7.02e-05	0.00159
Amigo3	B-cells (mC19)	8.168	8.58e-12	5.26e-10
Amigo3	Chromaffin nAChRA7 low (mC11)	5.596	1.83e-07	6.6e-06
Amigo3	T-cells (mC17)	4.089	2.43e-05	0.000605
Ammecr1	Z. fasciculata (mC16)	3.968	8.43e-05	0.00187
Amn1	Endothelial (mC2)	3.609	0.000178	0.00368
Amot	Endothelial (mC2)	4.62	2.88e-06	8.56e-05
Amotl1	Endothelial (mC2)	18.682	2.77e-54	0
Amotl1	Endothelial (mC4)	6.616	4.34e-10	2.2e-08
Amotl2	Cortex (mC5)	10.739	1.6e-18	1.83e-16
Amotl2	Cortex (mC7)	3.435	0.000439	0.00821
Amotl2	Endothelial (mC2)	6.384	2.9e-10	1.5e-08
Amotl2	Mesenchymal (mC6)	3.663	0.00041	0.00771
Amotl2	Z. fasciculata (mC16)	9.975	4.83e-16	4.58e-14
Ampd1	Ambiguous (mC12)	3.704	0.000158	0.00331
Ampd2	Cortex (mC5)	7.623	7.73e-12	4.76e-10
Ampd2	Cortex (mC7)	7.905	2.31e-12	1.5e-10
Ampd2	Z. glomerulosa (mC1)	16.731	1.33e-42	5.22e-40
Ampd3	Chromaffin nAChRA7 high (mC15)	11.24	4.09e-21	5.58e-19
Ampd3	Chromaffin nAChRA7 low (mC11)	4.241	3.68e-05	0.000884
Amph	Chromaffin nAChRA7 high (mC15)	6.386	1.64e-09	7.77e-08
Amph	Glial (mC10)	4.165	5.45e-05	0.00126
Amt	Endothelial (mC4)	4.39	1.19e-05	0.000315
Amy1	B-cells (mC19)	9.122	7.13e-11	3.95e-09
Amy1	Chromaffin nAChRA7 low (mC11)	13.391	1.5e-27	2.93e-25
Amy1	Cortex (mC9)	3.697	0.000242	0.00484
Amy1	T-cells (mC17)	4.568	3.56e-06	0.000104
Amy1	Z. fasciculata (mC16)	7.9	1.23e-11	7.45e-10
Amy2a1	B-cells (mC19)	10.25	1.53e-12	1.02e-10
Amy2a1	Chromaffin nAChRA7 low (mC11)	14.472	3.15e-31	7.5e-29
Amy2a1	T-cells (mC17)	6.06	1.76e-09	8.3e-08
Amy2a1	Z. fasciculata (mC16)	4.544	1.1e-05	0.000294
Amy2a2	Ambiguous (mC12)	3.974	5.83e-05	0.00134
Amy2a2	Z. fasciculata (mC16)	5.137	1.13e-06	3.59e-05
Amy2a3	Ambiguous (mC12)	3.974	5.83e-05	0.00134
Amy2a3	Z. fasciculata (mC16)	5.137	1.13e-06	3.59e-05
Amy2a4	Ambiguous (mC12)	3.973	5.84e-05	0.00135
Amy2a4	Z. fasciculata (mC16)	5.134	1.14e-06	3.63e-05
Amy2a5	Ambiguous (mC12)	3.849	9.29e-05	0.00204
Amy2a5	Z. fasciculata (mC16)	5.263	6.91e-07	2.28e-05
Amz1	Macrophages (mC14)	6.446	1.32e-06	4.15e-05
Amz1	Macrophages (mC3)	9.354	1.32e-18	1.51e-16
Amz1	Macrophages (mC8)	8.116	4.38e-10	2.22e-08
Amz2	Cortex (mC5)	3.944	7.8e-05	0.00175
Anapc16	Cortex (mC5)	5.221	4.91e-07	1.66e-05
Anapc2	Cortex (mC5)	7.168	5.86e-11	3.28e-09
Anapc2	Cortex (mC7)	4.068	4.87e-05	0.00114
Anapc2	Z. glomerulosa (mC1)	7.41	1.13e-12	7.61e-11
Anapc4	Cortex (mC5)	5.127	7.46e-07	2.45e-05
Anapc4	Z. glomerulosa (mC1)	7.123	7.28e-12	4.5e-10
Anapc5	Chromaffin nAChRA7 high (mC15)	8.743	9.07e-16	8.4e-14
Anapc5	Cortex (mC5)	5.207	4.25e-07	1.45e-05
Anapc5	Z. glomerulosa (mC1)	3.383	0.000414	0.00779
Anapc7	Z. glomerulosa (mC1)	4.839	1.28e-06	4.03e-05
Ang	Macrophages (mC3)	8.438	7.43e-16	6.93e-14
Ang2	Macrophages (mC3)	4.099	2.7e-05	0.000667
Angel1	Chromaffin nAChRA7 high (mC15)	4.394	1.19e-05	0.000316
Angpt1	Mesenchymal (mC6)	5.073	6.87e-06	0.000191
Angpt2	Glial (mC10)	8.872	1.57e-12	1.04e-10
Angptl2	Glial (mC10)	8.489	6.29e-12	3.91e-10
Angptl2	Mesenchymal (mC6)	7.039	1.9e-08	7.86e-07
Angptl3	Chromaffin nAChRA7 low (mC11)	5.698	8.47e-09	3.65e-07
Angptl4	Chromaffin nAChRA7 low (mC11)	4.331	2.31e-05	0.000578
Angptl4	Mesenchymal (mC6)	3.948	0.000185	0.00381
Angptl4	Z. fasciculata (mC16)	3.604	0.000288	0.00564
Angptl6	Chromaffin nAChRA7 low (mC11)	3.462	0.00049	0.00904
Ank	Chromaffin nAChRA7 high (mC15)	14.183	6.41e-29	1.37e-26
Ank	Macrophages (mC3)	6.43	2.09e-10	1.1e-08
Ank	Macrophages (mC8)	16.058	1.31e-19	1.61e-17
Ank2	Ambiguous (mC12)	3.631	0.000198	0.00405
Ank2	Chromaffin nAChRA7 high (mC15)	9.77	2.27e-17	2.39e-15
Ank2	Glial (mC10)	4.448	2.03e-05	0.000514
Ank3	Chromaffin nAChRA7 high (mC15)	12.066	5.35e-23	8.18e-21
Ank3	Glial (mC10)	11.015	5.31e-16	5.02e-14
Ankdd1a	Chromaffin nAChRA7 low (mC11)	4.083	2.37e-05	0.000593
Ankef1	Chromaffin nAChRA7 high (mC15)	3.625	0.000212	0.0043
Ankfy1	Macrophages (mC3)	3.469	0.000294	0.00575
Ankib1	Z. fasciculata (mC16)	3.931	9.34e-05	0.00205
Ankle2	Cortex (mC5)	4.467	1.07e-05	0.000288
Ankmy2	Cortex (mC5)	3.851	0.000108	0.00234
Ankmy2	Z. glomerulosa (mC1)	5.242	1.97e-07	7.06e-06
Ankra2	Z. glomerulosa (mC1)	6.337	7.57e-10	3.73e-08
Ankrd1	B-cells (mC19)	5.601	2.93e-08	1.18e-06
Ankrd1	Chromaffin nAChRA7 low (mC11)	7.904	3.99e-15	3.48e-13
Ankrd10	Cortex (mC5)	5.794	4.04e-08	1.59e-06
Ankrd10	Z. fasciculata (mC16)	4.979	1.8e-06	5.56e-05
Ankrd10	Z. glomerulosa (mC1)	6.143	1.72e-09	8.13e-08
Ankrd11	Cortex (mC5)	4.968	1.14e-06	3.62e-05
Ankrd11	Macrophages (mC3)	4.482	4.9e-06	0.00014
Ankrd11	T-cells (mC18)	4.373	2.11e-05	0.000534
Ankrd11	Z. glomerulosa (mC1)	6.413	3.02e-10	1.56e-08
Ankrd12	Chromaffin nAChRA7 high (mC15)	9.63	1.42e-17	1.52e-15
Ankrd13a	Chromaffin nAChRA7 high (mC15)	6.629	3.88e-10	1.98e-08
Ankrd13a	Macrophages (mC14)	3.794	0.000549	0.01
Ankrd13c	Z. fasciculata (mC16)	4.743	4.64e-06	0.000133
Ankrd17	Chromaffin nAChRA7 high (mC15)	3.713	0.000149	0.00312
Ankrd17	Z. glomerulosa (mC1)	5.812	9.48e-09	4.06e-07
Ankrd22	Z. fasciculata (mC16)	3.306	0.000482	0.00891
Ankrd23	Chromaffin nAChRA7 low (mC11)	5.781	6.9e-09	3e-07
Ankrd24	Chromaffin nAChRA7 low (mC11)	4.215	2.94e-05	0.00072
Ankrd24	Cortex (mC7)	4.435	1.27e-05	0.000335
Ankrd26	Chromaffin nAChRA7 high (mC15)	3.854	9.14e-05	0.00202
Ankrd28	Chromaffin nAChRA7 high (mC15)	5.869	1.79e-08	7.4e-07
Ankrd28	Endothelial (mC2)	4.376	8.22e-06	0.000225
Ankrd28	Glial (mC10)	5.18	1.53e-06	4.76e-05
Ankrd29	Endothelial (mC2)	6.328	4.48e-10	2.27e-08
Ankrd29	Z. glomerulosa (mC1)	6.76	7.59e-11	4.19e-09
Ankrd33	B-cells (mC19)	3.42	0.000335	0.00645
Ankrd33b	Cortex (mC5)	3.301	0.000495	0.00912
Ankrd33b	Endothelial (mC2)	5.584	2.71e-08	1.1e-06
Ankrd33b	Endothelial (mC4)	4.678	3.81e-06	0.000111
Ankrd33b	Z. fasciculata (mC16)	4.515	8.05e-06	0.00022
Ankrd34a	B-cells (mC19)	8.221	3.75e-12	2.39e-10
Ankrd34a	Chromaffin nAChRA7 low (mC11)	11.607	1.8e-26	3.32e-24
Ankrd34a	T-cells (mC17)	4.24	1.26e-05	0.000332
Ankrd35	B-cells (mC19)	5.931	1.66e-08	6.88e-07
Ankrd40	Chromaffin nAChRA7 high (mC15)	3.497	0.000322	0.00623
Ankrd40	Z. fasciculata (mC16)	7.118	2.56e-10	1.33e-08
Ankrd42	B-cells (mC19)	7.501	2.62e-10	1.36e-08
Ankrd42	Chromaffin nAChRA7 low (mC11)	10.698	1.27e-21	1.78e-19
Ankrd44	Macrophages (mC14)	4.32	0.000158	0.0033
Ankrd44	Macrophages (mC3)	12.652	1.29e-30	2.98e-28
Ankrd44	Macrophages (mC8)	16.489	2.88e-20	3.71e-18
Ankrd44	T-cells (mC17)	5.166	8.46e-07	2.75e-05
Ankrd44	T-cells (mC18)	6.67	2.69e-09	1.24e-07
Ankrd45	B-cells (mC19)	7.522	2.22e-10	1.16e-08
Ankrd45	Chromaffin nAChRA7 high (mC15)	4.031	4.9e-05	0.00115
Ankrd45	Chromaffin nAChRA7 low (mC11)	4.722	6.65e-06	0.000185
Ankrd46	Chromaffin nAChRA7 high (mC15)	6.932	7.62e-11	4.21e-09
Ankrd46	Cortex (mC5)	3.878	9.67e-05	0.00212
Ankrd50	Glial (mC10)	5.437	6.09e-07	2.03e-05
Ankrd54	Chromaffin nAChRA7 high (mC15)	6.245	2.83e-09	1.3e-07
Ankrd54	Z. glomerulosa (mC1)	3.964	5.05e-05	0.00118
Ankrd6	Chromaffin nAChRA7 high (mC15)	8.108	2.65e-13	1.91e-11
Ankrd61	B-cells (mC19)	3.591	0.000188	0.00387
Ankrd61	Chromaffin nAChRA7 low (mC11)	5.607	1.29e-08	5.44e-07
Ankrd7	Cortex (mC5)	3.427	0.000312	0.00606
Ankrd7	Z. fasciculata (mC16)	5	3.14e-07	1.1e-05
Ankrd9	B-cells (mC19)	6.765	1.48e-08	6.17e-07
Ankrd9	Chromaffin nAChRA7 low (mC11)	10.613	2.69e-21	3.7e-19
Anks1	Chromaffin nAChRA7 high (mC15)	5.19	3.99e-07	1.37e-05
Anks1	Glial (mC10)	4.347	2.86e-05	0.000703
Anks1b	Ambiguous (mC12)	4.395	1.13e-05	0.000302
Anks1b	Glial (mC10)	5.59	3.57e-07	1.23e-05
Anks3	Cortex (mC5)	3.793	0.000131	0.00279
Anks3	Z. glomerulosa (mC1)	4.735	1.99e-06	6.07e-05
Anln	Ambiguous (mC12)	4.86	1.66e-06	5.15e-05
Ano1	Capsule (mC13)	11.445	1.47e-10	7.86e-09
Ano1	Mesenchymal (mC6)	5.465	2.11e-06	6.41e-05
Ano3	Z. glomerulosa (mC1)	3.711	0.000136	0.00289
Ano4	Ambiguous (mC12)	4.149	3.02e-05	0.000739
Ano6	Z. fasciculata (mC16)	3.686	0.000207	0.00421
Anp32e	Chromaffin nAChRA7 high (mC15)	4.011	4.99e-05	0.00117
Anp32e	Z. glomerulosa (mC1)	4.18	2.11e-05	0.000534
Anpep	Macrophages (mC14)	24.346	4.45e-17	4.58e-15
Anpep	Macrophages (mC3)	4.578	3.42e-06	0.0001
Antxr1	Endothelial (mC2)	7.715	4.85e-14	3.79e-12
Antxr1	Glial (mC10)	6.279	2.53e-08	1.03e-06
Antxr2	Cortex (mC5)	3.653	0.000213	0.00432
Antxr2	Macrophages (mC14)	8.754	9.51e-09	4.07e-07
Antxr2	Macrophages (mC3)	5.851	5.76e-09	2.54e-07
Antxr2	Macrophages (mC8)	3.97	0.000152	0.00319
Antxr2	Z. fasciculata (mC16)	3.907	0.000102	0.00222
Anxa1	Macrophages (mC14)	10.259	8.18e-10	4.01e-08
Anxa1	Macrophages (mC8)	13.979	5.27e-17	5.39e-15
Anxa1	Mesenchymal (mC6)	4.59	2.8e-05	0.000691
Anxa1	Z. fasciculata (mC16)	4.573	2.88e-06	8.56e-05
Anxa10	B-cells (mC19)	4.323	9.9e-06	0.000267
Anxa10	Chromaffin nAChRA7 low (mC11)	6.306	2.03e-10	1.07e-08
Anxa11	Z. fasciculata (mC16)	3.724	0.000185	0.0038
Anxa11os	Macrophages (mC3)	4.493	5.16e-06	0.000147
Anxa2	Cortex (mC5)	11.119	1.19e-21	1.68e-19
Anxa2	Cortex (mC7)	4.102	3.98e-05	0.000948
Anxa2	Cortex (mC9)	12.076	4.7e-19	5.56e-17
Anxa2	Endothelial (mC2)	10.131	5.44e-22	7.83e-20
Anxa2	Endothelial (mC4)	13.834	2.38e-30	5.42e-28
Anxa2	Glial (mC10)	3.544	0.000381	0.00724
Anxa2	Macrophages (mC8)	5.142	3.54e-06	0.000103
Anxa2	T-cells (mC18)	3.66	0.00024	0.00481
Anxa2	Z. fasciculata (mC16)	29.295	1.29e-120	0
Anxa2	Z. glomerulosa (mC1)	6.971	7.82e-12	4.81e-10
Anxa3	Endothelial (mC2)	14.509	2.55e-37	8.2e-35
Anxa3	Endothelial (mC4)	7.504	4.33e-12	2.74e-10
Anxa3	Macrophages (mC3)	7.61	1.38e-13	1.03e-11
Anxa4	Cortex (mC5)	8.714	1.29e-14	1.07e-12
Anxa4	Cortex (mC7)	5.721	5.77e-08	2.23e-06
Anxa4	Cortex (mC9)	3.996	8.73e-05	0.00193
Anxa4	Macrophages (mC3)	8.224	1.95e-15	1.76e-13
Anxa4	Z. fasciculata (mC16)	7.475	2.8e-11	1.62e-09
Anxa4	Z. glomerulosa (mC1)	10.444	6.73e-22	9.64e-20
Anxa5	Cortex (mC5)	8.142	1.82e-14	1.49e-12
Anxa5	Cortex (mC9)	11.919	1.29e-20	1.7e-18
Anxa5	Endothelial (mC4)	3.47	0.000343	0.00658
Anxa5	Glial (mC10)	6.366	1.19e-08	5.03e-07
Anxa5	Macrophages (mC3)	15.388	1.48e-45	6.19e-43
Anxa5	Z. fasciculata (mC16)	12.449	9.86e-29	2.08e-26
Anxa6	Chromaffin nAChRA7 high (mC15)	4.986	8.89e-07	2.88e-05
Anxa6	Macrophages (mC14)	14.39	1.21e-13	9.07e-12
Anxa6	T-cells (mC17)	5.949	3.29e-08	1.31e-06
Anxa6	T-cells (mC18)	5.302	6.51e-07	2.16e-05
Anxa7	Cortex (mC5)	3.977	6.54e-05	0.00149
Anxa7	Z. fasciculata (mC16)	7.321	3.95e-11	2.25e-09
Anxa7	Z. glomerulosa (mC1)	4.195	1.93e-05	0.000491
Aoah	Macrophages (mC3)	14.153	6.29e-35	1.81e-32
Aoah	Z. fasciculata (mC16)	3.41	0.000406	0.00765
Aoc1	Chromaffin nAChRA7 low (mC11)	4.685	1.53e-06	4.76e-05
Aoc2	Chromaffin nAChRA7 low (mC11)	7.292	5.67e-13	3.95e-11
Aox1	Cortex (mC5)	4.193	3.2e-05	0.000779
Aox1	Cortex (mC7)	3.964	7.22e-05	0.00163
Aox1	Cortex (mC9)	3.861	0.000141	0.00298
Aox1	Z. fasciculata (mC16)	5.178	9.49e-07	3.06e-05
Aox1	Z. glomerulosa (mC1)	3.735	0.000123	0.00263
Aox2	Ambiguous (mC12)	4.118	3.39e-05	0.000821
Aox2	Endothelial (mC2)	3.315	0.000515	0.00944
Aox3	Capsule (mC13)	3.93	0.000413	0.00777
Aox4	Ambiguous (mC12)	3.662	0.000183	0.00377
Ap1b1	Macrophages (mC14)	9.429	2.26e-09	1.05e-07
Ap1b1	Macrophages (mC8)	4.1	0.000104	0.00226
Ap1b1	Z. fasciculata (mC16)	5.006	1.69e-06	5.23e-05
Ap1g1	Z. fasciculata (mC16)	3.458	0.000448	0.00835
Ap1m1	Chromaffin nAChRA7 high (mC15)	9.743	9.53e-18	1.03e-15
Ap1s1	Z. glomerulosa (mC1)	5.673	2.14e-08	8.76e-07
Ap1s2	Chromaffin nAChRA7 high (mC15)	7.016	4.84e-11	2.73e-09
Ap1s2	Macrophages (mC3)	22.816	1.9e-72	0
Ap1s2	Macrophages (mC8)	15.21	5.55e-19	6.52e-17
Ap1s3	Z. fasciculata (mC16)	5.058	2.35e-07	8.36e-06
Ap2a1	Chromaffin nAChRA7 high (mC15)	3.51	0.000305	0.00594
Ap2a1	Z. glomerulosa (mC1)	6.573	1.8e-10	9.5e-09
Ap2a2	Chromaffin nAChRA7 high (mC15)	6.013	7.73e-09	3.34e-07
Ap2a2	Macrophages (mC3)	5.467	4.3e-08	1.69e-06
Ap2b1	Z. glomerulosa (mC1)	3.533	0.000249	0.00497
Ap3b1	Cortex (mC5)	4.566	7.27e-06	0.000201
Ap3b1	Macrophages (mC3)	6.898	1.25e-11	7.55e-10
Ap3b1	Z. glomerulosa (mC1)	4.526	4.9e-06	0.00014
Ap3b2	Chromaffin nAChRA7 high (mC15)	18.796	8.2e-38	2.69e-35
Ap3b2	Chromaffin nAChRA7 low (mC11)	5.524	3.48e-07	1.2e-05
Ap3d1	Chromaffin nAChRA7 high (mC15)	4.762	2.29e-06	6.94e-05
Ap3d1	Macrophages (mC3)	5.566	2.46e-08	9.98e-07
Ap3d1	Z. glomerulosa (mC1)	4.868	9.99e-07	3.21e-05
Ap3m1	Z. glomerulosa (mC1)	7.197	4.7e-12	2.96e-10
Ap3m2	Chromaffin nAChRA7 high (mC15)	5.466	1.2e-07	4.45e-06
Ap3s1	Chromaffin nAChRA7 high (mC15)	5.785	2.57e-08	1.04e-06
Ap3s2	Z. fasciculata (mC16)	3.628	0.00026	0.00516
Ap5b1	Macrophages (mC3)	4.009	3.86e-05	0.000923
Apaf1	Endothelial (mC2)	4.012	3.74e-05	0.000898
Apaf1	Macrophages (mC3)	3.7	0.000126	0.0027
Apaf1	Macrophages (mC8)	3.812	0.000246	0.00491
Apba1	Chromaffin nAChRA7 high (mC15)	5.038	8.23e-07	2.68e-05
Apbb1	Chromaffin nAChRA7 high (mC15)	18.175	3.08e-37	9.84e-35
Apbb1	Chromaffin nAChRA7 low (mC11)	4.472	1.64e-05	0.000423
Apbb1ip	Macrophages (mC14)	5.01	3.14e-05	0.000766
Apbb1ip	Macrophages (mC3)	24.619	1.93e-77	0
Apbb1ip	Macrophages (mC8)	5.476	1.39e-06	4.37e-05
Apbb1ip	T-cells (mC17)	4.742	4.55e-06	0.00013
Apbb1ip	T-cells (mC18)	3.498	0.000417	0.00783
Apbb2	Endothelial (mC2)	14.452	5.6e-38	1.85e-35
Apbb2	Endothelial (mC4)	17.295	1.1e-37	3.58e-35
Apbb2	Z. fasciculata (mC16)	4.805	3.73e-06	0.000109
Apc	Chromaffin nAChRA7 high (mC15)	4.969	9.85e-07	3.17e-05
Apc2	Chromaffin nAChRA7 high (mC15)	4.383	1.25e-05	0.000331
Apc2	Glial (mC10)	5.284	1.09e-06	3.5e-05
Apcdd1	B-cells (mC19)	9.414	2.2e-12	1.44e-10
Apcdd1	Chromaffin nAChRA7 low (mC11)	13.356	1.09e-29	2.4e-27
Apcdd1	T-cells (mC17)	5.204	1.48e-07	5.41e-06
Apcdd1	Z. glomerulosa (mC1)	4.825	1.47e-06	4.59e-05
Apeh	Cortex (mC5)	4.346	1.72e-05	0.000443
Apeh	Cortex (mC9)	3.868	0.000136	0.00288
Apeh	Z. glomerulosa (mC1)	5.214	2.17e-07	7.75e-06
Aph1b	Chromaffin nAChRA7 high (mC15)	5.783	2.62e-08	1.06e-06
Aph1b	Macrophages (mC14)	6.108	2.52e-06	7.57e-05
Aph1b	Macrophages (mC3)	7.753	5.28e-14	4.11e-12
Aph1b	Macrophages (mC8)	4.213	7.47e-05	0.00168
Aph1c	Chromaffin nAChRA7 high (mC15)	4.592	5.12e-06	0.000145
Aph1c	Macrophages (mC14)	8.67	1.29e-08	5.44e-07
Aph1c	Macrophages (mC3)	10.043	4.48e-21	6.09e-19
Aph1c	Macrophages (mC8)	5.065	5.44e-06	0.000154
Api5	Chromaffin nAChRA7 high (mC15)	3.493	0.000319	0.00618
Api5	Macrophages (mC14)	4.401	0.000121	0.0026
Api5	Z. glomerulosa (mC1)	5.381	8.73e-08	3.29e-06
Apip	Cortex (mC5)	4.459	1.15e-05	0.000307
Apitd1	Chromaffin nAChRA7 low (mC11)	7.584	7.26e-14	5.57e-12
Apln	B-cells (mC19)	7.707	1.05e-09	5.08e-08
Apln	Chromaffin nAChRA7 low (mC11)	5.914	6.39e-08	2.45e-06
Apln	Cortex (mC9)	4.305	3.26e-05	0.000792
Apln	Z. fasciculata (mC16)	5.249	7.57e-07	2.48e-05
Aplnr	Endothelial (mC4)	6.657	4.65e-10	2.35e-08
Aplp1	Chromaffin nAChRA7 high (mC15)	19.108	3.95e-39	1.37e-36
Aplp1	Chromaffin nAChRA7 low (mC11)	10.164	3.52e-15	3.09e-13
Aplp2	Chromaffin nAChRA7 high (mC15)	4.392	8.53e-06	0.000233
Aplp2	Cortex (mC5)	11.33	2.13e-26	3.9e-24
Aplp2	Cortex (mC7)	13.485	1e-27	1.99e-25
Aplp2	Cortex (mC9)	5.296	6.77e-07	2.24e-05
Aplp2	Endothelial (mC2)	12.294	1.7e-30	3.89e-28
Aplp2	Endothelial (mC4)	6.74	1.82e-10	9.62e-09
Aplp2	Z. glomerulosa (mC1)	13.719	1.88e-39	6.62e-37
Apmap	Cortex (mC5)	5.081	9.3e-07	3.01e-05
Apmap	Z. glomerulosa (mC1)	6.116	2.23e-09	1.04e-07
Apob	Ambiguous (mC12)	3.436	0.000397	0.00751
Apobec1	Macrophages (mC3)	64.543	3.57e-223	0
Apobec2	Chromaffin nAChRA7 high (mC15)	4.134	3.34e-05	0.00081
Apobec3	Endothelial (mC2)	3.901	5.73e-05	0.00132
Apobec3	Macrophages (mC14)	14.945	1.96e-13	1.44e-11
Apobec3	Macrophages (mC3)	6.549	1.02e-10	5.54e-09
Apobec3	Macrophages (mC8)	7.285	3.66e-09	1.65e-07
Apobec3	T-cells (mC17)	7.165	1.31e-10	7.03e-09
Apobec3	T-cells (mC18)	6.172	1.94e-08	7.99e-07
Apobr	Macrophages (mC14)	5.429	1.26e-05	0.000332
Apobr	Macrophages (mC3)	8.599	2.78e-16	2.69e-14
Apobr	Macrophages (mC8)	4.29	6.02e-05	0.00138
Apoc3	Chromaffin nAChRA7 low (mC11)	3.52	0.000222	0.00447
Apod	Glial (mC10)	30.596	8.73e-37	2.73e-34
Apoe	Capsule (mC13)	16.192	1.88e-17	2e-15
Apoe	Endothelial (mC4)	5.579	3.88e-08	1.53e-06
Apoe	Glial (mC10)	31.696	1.07e-59	0
Apoe	Macrophages (mC3)	54.566	1.51e-255	0
Apoe	Mesenchymal (mC6)	9.216	4.04e-12	2.57e-10
Apol6	Chromaffin nAChRA7 low (mC11)	5.972	3e-08	1.21e-06
Apol7a	Chromaffin nAChRA7 high (mC15)	4.055	3.74e-05	0.000897
Apol7a	Cortex (mC5)	9.559	6.23e-21	8.38e-19
Apol7a	T-cells (mC18)	8.423	2.72e-12	1.76e-10
Apol7a	Z. fasciculata (mC16)	8.123	6.36e-13	4.41e-11
Apol7a	Z. glomerulosa (mC1)	3.873	5.59e-05	0.00129
Apol7b	Chromaffin nAChRA7 high (mC15)	6.541	2.32e-10	1.21e-08
Apol7b	Cortex (mC5)	13.187	2.39e-34	6.71e-32
Apol7b	T-cells (mC17)	4.305	2.45e-05	0.000612
Apol7b	T-cells (mC18)	11.175	4.68e-17	4.81e-15
Apol7b	Z. fasciculata (mC16)	12.349	6.44e-23	9.81e-21
Apol7b	Z. glomerulosa (mC1)	6.566	3.72e-11	2.13e-09
Apol7c	Cortex (mC5)	5.116	1.79e-07	6.47e-06
Apol7c	T-cells (mC18)	8.68	9.48e-13	6.44e-11
Apol7c	Z. fasciculata (mC16)	3.851	0.000122	0.00262
Apol7e	Chromaffin nAChRA7 high (mC15)	7.191	5.3e-12	3.32e-10
Apol7e	Cortex (mC5)	14.184	3.47e-38	1.16e-35
Apol7e	T-cells (mC17)	4.19	3.71e-05	0.00089
Apol7e	T-cells (mC18)	10.955	1.1e-16	1.1e-14
Apol7e	Z. fasciculata (mC16)	15.838	1.29e-34	3.66e-32
Apol7e	Z. glomerulosa (mC1)	7.521	5.19e-14	4.04e-12
Apol9a	Chromaffin nAChRA7 high (mC15)	4.462	9.06e-06	0.000246
Apol9a	Endothelial (mC2)	3.484	0.00028	0.00551
Apol9a	Z. fasciculata (mC16)	3.587	0.000301	0.00588
Apol9b	B-cells (mC19)	6.654	1.44e-08	6.04e-07
Apol9b	Chromaffin nAChRA7 high (mC15)	3.604	0.000228	0.00458
Apol9b	Chromaffin nAChRA7 low (mC11)	10.398	5.35e-21	7.24e-19
Apol9b	Endothelial (mC2)	3.35	0.000446	0.00833
Apol9b	Endothelial (mC4)	3.485	0.000337	0.00648
Apold1	Endothelial (mC2)	14.368	2.57e-36	7.85e-34
Apold1	Endothelial (mC4)	11.776	2.14e-22	3.15e-20
Apold1	Z. fasciculata (mC16)	5.455	1.07e-07	3.99e-06
Apoo	Cortex (mC5)	5.8	4.5e-08	1.77e-06
Apoo	Cortex (mC7)	3.84	0.000111	0.00241
Apoo	Z. glomerulosa (mC1)	6.576	1.93e-10	1.02e-08
Apool	Chromaffin nAChRA7 high (mC15)	5.115	5.6e-07	1.88e-05
Apool	Z. glomerulosa (mC1)	5.453	7.06e-08	2.69e-06
Apopt1	Cortex (mC5)	9.959	3.52e-17	3.66e-15
Apopt1	Cortex (mC7)	5.079	9.27e-07	3e-05
Apopt1	Cortex (mC9)	3.449	0.000505	0.00929
Apopt1	Z. glomerulosa (mC1)	18.732	1.86e-50	0
App	Chromaffin nAChRA7 high (mC15)	21.545	2.01e-71	0
App	Endothelial (mC2)	22.65	1.94e-87	0
App	Endothelial (mC4)	14.662	1.54e-34	4.35e-32
App	Glial (mC10)	5.195	8.15e-07	2.66e-05
App	Macrophages (mC3)	9.056	8.27e-19	9.6e-17
App	Z. glomerulosa (mC1)	8.28	2.3e-16	2.24e-14
Appbp2	Cortex (mC5)	4.898	1.84e-06	5.67e-05
Appbp2	Z. fasciculata (mC16)	5.156	9.22e-07	2.98e-05
Appbp2os	B-cells (mC19)	7.849	1.2e-12	8.1e-11
Appbp2os	Chromaffin nAChRA7 low (mC11)	10.761	9.63e-25	1.63e-22
Appbp2os	T-cells (mC17)	4.288	9.83e-06	0.000265
Appl1	Cortex (mC7)	3.367	0.000546	0.00995
Appl1	Z. fasciculata (mC16)	7.103	2.13e-10	1.12e-08
Appl1	Z. glomerulosa (mC1)	5.776	1.15e-08	4.86e-07
Appl2	Cortex (mC9)	3.738	0.000208	0.00422
Appl2	Z. fasciculata (mC16)	7.428	6.5e-11	3.62e-09
Aprt	Capsule (mC13)	8.06	3.8e-08	1.51e-06
Aprt	Chromaffin nAChRA7 high (mC15)	17.3	1.21e-40	4.43e-38
Aprt	Chromaffin nAChRA7 low (mC11)	4.395	2.1e-05	0.00053
Aprt	Cortex (mC5)	4.841	2.27e-06	6.87e-05
Aprt	Macrophages (mC3)	5.108	2.62e-07	9.26e-06
Aprt	Z. fasciculata (mC16)	6.45	2.95e-09	1.35e-07
Aqp1	Endothelial (mC4)	3.406	0.000452	0.00842
Aqp11	Chromaffin nAChRA7 high (mC15)	6.768	2.42e-10	1.26e-08
Aqp3	Cortex (mC5)	3.75	9.12e-05	0.00201
Aqp3	Z. fasciculata (mC16)	5.894	2.29e-09	1.06e-07
Aqp9	Cortex (mC5)	6.537	4.45e-11	2.52e-09
Aqp9	Z. fasciculata (mC16)	6.072	8.26e-09	3.56e-07
Aqr	Z. glomerulosa (mC1)	3.486	0.000296	0.00578
Ar	Capsule (mC13)	6.06	2.92e-06	8.67e-05
Ar	Cortex (mC5)	9.464	6.67e-16	6.24e-14
Ar	Cortex (mC7)	6.635	9.76e-10	4.74e-08
Ar	Cortex (mC9)	8.943	5.09e-13	3.57e-11
Ar	Mesenchymal (mC6)	6.791	3.57e-08	1.42e-06
Ar	Z. fasciculata (mC16)	18.775	2.26e-33	6.03e-31
Ar	Z. glomerulosa (mC1)	8.76	2.62e-16	2.54e-14
Araf	Chromaffin nAChRA7 high (mC15)	8.329	2.14e-14	1.74e-12
Araf	Chromaffin nAChRA7 low (mC11)	5.878	7.74e-08	2.93e-06
Araf	Cortex (mC5)	8.094	1.94e-13	1.43e-11
Araf	Cortex (mC7)	6.608	8.19e-10	4.02e-08
Araf	Z. fasciculata (mC16)	3.39	0.000515	0.00944
Araf	Z. glomerulosa (mC1)	13.259	3.24e-33	8.58e-31
Arap1	Capsule (mC13)	4.72	6.26e-05	0.00143
Arap1	Macrophages (mC14)	10.937	1.84e-10	9.75e-09
Arap1	Macrophages (mC3)	15.814	1.08e-42	4.28e-40
Arap2	Cortex (mC5)	3.647	0.000142	0.003
Arap2	Glial (mC10)	3.749	0.000208	0.00423
Arap2	T-cells (mC17)	5.553	1.89e-07	6.79e-06
Arap2	T-cells (mC18)	4.536	1.24e-05	0.000327
Arap2	Z. fasciculata (mC16)	6.253	5.88e-09	2.58e-07
Arap3	Endothelial (mC2)	16.352	4.38e-45	1.83e-42
Arap3	Endothelial (mC4)	13.408	7.61e-27	1.43e-24
Arap3	Macrophages (mC3)	7.069	4.4e-12	2.78e-10
Arc	Chromaffin nAChRA7 high (mC15)	6.41	1.46e-09	6.94e-08
Arc	Endothelial (mC2)	3.559	0.000214	0.00434
Arc	Endothelial (mC4)	4.71	3.26e-06	9.59e-05
Arcn1	Cortex (mC5)	3.688	0.000176	0.00364
Arcn1	Z. fasciculata (mC16)	6.727	5.18e-10	2.61e-08
Arcn1	Z. glomerulosa (mC1)	4.505	5.04e-06	0.000143
Arf2	Macrophages (mC3)	7.314	8.88e-13	6.05e-11
Arf2	Macrophages (mC8)	4.685	1.73e-05	0.000444
Arf3	Chromaffin nAChRA7 high (mC15)	4.62	4.41e-06	0.000127
Arf3	Z. fasciculata (mC16)	7.472	3.52e-11	2.02e-09
Arf6	Macrophages (mC14)	7.472	1.38e-07	5.06e-06
Arf6	Macrophages (mC3)	5.882	4.77e-09	2.12e-07
Arf6	Macrophages (mC8)	3.642	0.000401	0.00757
Arfgap1	Chromaffin nAChRA7 high (mC15)	3.926	6.94e-05	0.00157
Arfgap1	Cortex (mC5)	3.445	0.000429	0.00804
Arfgap1	Z. glomerulosa (mC1)	3.633	0.000177	0.00366
Arfgap2	Cortex (mC5)	5.339	3.19e-07	1.11e-05
Arfgap2	Z. glomerulosa (mC1)	6.714	8.36e-11	4.6e-09
Arfgap3	Chromaffin nAChRA7 high (mC15)	3.382	0.000476	0.0088
Arfgap3	Cortex (mC5)	3.571	0.000282	0.00554
Arfgef1	Chromaffin nAChRA7 high (mC15)	5.836	1.82e-08	7.54e-07
Arfgef1	Z. fasciculata (mC16)	6.394	5.12e-09	2.27e-07
Arfgef2	Cortex (mC9)	4.526	1.44e-05	0.000376
Arfgef2	Z. fasciculata (mC16)	7.99	5.77e-12	3.6e-10
Arfgef3	Chromaffin nAChRA7 high (mC15)	28.404	6.49e-58	0
Arfgef3	Chromaffin nAChRA7 low (mC11)	6.145	3.03e-08	1.22e-06
Arfip2	Chromaffin nAChRA7 high (mC15)	3.501	0.000317	0.00615
Arfip2	Cortex (mC5)	4.645	5.51e-06	0.000156
Arfip2	Cortex (mC7)	3.668	0.000203	0.00413
Arfip2	Cortex (mC9)	4	8.86e-05	0.00196
Arfip2	Z. glomerulosa (mC1)	6.211	1.37e-09	6.55e-08
Arfrp1	Cortex (mC5)	4.348	1.7e-05	0.000436
Arfrp1	Z. glomerulosa (mC1)	5.093	3.77e-07	1.3e-05
Arglu1	Capsule (mC13)	3.995	0.000316	0.00612
Arglu1	Cortex (mC5)	9.717	1.05e-17	1.14e-15
Arglu1	Cortex (mC7)	11.946	2.95e-22	4.31e-20
Arglu1	Cortex (mC9)	3.742	0.000199	0.00407
Arglu1	Endothelial (mC4)	12.063	4.34e-24	7.05e-22
Arglu1	Z. glomerulosa (mC1)	14.348	4.45e-38	1.48e-35
Arhgap1	Cortex (mC5)	4.214	2.81e-05	0.000692
Arhgap1	Z. glomerulosa (mC1)	4.21	1.86e-05	0.000475
Arhgap11a	Macrophages (mC3)	5.413	6.62e-08	2.53e-06
Arhgap12	Z. glomerulosa (mC1)	4.475	6.2e-06	0.000173
Arhgap15	Macrophages (mC14)	10.325	6.33e-10	3.14e-08
Arhgap15	Macrophages (mC3)	16.533	2.01e-45	6.19e-43
Arhgap15	Macrophages (mC8)	14.905	2.38e-18	2.67e-16
Arhgap15	T-cells (mC17)	10.486	3.18e-17	3.31e-15
Arhgap15	T-cells (mC18)	7.645	4.54e-11	2.57e-09
Arhgap15	Z. fasciculata (mC16)	4.796	2.55e-06	7.64e-05
Arhgap17	Macrophages (mC3)	7.896	1.83e-14	1.5e-12
Arhgap17	Z. fasciculata (mC16)	8.431	3.71e-13	2.64e-11
Arhgap18	Cortex (mC5)	6.024	1.45e-08	6.05e-07
Arhgap18	Cortex (mC7)	4.516	8.92e-06	0.000242
Arhgap18	Macrophages (mC14)	8.634	1.19e-08	5.01e-07
Arhgap18	Macrophages (mC3)	3.552	0.000217	0.0044
Arhgap18	Macrophages (mC8)	5.266	2.77e-06	8.25e-05
Arhgap18	Z. glomerulosa (mC1)	11.718	1.71e-25	3.01e-23
Arhgap19	Macrophages (mC3)	11.728	1.71e-26	3.15e-24
Arhgap21	Chromaffin nAChRA7 high (mC15)	7.071	4.15e-11	2.36e-09
Arhgap21	Cortex (mC7)	4.026	5.73e-05	0.00132
Arhgap21	Z. glomerulosa (mC1)	4.53	4.95e-06	0.000141
Arhgap22	Macrophages (mC3)	19.01	6.24e-53	0
Arhgap22	Macrophages (mC8)	4.798	1.25e-05	0.000331
Arhgap22	Z. fasciculata (mC16)	3.458	0.000453	0.00844
[truncated: 32,569 more rows]
