# Supplementary material for: Single-nuclei transcriptomes from human adrenal gland reveal distinct cellular identities of low and high-risk neuroblastoma tumors
Source: Nat Commun. 2021 Sep 7;12:5309. doi: 10.1038/s41467-021-24870-7 (PMC8423786; doi:10.1038/s41467-021-24870-7)
Supplement: Supplementary file 7 — Supplementary Data 5 [file 41467_2021_24870_MOESM7_ESM.xlsx]

## Sheet: Human AG to Mouse AG (Fig 1)
Supplementary Data 5
Human post-natal AG to mouse post-natal AG (Figure 1)
Cell cluster in human AG	Cell cluster in mouse AG (reference)	Number of genes in the specific signature of human AG shared with the specific signature of mouse AG	Genes in the specific signature of human AG shared with the specific signature of mouse AG	FDR	Significance
Chromaffin (hC4)	Chromaffin nAChR α7high (mC15)	63	ACE|ADCYAP1R1|AP3B2|ARFGEF3|CACNA1B|CACNA1D|CAMK2B|CELF3|CELF4|CHGA|CHGB|CHRNA3|CNKSR2|CRMP1|DBH|DGKB|DPYSL3|DUSP26|ELAVL4|EML5|FAM171B|FSTL5|GCGR|GPRASP1|GPRASP2|GRIA2|HMP19|KCNQ2|MAPT|MTCL1|MYT1|MYT1L|NT5DC2|PCLO|PHOX2A|PHOX2B|PLEKHA6|PPFIA2|PRUNE2|PTPRN|RAP1GAP2|SCG2|SCN3B|SCN9A|SGIP1|SLC18A1|SLC18A2|SNAP25|SNAP91|SRRM3|ST8SIA3|STXBP1|SYT1|SYT4|TACC2|TBX20|TLX2|TPPP3|UNC5A|UNC5C|UNC79|UNC80|YP…	<1E-50	**
Chromaffin (hC4)	Chromaffin nAChR α7low (mC11)	4	ATP1B1|CYB561|SLC31A1|UCHL1	0.00125691	**
Endothelial (hC6)	Endothelial (mC2)	3	ADGRL4|F8|PTPRB	0.00137771	**
Endothelial (hC6)	Endothelial (mC4)	23	ARHGEF15|BTNL9|CLDN5|DOCK6|DYSF|EFNA1|EFNB2|EGFL7|FLT1|FLT4|HSPG2|IGFBP5|KDR|LMO2|NOS3|PLAT|PLK2|PLVAP|RASIP1|SCARF1|SHANK3|SLC9A3R2|TMEM88	2.39201e-32	**
Macrophages (hC2)	Macrophages (mC14)	10	FGD2|FGL2|FMNL2|GSAP|HCLS1|IRF5|KCTD12|PTPN18|RNASE6|TRPM2	6.58144e-07	**
Macrophages (hC2)	Macrophages (mC3)	29	C1QA|C1QB|C1QC|C5AR1|CLEC7A|CSF1R|CSF3R|CTSB|DOK3|F13A1|FMN1|FRMD4B|LAIR1|LST1|MAF|MAFB|MRC1|MS4A14|MS4A7|MSR1|NPL|SAT1|SIGLEC1|SLC11A1|STAB1|TLR1|TMEM106A|TREM2|VSIR	1.97591e-37	**
Macrophages (hC2)	Macrophages (mC8)	4	ALOX5|CD163|EMILIN2|FGR	0.00337541	**
Mesenchymal (hC7)	Glial (mC10)	6	COL27A1|FBLN5|NGFR|NID1|S1PR3|SCN7A	0.0160937	*
Mesenchymal (hC7)	Mesenchymal (mC6)	14	ADAMTSL2|BGN|C7|COLEC11|CRISPLD2|CXCL12|CYP1B1|ERRFI1|GPX3|LUM|MFGE8|PDGFRB|STEAP4|WISP1	1.46212e-18	**
T-cells (hC10)	T-cells (mC17)	3	CD3D|CD3E|CD6	2.68355e-05	**
Human post-natal AG to human fetal AG (Dong et al. 2020)
Cell cluster in human AG	Cell cluster in human fetal AG (Dong et al. 2020, reference)	Number of genes in the specific signature of human AG shared with the signature of human fetal AG (Dong et al. 2020)	Genes in the specific signature of human AG shared with the signature of human fetal AG (Dong et al. 2020)	FDR	Significance
Chromaffin (hC4)	Non-cycling chromaffin cells+	60	ADM|AMPD2|ARC|ARFGEF3|ATP1B1|BAIAP2|CALY|CARTPT|CHGA|CHGB|CHRNA3|CYB561|DBH|DDC|DNALI1|DPP6|EFHC1|FAIM2|FAM162B|GCGR|GCH1|GRIA2|HTATSF1|JPH4|KCNQ2|KHDRBS3|LINC00632|LRRN2|MGAT4C|MIR7-3HG|NDRG4|NT5DC2|PCSK1N|PCSK2|PENK|PNMT|PPP1R1B|PRCD|PTPRN|RAB3C|RAMP1|RGS4|RSPH1|SCG2|SCG5|SEZ6L2|SLC18A1|SLC18A2|SLC22A17|SLC24A2|SLC31A1|SPOCK3|STXBP1|SYT1|SYT4|SYT5|TH|TIAM1|VAT1L|VWA5B2	<1E-50	**
Chromaffin (hC4)	Non-cycling sympathoblast+	43	AKR1C1|AKR1C2|ALCAM|ATP1A3|CADPS|CAMK2B|CD24|CELF4|CRMP1|DPYSL3|DUSP26|ELAVL4|ENO2|HAND1|INA|KRT19|MAP1A|MAP7|MAPT|MIAT|NEFM|PAK3|PCBP4|PHOX2A|PHOX2B|PRPH|RGS4|RGS5|RTN1|SCG3|SCG5|SCN3B|SCN9A|SLC6A2|SNAP25|STMN2|SULT4A1|SYT11|TAGLN3|TFAP2B|TMOD1|UCHL1|VSTM2L	7.38078e-41	**
Chromaffin (hC4)	Cycling chromaffin cells+	41	ADGRA1|ADM|ARC|ARFGEF3|BAIAP2|CADM2|CARTPT|CCP110|CHGA|CHGB|CNTN1|FAM162B|FLRT3|GCH1|HTATSF1|KCNQ2|MGAT4C|NDRG4|NEBL|NT5DC2|PCSK1N|PENK|PNMT|PPP1R1B|PTPRN|RAMP1|ROBO1|SAMD5|SCG2|SGPL1|SLC18A1|SLC24A2|SLC31A1|SPOCK3|SST|STXBP1|SYT4|SYT5|TH|TIAM1|VAT1L	3.68856e-28	**
Chromaffin (hC4)	Cycling sympathoblast+	22	ANK2|ATCAY|CCP110|CLASP2|ELAVL4|ENO2|HAND2|ICA1|INPP5F|MAP2|MYEF2|NBEA|NCAM1|PHOX2B|RP11-457P14.4|SESN3|SLC4A8|SNAP91|TFAP2B|TMX4|VSTM2L|ZNF704	6.11413e-12	**
Endothelial (hC6)	SCPs	11	DHRS3|GSN|HSPG2|ID1|IGFBP4|IGFBP5|NOSTRIN|PLAT|PLPP1|PRSS23|SERPINB6	3.54416e-07	**
Mesenchymal (hC7)	SCPs	20	BGN|C11orf96|C7|CALD1|COL1A1|COL1A2|COL6A2|CSRP1|EFEMP2|MATN2|MFGE8|MMP2|MXRA8|NGFR|NID1|NR2F1|RBPMS|SCN7A|TIMP1|VCL	1.67842e-16	**
Progenitor (hC1)	Cycling sympathoblast+	11	ASPM|BUB1B|ESCO2|KIF14|KIF4A|MCM10|MMS22L|NCAPH|NEK2|RTKN2|TOP2A	0.00741643	**
Progenitor (hC1)	Cycling chromaffin cells+	11	ANLN|ASPM|BUB1|BUB1B|KIF4A|LAMA3|MCM10|NEK2|PHGDH|RTKN2|TOP2A	0.0384807	*
Z. fasciculata (hC3)	SCPs	23	ALAS1|ATP1B3|AXL|CASP9|CYP11B1|GALNT2|GRAMD1B|HOXA5|HSPE1|LDLR|MC2R|PAPSS2|PMEPA1|RAB20|RP13-49I15.5|SH3BP5|SLC16A9|SLC26A2|STAR|YBX3|ZFAND5|ZNF503|ZNF536	5.18148e-18	**
Z. fasciculata (hC3)	Non-cycling chromaffin cells+	6	GUK1|MIDN|PRMT9|VEGFA|ZDBF2|ZNF331	0.0109995	*
Z. glomerulosa (hC5)	SCPs	5	ARRDC3|IRS1|PHACTR2|UGCG|VCAN	1.14092e-05	**
Human post-natal AG to mouse E13 adrenal anlagen
Cell cluster in human AG	Cell cluster in mouse E13 adrenal anlagen (reference)	Number of genes in the specific signature of human AG cluster shared with the specific signature of mouse E13 adrenal anlagen	Genes in the specific signature of human AG cluster shared with the specific signature of mouse E13 adrenal anlagen	FDR	Significance
Chromaffin (hC4)	Bridge cells	5	DPYSL3|HDAC9|OGDHL|ROBO1|TLX2	0.0123771	*
Chromaffin (hC4)	Chromaffin cells	71	ACE|ADGRB3|ADM|AHI1|ARHGAP36|BAIAP3|BSCL2|CACNA1D|CALY|CCDC148|CHD5|CHGA|CHGB|CNKSR2|CNTN3|CYB561|DBH|DDC|DGKB|DPP6|DRD2|DUSP26|DYNC2H1|EML5|ENO2|FAIM2|FSTL5|GCH1|GJD2|GNB3|GPRASP1|GPRASP2|GRIA4|HAND2|JPH4|KCNK9|KIF1A|KSR2|MAPRE3|OCRL|PCSK1N|PER3|PPFIA2|PRKCE|PTPRN|RAB3C|RGS4|RGS5|RIMBP2|RSPH1|RUNDC3A|SAMD11|SCG2|SCG5|SEZ6L|SEZ6L2|SLC18A1|SLC18A2|SLC24A2|SLC31A1|SLC4A8|SNAP25|SNAP91|SYT1|TH|TMEM1…	9.99827e-32	**
Chromaffin (hC4)	Sympathoblast cells	44	ABCC8|ADGRA1|AKAP6|ANK2|ARHGAP33|ATCAY|ATP1B1|CACNA1E|CACNA2D3|CARTPT|CRMP1|FAM171B|HMP19|INA|INPP5F|KCNQ2|KHDRBS3|MAP7|MARK1|MAST1|MPP2|NDRG4|NRSN1|PCSK2|PHOX2B|PKIA|PLEKHA6|PRPH|RET|RTN1|SCG3|SCN9A|SLC6A2|SPOCK3|SST|STMN2|SULT4A1|SYT11|TAGLN3|TMEM179|TMEM59L|TMOD1|UCHL1|VSTM2L	4.24645e-10	**
Endothelial (hC6)	SCPs	13	APOLD1|CASKIN2|CLEC14A|DHRS3|ELK3|EPHB4|HSPG2|KCNIP4|LDB2|LIMS2|PLAT|PRSS23|TM4SF1	0.0123771	*
Mesenchymal (hC7)	SCPs	31	CALD1|COL12A1|COL16A1|COL1A2|COL27A1|COL3A1|COL6A1|COL6A2|CRISPLD2|CSRP1|CTGF|CYR61|EFEMP2|F3|FBLN5|FERMT2|GPC3|LAMA2|MAMDC2|MATN2|MFGE8|MMP2|NGFR|NID1|NR2F1|PEAR1|PLA2R1|PLEKHG2|RBPMS|TAGLN|VCL	3.72138e-15	**
Progenitor (hC1)	Sympathoblast cells	22	ANLN|ARPP21|ASPM|ASXL3|BRCA1|BUB1|CENPI|CLDN11|DIAPH3|ESCO2|KIF14|KIF15|KIF4A|KNTC1|MCM10|MMS22L|MTUS2|NCAPH|NEK2|POLQ|RTKN2|TOP2A	0.0161073	*
