# Supplementary material for: Single-nuclei transcriptomes from human adrenal gland reveal distinct cellular identities of low and high-risk neuroblastoma tumors
Source: Nat Commun. 2021 Sep 7;12:5309. doi: 10.1038/s41467-021-24870-7 (PMC8423786; doi:10.1038/s41467-021-24870-7)
Supplement: Supplementary file 8 — Supplementary Data 6 [file 41467_2021_24870_MOESM8_ESM.xlsx]

## Sheet: hg10_NB.KEql10
#Gene	Cluster	Welch's t-value	p-value	FDR
A1BG	Undifferentiated (nC2)	3.97	3.94e-05	0.000355
A1BG-AS1	Endothellial (nC4)	4.19	1.8e-05	0.000177
A1BG-AS1	MSC (nC1)	4.111	3.08e-05	0.000285
A1BG-AS1	Undifferentiated (nC2)	3.871	5.73e-05	0.000496
A1CF	Undifferentiated (nC3)	7.666	2.26e-14	9.84e-13
A2M	Endothellial (nC4)	5.813	1.17e-08	2.34e-07
A2M	Undifferentiated (nC3)	8.816	2.35e-18	1.46e-16
A2ML1	Undifferentiated (nC3)	11.419	8.95e-29	1.18e-26
A4GALT	Endothellial (nC4)	4.594	3.85e-06	4.42e-05
A4GNT	MSC (nC1)	3.355	0.000492	0.00338
A4GNT	Undifferentiated (nC2)	3.819	7.2e-05	0.000607
AAAS	NOR (nC7)	6.567	1.36e-10	3.8e-09
AAAS	NOR (nC8)	5.084	3.11e-07	4.61e-06
AACS	Undifferentiated (nC2)	4.084	2.44e-05	0.000231
AADAC	Endothellial (nC4)	3.013	0.00145	0.00881
AADAC	MSC (nC1)	3.415	0.000388	0.00273
AADAC	Undifferentiated (nC2)	4.377	6.82e-06	7.41e-05
AADAC	Undifferentiated (nC3)	3.698	0.000116	0.000928
AADACL2	Undifferentiated (nC2)	3.636	0.000148	0.00116
AADACL2	Undifferentiated (nC3)	4.698	1.53e-06	1.94e-05
AADACL3	MSC (nC1)	2.963	0.00165	0.00983
AADACL3	Undifferentiated (nC2)	4.991	3.75e-07	5.46e-06
AADACL4	Undifferentiated (nC2)	4.62	2.26e-06	2.75e-05
AADAT	NOR (nC7)	3.14	0.000941	0.006
AADAT	NOR (nC8)	6.627	7.09e-11	2.06e-09
AAK1	NOR (nC9)	7.092	7.22e-12	2.4e-10
AAK1	T-cells (nC10)	4.737	4.04e-06	4.62e-05
AAK1	Undifferentiated (nC3)	3.098	0.000998	0.00632
AAMP	NOR (nC5)	3.64	0.000144	0.00113
AAMP	NOR (nC7)	4.708	2.01e-06	2.47e-05
AAMP	NOR (nC9)	6.564	1.93e-10	5.26e-09
AANAT	Endothellial (nC4)	3.059	0.00122	0.00755
AANAT	MSC (nC1)	5.322	1.33e-07	2.14e-06
AANAT	Undifferentiated (nC2)	6.7	2.16e-11	6.76e-10
AAR2	NOR (nC8)	3.637	0.00016	0.00124
AARD	Undifferentiated (nC2)	5.942	2.17e-09	4.99e-08
AARS	NOR (nC9)	5.043	4.83e-07	6.86e-06
AARS2	NOR (nC7)	3.127	0.000981	0.00623
AARSD1	Endothellial (nC4)	3.131	0.000995	0.00631
AASDHPPT	NOR (nC9)	6.404	4.68e-10	1.2e-08
AASS	Undifferentiated (nC3)	16.131	1.32e-52	0
AATF	Endothellial (nC4)	3.59	0.000206	0.00155
AATF	Undifferentiated (nC3)	4.368	6.94e-06	7.53e-05
AATK	MSC (nC1)	4.8	1.76e-06	2.2e-05
AATK	Undifferentiated (nC2)	5.062	2.58e-07	3.9e-06
AB015752.3	Undifferentiated (nC2)	3.172	0.000786	0.00512
AB015752.4	MSC (nC1)	3.809	9.93e-05	0.00081
AB015752.4	Undifferentiated (nC2)	4.699	1.54e-06	1.95e-05
AB019438.55	Undifferentiated (nC3)	4.131	1.97e-05	0.000191
AB019439.67	Endothellial (nC4)	3.033	0.00135	0.00824
AB019439.67	MSC (nC1)	4.234	1.87e-05	0.000182
AB019439.67	Undifferentiated (nC2)	4.726	1.39e-06	1.77e-05
AB019440.50	Endothellial (nC4)	3.013	0.00144	0.00876
AB019440.50	MSC (nC1)	4.063	3.66e-05	0.000333
AB019440.50	Undifferentiated (nC2)	4.696	1.58e-06	1.99e-05
ABALON	Endothellial (nC4)	6.057	9.09e-10	2.23e-08
ABALON	MSC (nC1)	3.835	9.19e-05	0.000756
ABALON	Undifferentiated (nC2)	3.496	0.000243	0.0018
ABAT	Undifferentiated (nC2)	3.214	0.000681	0.00451
ABC11-4932300O16.1	MSC (nC1)	6.611	2.33e-11	7.27e-10
ABC11-4932300O16.1	Undifferentiated (nC2)	3.091	0.00103	0.00652
ABC14-1188822O7.1	Undifferentiated (nC2)	3.441	0.000307	0.00222
ABC7-42404400C24.1	Undifferentiated (nC3)	4.126	2e-05	0.000194
ABC7-481722F1.2	Endothellial (nC4)	5.441	5.29e-08	9.28e-07
ABC7-481722F1.2	MSC (nC1)	11.624	3.94e-29	5.33e-27
ABC7-481722F1.2	Undifferentiated (nC2)	6.779	1.2e-11	3.89e-10
ABCA1	Macrophages (nC6)	13.704	5.2e-27	6.02e-25
ABCA1	Undifferentiated (nC3)	8.47	4.03e-17	2.26e-15
ABCA10	Undifferentiated (nC3)	15.259	1.01e-47	0
ABCA12	Undifferentiated (nC3)	12.254	1.42e-32	2.44e-30
ABCA13	Undifferentiated (nC3)	16.552	1.71e-55	0
ABCA2	NOR (nC7)	5.352	9.53e-08	1.58e-06
ABCA2	NOR (nC8)	5.758	9.9e-09	2.01e-07
ABCA3	NOR (nC5)	3.057	0.00115	0.00716
ABCA3	NOR (nC7)	7.514	4.26e-13	1.63e-11
ABCA3	NOR (nC9)	8.852	1.45e-16	7.78e-15
ABCA4	Undifferentiated (nC2)	6.271	3.06e-10	8.1e-09
ABCA4	Undifferentiated (nC3)	8.776	3.56e-18	2.18e-16
ABCA5	NOR (nC9)	5.156	2.73e-07	4.09e-06
ABCA5	Undifferentiated (nC3)	15.449	2.27e-49	0
ABCA6	Undifferentiated (nC2)	3.757	9.21e-05	0.000757
ABCA6	Undifferentiated (nC3)	18.866	7.53e-69	0
ABCA8	Undifferentiated (nC3)	13.939	7.89e-41	2.67e-38
ABCA9	Undifferentiated (nC3)	19.158	2.8e-70	0
ABCB1	NOR (nC9)	4.823	1.32e-06	1.7e-05
ABCB1	Undifferentiated (nC3)	11.226	6.34e-28	7.86e-26
ABCB10	Undifferentiated (nC3)	3.798	7.72e-05	0.000647
ABCB11	Undifferentiated (nC2)	3.76	9.14e-05	0.000752
ABCB11	Undifferentiated (nC3)	8.219	3.4e-16	1.76e-14
ABCB4	Undifferentiated (nC3)	11.723	3.99e-30	5.82e-28
ABCB5	Undifferentiated (nC2)	3.555	0.000201	0.00152
ABCB5	Undifferentiated (nC3)	10.283	6.59e-24	6.18e-22
ABCB6	Endothellial (nC4)	3.194	0.000789	0.00513
ABCB6	MSC (nC1)	5.306	1.43e-07	2.29e-06
ABCB6	Undifferentiated (nC2)	4.078	2.47e-05	0.000234
ABCB7	Undifferentiated (nC3)	4.264	1.1e-05	0.000113
ABCB8	NOR (nC7)	4.958	6.37e-07	8.81e-06
ABCB9	Undifferentiated (nC2)	3.624	0.000155	0.0012
ABCC10	NOR (nC7)	4.94	6.98e-07	9.56e-06
ABCC11	Undifferentiated (nC2)	5.347	5.98e-08	1.04e-06
ABCC11	Undifferentiated (nC3)	6.871	5.61e-12	1.89e-10
ABCC12	Undifferentiated (nC2)	4.335	8.31e-06	8.84e-05
ABCC12	Undifferentiated (nC3)	8.152	5.57e-16	2.84e-14
ABCC2	Undifferentiated (nC2)	4.765	1.14e-06	1.48e-05
ABCC2	Undifferentiated (nC3)	8.886	1.59e-18	1e-16
ABCC3	Macrophages (nC6)	7.493	6.12e-12	2.06e-10
ABCC3	Undifferentiated (nC2)	4.066	2.66e-05	0.00025
ABCC4	Undifferentiated (nC3)	11.517	2.56e-29	3.5e-27
ABCC5	NOR (nC7)	6.088	1.88e-09	4.35e-08
ABCC5	NOR (nC9)	7.634	2.89e-13	1.13e-11
ABCC6	Undifferentiated (nC2)	5.788	5.31e-09	1.14e-07
ABCC6	Undifferentiated (nC3)	4.057	2.67e-05	0.00025
ABCC8	Undifferentiated (nC2)	3.445	0.000301	0.00218
ABCC8	Undifferentiated (nC3)	3.903	5.07e-05	0.000445
ABCC9	Undifferentiated (nC3)	15.173	3.14e-47	0
ABCD2	Undifferentiated (nC2)	4.252	1.19e-05	0.000122
ABCD2	Undifferentiated (nC3)	3.053	0.00117	0.00725
ABCD3	Undifferentiated (nC3)	9.871	2.87e-22	2.4e-20
ABCD4	NOR (nC5)	3.063	0.00113	0.00704
ABCD4	NOR (nC7)	7.353	1.15e-12	4.19e-11
ABCE1	Endothellial (nC4)	3.83	8.49e-05	0.000703
ABCE1	Undifferentiated (nC3)	5.396	4.21e-08	7.53e-07
ABCF1	Endothellial (nC4)	3.125	0.00102	0.00642
ABCF1	NOR (nC8)	3.821	7.87e-05	0.000658
ABCG1	Endothellial (nC4)	3.154	0.000925	0.00591
ABCG1	Macrophages (nC6)	5.367	1.95e-07	3.03e-06
ABCG2	Undifferentiated (nC2)	3.554	0.000201	0.00152
ABCG2	Undifferentiated (nC3)	5.23	1.05e-07	1.74e-06
ABCG4	MSC (nC1)	3.843	8.28e-05	0.000688
ABCG4	Undifferentiated (nC2)	3.599	0.000168	0.0013
ABCG5	Undifferentiated (nC2)	4.033	3.04e-05	0.000282
ABCG5	Undifferentiated (nC3)	3.006	0.00136	0.00831
ABCG8	Undifferentiated (nC2)	4.924	5.25e-07	7.4e-06
ABCG8	Undifferentiated (nC3)	6.561	4.25e-11	1.28e-09
ABHD1	Undifferentiated (nC2)	3.474	0.000272	0.00199
ABHD10	Undifferentiated (nC2)	3.638	0.000145	0.00114
ABHD12	Macrophages (nC6)	4.891	1.53e-06	1.94e-05
ABHD12B	Undifferentiated (nC2)	3.02	0.00131	0.00803
ABHD12B	Undifferentiated (nC3)	9.477	1.08e-20	8.07e-19
ABHD13	Endothellial (nC4)	3.66	0.000158	0.00122
ABHD13	MSC (nC1)	3.33	0.000524	0.00357
ABHD14A	NOR (nC9)	4.261	1.53e-05	0.000152
ABHD14B	Endothellial (nC4)	3.217	0.000739	0.00485
ABHD14B	MSC (nC1)	4.444	8.33e-06	8.86e-05
ABHD15	Undifferentiated (nC2)	3.745	9.71e-05	0.000793
ABHD16A	Endothellial (nC4)	3.439	0.000311	0.00225
ABHD16A	MSC (nC1)	5.991	5.23e-09	1.12e-07
ABHD16A	NOR (nC5)	3.577	0.000183	0.0014
ABHD16A	Undifferentiated (nC2)	4.77	1.07e-06	1.41e-05
ABHD18	NOR (nC9)	3.094	0.00111	0.00697
ABHD18	Undifferentiated (nC3)	3.072	0.00109	0.00685
ABHD2	NOR (nC9)	8.238	6.7e-15	3.08e-13
ABHD3	Undifferentiated (nC2)	3.076	0.00109	0.00682
ABHD5	Undifferentiated (nC3)	7.132	9.48e-13	3.5e-11
ABHD6	Undifferentiated (nC2)	4.451	4.9e-06	5.5e-05
ABHD8	Endothellial (nC4)	6.427	1.35e-10	3.77e-09
ABHD8	MSC (nC1)	12.704	1.9e-33	3.5e-31
ABHD8	Undifferentiated (nC2)	5.475	2.85e-08	5.28e-07
ABI1	Endothellial (nC4)	3.192	0.000815	0.00528
ABI1	Macrophages (nC6)	3.598	0.000231	0.00173
ABI2	NOR (nC7)	3.219	0.000719	0.00473
ABI2	NOR (nC8)	4.554	3.59e-06	4.15e-05
ABI2	NOR (nC9)	7.713	1.66e-13	6.65e-12
ABI3	Endothellial (nC4)	4.062	3.54e-05	0.000323
ABI3	Macrophages (nC6)	3.856	9.38e-05	0.00077
ABI3BP	MSC (nC1)	3.798	0.000105	0.000852
ABI3BP	Undifferentiated (nC3)	16.287	1.52e-53	0
ABL1	MSC (nC1)	3.102	0.00114	0.00714
ABL1	NOR (nC8)	3.234	0.00067	0.00444
ABL2	Endothellial (nC4)	9.938	1.25e-19	8.54e-18
ABL2	MSC (nC1)	6.838	8.48e-11	2.44e-09
ABL2	Undifferentiated (nC3)	3.65	0.000137	0.00108
ABLIM1	Endothellial (nC4)	5.245	1.91e-07	2.97e-06
ABLIM1	NOR (nC9)	6.653	1.09e-10	3.07e-09
ABLIM1	Undifferentiated (nC3)	4.875	6.23e-07	8.64e-06
ABO	Endothellial (nC4)	4.063	3.49e-05	0.000319
ABO	Undifferentiated (nC2)	3.351	0.000424	0.00296
ABR	Macrophages (nC6)	4.634	4.43e-06	5.03e-05
ABR	NOR (nC5)	5.274	8.2e-08	1.38e-06
ABR	NOR (nC8)	8.382	6.52e-16	3.3e-14
ABRA	MSC (nC1)	3.864	8.08e-05	0.000674
ABRA	Undifferentiated (nC2)	4.154	1.8e-05	0.000176
ABRACL	MSC (nC1)	4.375	1.02e-05	0.000106
ABT1	Endothellial (nC4)	3.968	5.04e-05	0.000442
ABTB1	T-cells (nC10)	3.181	0.00103	0.00648
ABTB2	Undifferentiated (nC2)	4.901	5.89e-07	8.2e-06
AC000036.4	Endothellial (nC4)	4.219	1.87e-05	0.000182
AC000036.4	MSC (nC1)	3.545	0.000218	0.00164
AC000036.4	Undifferentiated (nC2)	4.234	1.3e-05	0.000131
AC000068.10	Endothellial (nC4)	6.405	1.08e-10	3.06e-09
AC000068.10	MSC (nC1)	11.181	3.57e-28	4.51e-26
AC000068.10	Macrophages (nC6)	3.089	0.00107	0.00672
AC000068.10	Undifferentiated (nC2)	4.289	9.99e-06	0.000104
AC000068.5	MSC (nC1)	3.633	0.000185	0.00142
AC000068.5	Undifferentiated (nC2)	3.592	0.000174	0.00133
AC000095.10	Endothellial (nC4)	4.891	7.36e-07	1e-05
AC000095.10	MSC (nC1)	11.327	1.04e-27	1.27e-25
AC000095.10	Undifferentiated (nC2)	5.917	2.33e-09	5.32e-08
AC000095.11	Endothellial (nC4)	5.49	4.99e-08	8.79e-07
AC000095.11	MSC (nC1)	14.919	1.46e-43	6.1e-41
AC000095.11	Undifferentiated (nC2)	6.468	7.89e-11	2.28e-09
AC000099.1	Undifferentiated (nC2)	3.342	0.000436	0.00304
AC000111.3	MSC (nC1)	3.945	5.85e-05	0.000506
AC000111.3	Undifferentiated (nC2)	4.047	2.87e-05	0.000267
AC000111.6	Endothellial (nC4)	4.121	2.57e-05	0.000242
AC000111.6	MSC (nC1)	6.643	1.19e-10	3.34e-09
AC000111.6	Undifferentiated (nC2)	6.278	2.9e-10	7.7e-09
AC000120.7	MSC (nC1)	4.961	4.87e-07	6.9e-06
AC000120.7	Undifferentiated (nC2)	4.291	9.96e-06	0.000104
AC000123.2	Undifferentiated (nC3)	4.753	1.16e-06	1.52e-05
AC000123.4	Endothellial (nC4)	3.245	0.000688	0.00455
AC000123.4	MSC (nC1)	3.312	0.000573	0.00387
AC000124.1	Endothellial (nC4)	3.916	6.11e-05	0.000525
AC000124.1	MSC (nC1)	6.306	9.7e-10	2.37e-08
AC000124.1	Undifferentiated (nC2)	4.959	4.3e-07	6.18e-06
AC000370.2	Endothellial (nC4)	4.163	2.12e-05	0.000204
AC000370.2	MSC (nC1)	10.601	2.92e-25	3.01e-23
AC000370.2	Undifferentiated (nC2)	4.327	8.41e-06	8.93e-05
AC000403.4	MSC (nC1)	3.687	0.00014	0.0011
AC000403.4	Undifferentiated (nC2)	4.682	1.66e-06	2.09e-05
AC000403.4	Undifferentiated (nC3)	3.002	0.00138	0.00843
AC001226.7	MSC (nC1)	9.537	2.6e-21	2.03e-19
AC001226.7	Undifferentiated (nC2)	3.805	7.5e-05	0.00063
AC002044.1	NOR (nC5)	5.613	1.33e-08	2.64e-07
AC002044.1	NOR (nC7)	10.411	1.09e-21	8.72e-20
AC002044.3	Endothellial (nC4)	2.968	0.00159	0.00955
AC002044.3	MSC (nC1)	4.833	1.45e-06	1.85e-05
AC002044.3	Undifferentiated (nC2)	4.719	1.4e-06	1.79e-05
AC002059.10	Undifferentiated (nC2)	3.558	0.000197	0.0015
AC002064.3	Endothellial (nC4)	5.26	1.48e-07	2.36e-06
AC002064.3	MSC (nC1)	12.027	2.65e-31	4.17e-29
AC002064.3	Undifferentiated (nC2)	6.149	6.38e-10	1.6e-08
AC002064.4	Endothellial (nC4)	4.078	2.91e-05	0.000271
AC002064.4	MSC (nC1)	5.559	5.92e-08	1.03e-06
AC002064.4	Undifferentiated (nC2)	4.583	2.61e-06	3.13e-05
AC002064.5	Endothellial (nC4)	3.029	0.00133	0.00817
AC002064.5	MSC (nC1)	5.592	2.93e-08	5.41e-07
AC002064.5	Undifferentiated (nC2)	5.967	1.88e-09	4.36e-08
AC002064.7	Endothellial (nC4)	3.774	0.000103	0.000836
AC002064.7	MSC (nC1)	5.197	2.91e-07	4.35e-06
AC002064.7	Undifferentiated (nC2)	5.125	1.89e-07	2.95e-06
AC002066.1	Endothellial (nC4)	5.48	3.87e-08	6.98e-07
AC002066.1	MSC (nC1)	12.125	6.98e-31	1.07e-28
AC002066.1	Undifferentiated (nC2)	6.557	5e-11	1.49e-09
AC002076.10	Endothellial (nC4)	4.26	1.41e-05	0.000142
AC002076.10	MSC (nC1)	10.977	1.57e-26	1.76e-24
AC002076.10	Undifferentiated (nC2)	5.913	2.49e-09	5.67e-08
AC002115.5	Endothellial (nC4)	5.349	4.93e-08	8.69e-07
AC002115.5	MSC (nC1)	9.015	2.02e-19	1.36e-17
AC002115.5	Undifferentiated (nC2)	3.145	0.000861	0.00555
AC002115.9	Endothellial (nC4)	5.495	4.65e-08	8.24e-07
AC002115.9	MSC (nC1)	9.758	1.92e-19	1.3e-17
AC002115.9	Undifferentiated (nC2)	6.378	1.52e-10	4.22e-09
AC002116.7	Undifferentiated (nC2)	4.005	3.43e-05	0.000314
AC002117.1	Endothellial (nC4)	6.112	1.57e-09	3.69e-08
AC002117.1	MSC (nC1)	14.306	4.14e-42	1.53e-39
AC002117.1	Macrophages (nC6)	4.311	1.1e-05	0.000114
AC002117.1	Undifferentiated (nC2)	5.587	1.57e-08	3.07e-07
AC002127.4	MSC (nC1)	2.974	0.00165	0.00987
AC002127.4	Undifferentiated (nC2)	5.801	4.87e-09	1.05e-07
AC002127.4	Undifferentiated (nC3)	3.355	0.000413	0.00289
AC002128.5	Endothellial (nC4)	3.616	0.000153	0.00119
AC002128.5	MSC (nC1)	7.093	8.58e-13	3.18e-11
AC002128.5	Undifferentiated (nC2)	3.921	4.86e-05	0.000428
AC002306.1	MSC (nC1)	3.064	0.00128	0.00786
AC002306.1	Undifferentiated (nC2)	4.087	2.42e-05	0.000229
AC002310.12	Undifferentiated (nC2)	3.524	0.000225	0.00169
AC002310.7	Endothellial (nC4)	3.749	9.1e-05	0.000749
AC002310.7	MSC (nC1)	3.83	8.88e-05	0.000732
AC002310.7	Undifferentiated (nC2)	4.606	2.51e-06	3.02e-05
AC002331.1	MSC (nC1)	7.696	1.12e-14	5.03e-13
AC002331.1	Undifferentiated (nC2)	4.889	6.33e-07	8.75e-06
AC002368.3	MSC (nC1)	5.96	1.44e-09	3.4e-08
AC002368.3	Undifferentiated (nC2)	3.456	0.00029	0.00211
AC002383.2	MSC (nC1)	7.507	2.23e-13	8.82e-12
AC002383.2	Undifferentiated (nC2)	4.939	4.72e-07	6.72e-06
AC002383.2	Undifferentiated (nC3)	3.232	0.000638	0.00425
AC002386.1	Endothellial (nC4)	3.21	0.00075	0.00491
AC002386.1	MSC (nC1)	4.676	2.51e-06	3.02e-05
AC002386.1	Undifferentiated (nC2)	5.427	3.86e-08	6.96e-07
AC002401.1	MSC (nC1)	3.418	0.000319	0.0023
AC002407.3	Undifferentiated (nC2)	3.587	0.00018	0.00138
AC002429.5	Undifferentiated (nC3)	7.131	1.01e-12	3.71e-11
AC002451.3	MSC (nC1)	3.59	0.000217	0.00163
AC002451.3	Undifferentiated (nC2)	4.12	2.09e-05	0.000201
AC002454.1	Endothellial (nC4)	4.859	1e-06	1.32e-05
AC002454.1	MSC (nC1)	8.349	3.37e-15	1.59e-13
AC002454.1	Undifferentiated (nC2)	5.406	4.18e-08	7.49e-07
AC002456.2	Endothellial (nC4)	4.485	4.97e-06	5.57e-05
AC002456.2	MSC (nC1)	5.388	1.09e-07	1.78e-06
AC002456.2	Undifferentiated (nC2)	3.794	7.85e-05	0.000656
AC002463.3	Endothellial (nC4)	3.558	0.000213	0.0016
AC002463.3	MSC (nC1)	5.603	4.06e-08	7.3e-07
AC002463.3	Undifferentiated (nC2)	5.177	1.4e-07	2.24e-06
AC002467.7	Endothellial (nC4)	4.03	3.87e-05	0.000349
AC002467.7	MSC (nC1)	5.86	1.01e-08	2.05e-07
AC002467.7	Undifferentiated (nC2)	4.335	8.08e-06	8.62e-05
AC002472.11	Endothellial (nC4)	3.987	4.48e-05	0.000399
AC002472.11	MSC (nC1)	5.695	2.59e-08	4.85e-07
AC002472.11	Undifferentiated (nC2)	7.189	8.62e-13	3.19e-11
AC002480.3	Endothellial (nC4)	3.223	0.00073	0.00479
AC002480.3	MSC (nC1)	4.6	3.79e-06	4.36e-05
AC002480.3	Undifferentiated (nC2)	3.092	0.00102	0.00646
AC002480.4	MSC (nC1)	3.943	5.62e-05	0.000487
AC002480.4	Undifferentiated (nC2)	4.714	1.46e-06	1.86e-05
AC002511.1	Undifferentiated (nC2)	5.612	1.43e-08	2.82e-07
AC002511.2	Endothellial (nC4)	6.239	9.46e-10	2.31e-08
AC002511.2	MSC (nC1)	15.641	4.58e-47	0
AC002511.2	Macrophages (nC6)	3.706	0.000147	0.00115
AC002511.2	Undifferentiated (nC2)	7.67	3.02e-14	1.3e-12
AC002511.3	Endothellial (nC4)	8.471	7.13e-17	3.93e-15
AC002511.3	MSC (nC1)	14.537	6.63e-43	2.64e-40
AC002511.3	Macrophages (nC6)	4.271	1.33e-05	0.000135
AC002511.3	Undifferentiated (nC2)	6.237	3.76e-10	9.82e-09
AC002519.8	Undifferentiated (nC2)	3.491	0.000254	0.00187
AC002519.8	Undifferentiated (nC3)	4.883	6.18e-07	8.57e-06
AC002539.1	MSC (nC1)	4.488	5.86e-06	6.47e-05
AC002539.1	Undifferentiated (nC2)	5.009	3.37e-07	4.96e-06
AC002539.1	Undifferentiated (nC3)	5.798	4.68e-09	1.01e-07
AC002550.6	Endothellial (nC4)	3.917	5.95e-05	0.000513
AC002550.6	MSC (nC1)	7.694	1.74e-13	6.95e-12
AC002550.6	Undifferentiated (nC2)	5.043	2.89e-07	4.31e-06
AC002551.1	Undifferentiated (nC2)	4.161	1.78e-05	0.000174
AC003005.2	Undifferentiated (nC2)	2.97	0.00153	0.00924
AC003009.1	Endothellial (nC4)	4.502	3.6e-06	4.17e-05
AC003009.1	MSC (nC1)	8.559	1.15e-17	6.74e-16
AC003009.1	Undifferentiated (nC2)	3.458	0.000285	0.00208
AC003051.1	Undifferentiated (nC2)	3.182	0.00076	0.00497
AC003051.1	Undifferentiated (nC3)	7.982	2.11e-15	1.02e-13
AC003075.4	Undifferentiated (nC3)	6.644	2.63e-11	8.14e-10
AC003077.1	MSC (nC1)	5.321	6.16e-08	1.06e-06
AC003084.2	Endothellial (nC4)	4.048	3.58e-05	0.000326
AC003084.2	MSC (nC1)	6.058	3.73e-09	8.18e-08
AC003084.2	Undifferentiated (nC2)	5.41	4.16e-08	7.46e-07
AC003088.1	Endothellial (nC4)	3.296	0.000573	0.00386
AC003088.1	MSC (nC1)	4.771	1.49e-06	1.89e-05
AC003088.1	Undifferentiated (nC2)	3.614	0.00016	0.00124
AC003090.1	MSC (nC1)	3.331	0.000523	0.00357
AC003090.1	Undifferentiated (nC2)	4.512	3.68e-06	4.25e-05
AC003092.1	MSC (nC1)	4.038	3.89e-05	0.000351
AC003092.1	Undifferentiated (nC2)	4.902	5.73e-07	8e-06
AC003092.1	Undifferentiated (nC3)	4.123	2.05e-05	0.000198
AC003092.2	MSC (nC1)	3.632	0.000187	0.00143
AC003092.2	Undifferentiated (nC2)	4.215	1.39e-05	0.00014
AC003101.1	Endothellial (nC4)	4.723	2.03e-06	2.49e-05
AC003101.1	MSC (nC1)	5.844	1.32e-08	2.62e-07
AC003101.1	Undifferentiated (nC2)	6.025	1.32e-09	3.14e-08
AC003102.3	Undifferentiated (nC2)	3.059	0.00115	0.00716
AC003102.3	Undifferentiated (nC3)	4.231	1.27e-05	0.000129
AC003104.1	MSC (nC1)	3.903	4.87e-05	0.000429
AC003104.1	Undifferentiated (nC2)	3.212	0.000686	0.00454
AC003664.1	Undifferentiated (nC2)	3.938	4.46e-05	0.000397
AC003665.1	MSC (nC1)	6.087	7.87e-10	1.95e-08
AC003665.1	Undifferentiated (nC2)	5.613	1.37e-08	2.71e-07
AC003682.16	Endothellial (nC4)	2.994	0.00154	0.00925
AC003682.16	MSC (nC1)	3.58	0.000226	0.00169
AC003682.16	Undifferentiated (nC2)	4.866	6.95e-07	9.52e-06
AC003958.2	MSC (nC1)	3	0.00156	0.00937
AC003958.2	Undifferentiated (nC2)	4.783	1.04e-06	1.38e-05
AC003973.4	Undifferentiated (nC2)	3.403	0.000351	0.00251
AC003973.4	Undifferentiated (nC3)	4.607	2.33e-06	2.83e-05
AC003984.1	MSC (nC1)	6.559	4.5e-11	1.35e-09
AC003984.1	Undifferentiated (nC2)	4.779	1.04e-06	1.37e-05
AC003984.1	Undifferentiated (nC3)	3.073	0.00109	0.00685
AC003985.1	MSC (nC1)	4.014	4.41e-05	0.000393
AC003985.1	Undifferentiated (nC2)	4.945	4.71e-07	6.71e-06
AC003986.5	Endothellial (nC4)	4.651	1.81e-06	2.25e-05
AC003986.5	MSC (nC1)	9.033	2.28e-19	1.53e-17
AC003986.5	Undifferentiated (nC2)	3.891	5.42e-05	0.000472
AC003986.6	MSC (nC1)	4.277	1.57e-05	0.000156
AC003986.6	Undifferentiated (nC2)	5.003	3.55e-07	5.2e-06
AC003988.1	Endothellial (nC4)	3.411	0.000378	0.00267
AC003988.1	MSC (nC1)	6.034	2.89e-09	6.48e-08
AC003988.1	Undifferentiated (nC2)	5.143	1.74e-07	2.72e-06
AC003991.3	Undifferentiated (nC3)	7.873	4.75e-15	2.22e-13
AC004009.1	Endothellial (nC4)	4.455	5.42e-06	6.03e-05
AC004009.1	MSC (nC1)	4.843	1.37e-06	1.75e-05
AC004009.1	Undifferentiated (nC2)	4.77	1.1e-06	1.45e-05
AC004009.2	Undifferentiated (nC2)	3.274	0.000552	0.00374
AC004009.3	Endothellial (nC4)	4.864	7.9e-07	1.07e-05
AC004009.3	MSC (nC1)	5.325	1.64e-07	2.58e-06
AC004009.3	Undifferentiated (nC2)	5.773	5.46e-09	1.16e-07
AC004012.1	Endothellial (nC4)	4.62	3.1e-06	3.64e-05
AC004012.1	MSC (nC1)	4.969	8.7e-07	1.17e-05
AC004012.1	Undifferentiated (nC2)	5.028	3.03e-07	4.5e-06
AC004014.3	Endothellial (nC4)	4.689	2.17e-06	2.65e-05
AC004014.3	MSC (nC1)	8.702	1.82e-16	9.67e-15
AC004014.3	Undifferentiated (nC2)	5.206	1.19e-07	1.94e-06
AC004019.13	Undifferentiated (nC2)	3.758	9.23e-05	0.000759
AC004041.2	MSC (nC1)	7.236	3.92e-13	1.51e-11
AC004041.2	Undifferentiated (nC2)	5.864	3.44e-09	7.6e-08
AC004051.2	Undifferentiated (nC2)	3.876	5.78e-05	0.0005
AC004053.1	Undifferentiated (nC3)	5.057	2.57e-07	3.88e-06
AC004054.1	Endothellial (nC4)	5.805	4.7e-09	1.01e-07
AC004054.1	MSC (nC1)	6.52	2.89e-10	7.69e-09
AC004054.1	Undifferentiated (nC2)	5.257	9.12e-08	1.52e-06
AC004066.3	Endothellial (nC4)	7.709	2.06e-14	9.02e-13
AC004066.3	MSC (nC1)	5.823	1.49e-08	2.93e-07
AC004066.3	Undifferentiated (nC2)	5.792	5e-09	1.07e-07
AC004066.5	Endothellial (nC4)	3.675	0.000144	0.00113
AC004066.5	MSC (nC1)	4.907	1.11e-06	1.45e-05
AC004066.5	Undifferentiated (nC2)	5.517	2.37e-08	4.47e-07
AC004069.2	Endothellial (nC4)	3.652	0.000154	0.0012
AC004069.2	MSC (nC1)	4.28	1.61e-05	0.00016
AC004069.2	Undifferentiated (nC2)	4.766	1.13e-06	1.48e-05
AC004069.3	Macrophages (nC6)	3.781	0.000121	0.00097
AC004076.7	Endothellial (nC4)	3.251	0.000673	0.00446
AC004076.7	MSC (nC1)	6.698	4.58e-11	1.37e-09
AC004076.7	Undifferentiated (nC2)	4.227	1.31e-05	0.000133
AC004112.4	MSC (nC1)	3.605	0.000201	0.00152
AC004112.4	Undifferentiated (nC2)	3.996	3.5e-05	0.00032
AC004125.3	Undifferentiated (nC2)	3.485	0.00026	0.00191
AC004125.3	Undifferentiated (nC3)	2.961	0.00158	0.00946
AC004156.3	Undifferentiated (nC2)	3.966	4.01e-05	0.000361
AC004158.2	Undifferentiated (nC3)	6.737	1.41e-11	4.54e-10
AC004158.3	MSC (nC1)	3.976	5.23e-05	0.000457
AC004158.3	Undifferentiated (nC2)	4.621	2.21e-06	2.69e-05
AC004158.3	Undifferentiated (nC3)	3.587	0.000176	0.00135
AC004160.4	Endothellial (nC4)	3.115	0.00104	0.00655
AC004160.4	MSC (nC1)	4.388	9.98e-06	0.000104
AC004160.4	Undifferentiated (nC2)	5.919	2.49e-09	5.65e-08
AC004221.2	Endothellial (nC4)	6.829	7.14e-12	2.38e-10
AC004221.2	MSC (nC1)	7.883	4.91e-14	2.07e-12
AC004221.2	Undifferentiated (nC2)	4.586	2.63e-06	3.15e-05
AC004231.2	Undifferentiated (nC2)	4.013	3.28e-05	0.000301
AC004237.1	Undifferentiated (nC2)	5.223	1.15e-07	1.88e-06
AC004237.1	Undifferentiated (nC3)	5.329	6.17e-08	1.07e-06
AC004257.1	Undifferentiated (nC2)	3.531	0.00022	0.00165
AC004381.6	Undifferentiated (nC3)	7.483	8.21e-14	3.38e-12
AC004448.2	Endothellial (nC4)	6.939	4.54e-12	1.55e-10
AC004448.2	MSC (nC1)	7.449	1.38e-12	5e-11
AC004448.2	Macrophages (nC6)	2.96	0.00167	0.00996
AC004448.2	Undifferentiated (nC2)	5.359	5.46e-08	9.54e-07
AC004448.5	Undifferentiated (nC2)	5.3	7.61e-08	1.29e-06
AC004448.5	Undifferentiated (nC3)	5.099	2.07e-07	3.19e-06
AC004455.1	Undifferentiated (nC2)	3.144	0.000865	0.00557
AC004463.6	Endothellial (nC4)	3.263	0.000623	0.00416
AC004463.6	MSC (nC1)	4.126	2.93e-05	0.000272
AC004463.6	Undifferentiated (nC2)	4.848	7.54e-07	1.02e-05
AC004471.10	MSC (nC1)	4.645	3.43e-06	3.99e-05
AC004471.10	Undifferentiated (nC2)	5.623	1.34e-08	2.66e-07
AC004471.9	MSC (nC1)	8.597	7.5e-18	4.48e-16
AC004485.3	Endothellial (nC4)	4.106	2.79e-05	0.00026
AC004485.3	MSC (nC1)	4.696	2.86e-06	3.39e-05
AC004485.3	Undifferentiated (nC2)	5.447	3.42e-08	6.24e-07
AC004510.3	Endothellial (nC4)	5.489	2.53e-08	4.73e-07
AC004510.3	MSC (nC1)	10.42	9.51e-25	9.47e-23
AC004510.3	Undifferentiated (nC2)	4.52	3.52e-06	4.09e-05
AC004535.2	Endothellial (nC4)	4.608	3.5e-06	4.06e-05
AC004535.2	MSC (nC1)	14.6	1.23e-43	5.19e-41
AC004535.2	Macrophages (nC6)	3.073	0.00129	0.00794
AC004535.2	Undifferentiated (nC2)	5.798	4.93e-09	1.06e-07
AC004538.3	Undifferentiated (nC3)	5.583	1.53e-08	3e-07
AC004540.4	Endothellial (nC4)	7.251	8.14e-13	3.03e-11
AC004540.4	MSC (nC1)	10.759	1.14e-22	9.79e-21
AC004540.4	Undifferentiated (nC2)	5.321	6.3e-08	1.09e-06
AC004540.5	NOR (nC5)	6.181	4.91e-10	1.26e-08
AC004540.5	NOR (nC7)	4.971	6.02e-07	8.36e-06
AC004543.2	MSC (nC1)	3.922	6.43e-05	0.000549
AC004543.2	Undifferentiated (nC2)	2.973	0.00151	0.00914
AC004549.6	Endothellial (nC4)	3.601	0.000194	0.00147
AC004549.6	MSC (nC1)	9.883	1.53e-22	1.3e-20
AC004549.6	Undifferentiated (nC2)	4.737	1.24e-06	1.61e-05
AC004562.1	Endothellial (nC4)	3.344	0.000471	0.00325
AC004562.1	MSC (nC1)	7.583	1.63e-13	6.51e-12
AC004562.1	Undifferentiated (nC2)	5.446	3.43e-08	6.26e-07
AC004603.4	Undifferentiated (nC2)	4.444	5.12e-06	5.72e-05
AC004603.4	Undifferentiated (nC3)	5.433	3.5e-08	6.38e-07
AC004623.3	MSC (nC1)	3.677	0.00012	0.00096
AC004691.5	Undifferentiated (nC2)	3.648	0.000142	0.00112
AC004692.4	MSC (nC1)	5.017	4.58e-07	6.54e-06
AC004692.4	Undifferentiated (nC2)	3.949	4.24e-05	0.00038
AC004702.2	Undifferentiated (nC2)	3.355	0.000419	0.00293
AC004741.3	Undifferentiated (nC2)	3.612	0.000162	0.00125
AC004741.3	Undifferentiated (nC3)	4.061	2.65e-05	0.000249
AC004744.3	MSC (nC1)	4.177	1.98e-05	0.000192
AC004744.3	Undifferentiated (nC2)	4.154	1.81e-05	0.000177
AC004775.5	Endothellial (nC4)	7.499	6.55e-14	2.72e-12
AC004775.5	MSC (nC1)	12.497	3.05e-34	5.97e-32
AC004775.5	Macrophages (nC6)	3.966	4.29e-05	0.000383
AC004775.5	Undifferentiated (nC2)	5.039	2.99e-07	4.45e-06
AC004782.1	Endothellial (nC4)	4.784	1.59e-06	2.01e-05
AC004782.1	MSC (nC1)	4.971	8.32e-07	1.12e-05
AC004782.1	Undifferentiated (nC2)	3.073	0.00109	0.00682
AC004837.5	MSC (nC1)	3.654	0.000165	0.00127
AC004854.4	Endothellial (nC4)	3.192	0.000773	0.00504
AC004854.4	MSC (nC1)	5.758	1.17e-08	2.34e-07
AC004854.4	Undifferentiated (nC2)	3.969	3.91e-05	0.000353
AC004862.6	Undifferentiated (nC3)	8.268	2.41e-16	1.27e-14
AC004869.2	MSC (nC1)	6.245	2.63e-10	7.02e-09
AC004869.2	Undifferentiated (nC2)	4.208	1.45e-05	0.000145
AC004870.3	Endothellial (nC4)	3.475	0.000287	0.00209
AC004870.3	MSC (nC1)	5.076	4.55e-07	6.5e-06
AC004870.3	Undifferentiated (nC2)	4.73	1.33e-06	1.71e-05
AC004870.4	MSC (nC1)	4.069	3.43e-05	0.000314
AC004870.4	Undifferentiated (nC2)	3.887	5.48e-05	0.000477
AC004878.2	NOR (nC5)	5.731	6.72e-09	1.41e-07
AC004878.2	NOR (nC7)	9.131	8.33e-18	4.96e-16
AC004878.8	NOR (nC5)	5.471	2.89e-08	5.35e-07
AC004878.8	NOR (nC7)	3.975	4.52e-05	0.000401
AC004895.4	MSC (nC1)	3.119	0.00107	0.00674
AC004895.4	Undifferentiated (nC2)	5.408	4.39e-08	7.81e-07
AC004901.1	Undifferentiated (nC2)	4.075	2.56e-05	0.000241
AC004906.3	Endothellial (nC4)	3.975	4.62e-05	0.000409
AC004906.3	MSC (nC1)	11.213	1.75e-28	2.26e-26
AC004906.3	Undifferentiated (nC2)	3.89	5.4e-05	0.000471
AC004920.3	Endothellial (nC4)	3.504	0.000236	0.00175
AC004920.3	MSC (nC1)	7.72	9.76e-15	4.41e-13
AC004920.3	Undifferentiated (nC2)	3.879	5.67e-05	0.000491
AC004941.3	Undifferentiated (nC2)	4.775	1.08e-06	1.42e-05
AC004945.2	NOR (nC5)	4.31	9e-06	9.49e-05
AC004945.2	NOR (nC7)	4.744	1.68e-06	2.1e-05
AC004945.2	NOR (nC9)	4.867	1.05e-06	1.39e-05
AC004945.2	Undifferentiated (nC3)	4.42	5.41e-06	6.01e-05
AC004947.2	MSC (nC1)	4.365	1.06e-05	0.000109
AC004947.2	Undifferentiated (nC2)	4.622	2.23e-06	2.71e-05
AC004951.6	NOR (nC5)	4.063	2.61e-05	0.000246
AC004951.6	NOR (nC7)	7.509	3.64e-13	1.41e-11
AC004987.7	NOR (nC5)	3.095	0.00101	0.00639
AC004987.7	NOR (nC7)	4.303	1.15e-05	0.000118
AC004988.1	Undifferentiated (nC2)	2.99	0.00144	0.00872
AC004988.1	Undifferentiated (nC3)	3.275	0.000549	0.00372
AC005008.2	Endothellial (nC4)	4.554	4.2e-06	4.78e-05
AC005008.2	MSC (nC1)	7.546	8.87e-13	3.28e-11
AC005008.2	Undifferentiated (nC2)	5.59	1.53e-08	2.99e-07
AC005009.1	Endothellial (nC4)	5.698	1.85e-08	3.57e-07
AC005009.1	MSC (nC1)	14.81	7.54e-42	2.74e-39
AC005009.1	Macrophages (nC6)	3.382	0.000428	0.00298
AC005009.1	Undifferentiated (nC2)	6.473	7.54e-11	2.19e-09
AC005009.2	MSC (nC1)	4.223	1.78e-05	0.000175
AC005009.2	Undifferentiated (nC2)	4.204	1.44e-05	0.000145
AC005013.5	Endothellial (nC4)	6.114	8.36e-10	2.06e-08
AC005013.5	MSC (nC1)	12.116	3.23e-31	5.05e-29
AC005013.5	Undifferentiated (nC2)	5.19	1.29e-07	2.08e-06
AC005017.1	Undifferentiated (nC2)	2.961	0.00158	0.00948
AC005017.1	Undifferentiated (nC3)	3.492	0.000251	0.00186
AC005019.3	Endothellial (nC4)	6.877	5.48e-12	1.85e-10
AC005019.3	MSC (nC1)	12.115	3.74e-32	6.22e-30
AC005019.3	Undifferentiated (nC2)	5.002	3.5e-07	5.14e-06
AC005022.1	Undifferentiated (nC2)	4.131	2.02e-05	0.000195
AC005022.1	Undifferentiated (nC3)	3.305	0.000492	0.00338
AC005027.4	Undifferentiated (nC2)	3.784	8.32e-05	0.000691
AC005029.1	Endothellial (nC4)	5.471	3.73e-08	6.76e-07
AC005029.1	MSC (nC1)	4.889	1.24e-06	1.6e-05
AC005029.1	Undifferentiated (nC2)	6.368	1.65e-10	4.54e-09
AC005041.9	Undifferentiated (nC2)	5.2	1.29e-07	2.08e-06
AC005042.4	Undifferentiated (nC2)	5.071	2.55e-07	3.85e-06
AC005042.5	Endothellial (nC4)	4.831	7.58e-07	1.03e-05
AC005042.5	MSC (nC1)	4.619	3.76e-06	4.33e-05
AC005042.5	Undifferentiated (nC2)	4.936	4.99e-07	7.06e-06
AC005062.2	NOR (nC5)	12.826	1.31e-35	2.86e-33
AC005062.2	NOR (nC7)	10.571	5.52e-23	4.85e-21
AC005062.2	NOR (nC8)	7.309	6.95e-13	2.6e-11
AC005062.2	NOR (nC9)	16.871	1.22e-46	0
AC005076.5	Endothellial (nC4)	6.784	8.55e-12	2.82e-10
AC005076.5	MSC (nC1)	5.069	5.03e-07	7.11e-06
AC005076.5	Macrophages (nC6)	3.613	0.000165	0.00128
AC005076.5	Undifferentiated (nC2)	4.123	2.07e-05	0.000199
AC005082.12	MSC (nC1)	3.671	0.000162	0.00126
AC005083.1	MSC (nC1)	4.244	1.73e-05	0.00017
AC005083.1	Undifferentiated (nC2)	4.983	3.89e-07	5.64e-06
AC005104.3	Endothellial (nC4)	8.939	2.94e-18	1.81e-16
AC005104.3	MSC (nC1)	15.614	1.14e-46	0
AC005104.3	Macrophages (nC6)	3.523	0.000296	0.00215
AC005104.3	Undifferentiated (nC2)	6.768	1.29e-11	4.16e-10
AC005150.1	Endothellial (nC4)	3.752	0.000112	0.000905
AC005150.1	MSC (nC1)	10.693	7.52e-26	8.03e-24
AC005150.1	Undifferentiated (nC2)	4.615	2.2e-06	2.69e-05
AC005152.3	Endothellial (nC4)	3.782	9.91e-05	0.000808
AC005152.3	MSC (nC1)	6.042	4.68e-09	1.01e-07
AC005152.3	Undifferentiated (nC2)	6.845	7.78e-12	2.58e-10
AC005154.6	NOR (nC5)	4.053	2.71e-05	0.000254
AC005154.6	NOR (nC8)	4.541	3.75e-06	4.32e-05
AC005154.6	Undifferentiated (nC3)	3.075	0.00108	0.00677
AC005160.3	Endothellial (nC4)	3.635	0.000174	0.00134
AC005160.3	MSC (nC1)	5.404	5.3e-08	9.28e-07
AC005160.3	Undifferentiated (nC2)	4.197	1.49e-05	0.000149
AC005162.4	MSC (nC1)	3.429	0.000363	0.00258
AC005162.4	Undifferentiated (nC2)	2.969	0.00154	0.00926
AC005162.5	MSC (nC1)	6.248	2.44e-10	6.56e-09
AC005197.2	Endothellial (nC4)	3.499	0.000274	0.00201
AC005197.2	MSC (nC1)	4.731	2.34e-06	2.84e-05
AC005197.2	Undifferentiated (nC2)	4.092	2.36e-05	0.000224
AC005220.3	Endothellial (nC4)	3.653	0.000158	0.00123
AC005220.3	MSC (nC1)	4.869	1.27e-06	1.64e-05
AC005220.3	Undifferentiated (nC2)	5.282	8.32e-08	1.4e-06
AC005235.1	Undifferentiated (nC2)	3.967	3.98e-05	0.000358
AC005235.1	Undifferentiated (nC3)	4.36	7.24e-06	7.82e-05
AC005237.4	MSC (nC1)	6.148	4.56e-10	1.17e-08
AC005237.4	Undifferentiated (nC2)	3.947	4.36e-05	0.000389
AC005253.2	Undifferentiated (nC2)	4.336	8.28e-06	8.82e-05
AC005264.2	Undifferentiated (nC2)	4.487	4.26e-06	4.85e-05
AC005276.1	Undifferentiated (nC2)	5.765	5.95e-09	1.26e-07
AC005281.1	Undifferentiated (nC3)	6.704	1.77e-11	5.6e-10
AC005301.8	Endothellial (nC4)	3.516	0.000263	0.00193
AC005301.8	MSC (nC1)	6.269	7.2e-10	1.79e-08
AC005301.8	Undifferentiated (nC2)	7.824	9.58e-15	4.33e-13
AC005301.9	Undifferentiated (nC3)	10.224	9.97e-24	9.24e-22
AC005304.1	MSC (nC1)	5.314	5.87e-08	1.02e-06
AC005307.1	Endothellial (nC4)	3.385	0.000422	0.00295
AC005307.1	MSC (nC1)	4.703	2.58e-06	3.09e-05
AC005307.1	Undifferentiated (nC2)	6.253	3.55e-10	9.3e-09
AC005307.4	MSC (nC1)	3.036	0.00139	0.00846
AC005307.4	Undifferentiated (nC2)	4.527	3.48e-06	4.04e-05
AC005307.5	MSC (nC1)	3.127	0.00103	0.0065
AC005307.5	Undifferentiated (nC2)	4.623	2.23e-06	2.71e-05
AC005307.5	Undifferentiated (nC3)	3.308	0.00049	0.00336
AC005324.6	MSC (nC1)	3.459	0.000341	0.00244
AC005324.6	Undifferentiated (nC2)	4.38	6.8e-06	7.4e-05
AC005324.7	Endothellial (nC4)	5.636	2.28e-08	4.31e-07
AC005324.7	MSC (nC1)	7.116	1.38e-11	4.44e-10
AC005324.7	Macrophages (nC6)	3.389	0.000406	0.00285
AC005324.7	Undifferentiated (nC2)	6.618	3.29e-11	1e-09
AC005330.2	Undifferentiated (nC2)	3.399	0.000356	0.00253
AC005355.2	Undifferentiated (nC2)	3.864	6.1e-05	0.000524
AC005355.3	Endothellial (nC4)	3.557	0.000219	0.00164
AC005355.3	MSC (nC1)	6.614	9.47e-11	2.71e-09
AC005355.3	Undifferentiated (nC2)	4.552	3.07e-06	3.62e-05
AC005356.1	Endothellial (nC4)	3.409	0.000379	0.00268
AC005356.1	MSC (nC1)	9.832	1.87e-22	1.58e-20
AC005356.1	Undifferentiated (nC2)	3.795	7.88e-05	0.000658
AC005358.3	Endothellial (nC4)	4.267	1.43e-05	0.000143
AC005358.3	MSC (nC1)	5.703	2.59e-08	4.84e-07
AC005358.3	Undifferentiated (nC2)	5.977	1.73e-09	4.03e-08
AC005363.11	Endothellial (nC4)	7.348	2.15e-13	8.49e-12
AC005363.11	MSC (nC1)	12.637	1.27e-34	2.56e-32
AC005363.11	Undifferentiated (nC2)	4.79	9.88e-07	1.31e-05
AC005387.2	Endothellial (nC4)	3.573	0.000179	0.00138
AC005387.2	MSC (nC1)	6.491	4.99e-11	1.49e-09
AC005387.2	Undifferentiated (nC2)	3.457	0.000292	0.00212
AC005392.13	Undifferentiated (nC2)	4.069	2.61e-05	0.000246
AC005392.13	Undifferentiated (nC3)	3.045	0.0012	0.00743
AC005394.1	Endothellial (nC4)	7.085	1.26e-12	4.58e-11
AC005394.1	MSC (nC1)	12.14	1.9e-32	3.25e-30
AC005394.1	Undifferentiated (nC2)	4.985	3.89e-07	5.64e-06
AC005481.5	Undifferentiated (nC2)	3.534	0.000216	0.00162
AC005487.2	Endothellial (nC4)	2.982	0.00157	0.00943
AC005487.2	MSC (nC1)	4.671	2.75e-06	3.28e-05
AC005487.2	Undifferentiated (nC2)	5.168	1.52e-07	2.41e-06
AC005498.3	MSC (nC1)	4.46	4.25e-06	4.84e-05
AC005498.4	Endothellial (nC4)	4.289	1.32e-05	0.000134
AC005498.4	MSC (nC1)	13.274	2.41e-37	5.99e-35
AC005498.4	Macrophages (nC6)	3.778	9.41e-05	0.000772
AC005498.4	Undifferentiated (nC2)	5.715	7.89e-09	1.63e-07
AC005518.2	Endothellial (nC4)	6.461	8.94e-11	2.56e-09
AC005518.2	MSC (nC1)	12.015	2.43e-31	3.83e-29
AC005518.2	Undifferentiated (nC2)	5.126	1.84e-07	2.87e-06
AC005519.4	MSC (nC1)	3.184	0.000735	0.00482
AC005522.7	Undifferentiated (nC2)	4.974	4.07e-07	5.88e-06
AC005532.5	MSC (nC1)	3.752	0.00012	0.000961
AC005532.5	Undifferentiated (nC2)	4.207	1.43e-05	0.000143
AC005534.8	Endothellial (nC4)	5.211	1.67e-07	2.62e-06
AC005534.8	MSC (nC1)	8.379	2.35e-15	1.13e-13
AC005534.8	Undifferentiated (nC2)	5.926	2.31e-09	5.29e-08
AC005537.2	Undifferentiated (nC3)	10.629	2.14e-25	2.22e-23
AC005538.3	Endothellial (nC4)	4.261	1.42e-05	0.000143
AC005538.3	MSC (nC1)	6.804	2.59e-11	8.02e-10
AC005538.3	Undifferentiated (nC2)	5.469	3.1e-08	5.7e-07
AC005538.5	Endothellial (nC4)	5.025	4.74e-07	6.74e-06
AC005538.5	MSC (nC1)	12.66	4.62e-34	8.89e-32
AC005538.5	Macrophages (nC6)	2.974	0.00159	0.00955
AC005538.5	Undifferentiated (nC2)	6.251	3.31e-10	8.73e-09
AC005539.4	MSC (nC1)	7.475	6.77e-14	2.81e-12
AC005539.4	Undifferentiated (nC2)	5.334	6.46e-08	1.11e-06
AC005546.2	Undifferentiated (nC2)	4.138	1.96e-05	0.00019
AC005550.3	MSC (nC1)	4.772	1.56e-06	1.98e-05
AC005550.3	Undifferentiated (nC2)	4.919	5.34e-07	7.5e-06
AC005550.4	Endothellial (nC4)	3.356	0.000464	0.00321
AC005550.4	MSC (nC1)	4.517	5.76e-06	6.37e-05
AC005550.4	Undifferentiated (nC2)	5.232	1.09e-07	1.8e-06
AC005550.5	MSC (nC1)	5.836	2.99e-09	6.69e-08
AC005562.1	NOR (nC5)	4.849	7.11e-07	9.71e-06
AC005562.1	NOR (nC7)	5.049	3.82e-07	5.55e-06
AC005562.1	Undifferentiated (nC3)	4.599	2.36e-06	2.86e-05
AC005578.3	MSC (nC1)	5.099	3.67e-07	5.35e-06
AC005578.3	Undifferentiated (nC2)	4.017	3.25e-05	0.000299
AC005592.1	Endothellial (nC4)	6.582	4.66e-11	1.39e-09
AC005592.1	MSC (nC1)	6.069	3.86e-09	8.45e-08
AC005592.1	Undifferentiated (nC2)	5.435	3.53e-08	6.43e-07
AC005592.2	MSC (nC1)	3.016	0.00148	0.00894
AC005592.2	Undifferentiated (nC2)	4.008	3.35e-05	0.000307
AC005592.2	Undifferentiated (nC3)	3.794	7.93e-05	0.000662
AC005592.3	Endothellial (nC4)	3.89	6.39e-05	0.000547
AC005592.3	MSC (nC1)	4.12	3.1e-05	0.000287
AC005592.3	Undifferentiated (nC2)	5.622	1.37e-08	2.71e-07
AC005593.2	Endothellial (nC4)	5.042	2.62e-07	3.96e-06
AC005593.2	MSC (nC1)	4.051	3.96e-05	0.000357
AC005593.2	Undifferentiated (nC2)	5.06	2.69e-07	4.05e-06
AC005609.17	Endothellial (nC4)	6.447	8.09e-11	2.34e-09
AC005609.17	MSC (nC1)	11.111	6.36e-28	7.87e-26
AC005609.17	Macrophages (nC6)	3.19	0.000759	0.00496
AC005609.17	Undifferentiated (nC2)	3.946	4.23e-05	0.000379
AC005614.3	Undifferentiated (nC2)	4.64	2.06e-06	2.53e-05
AC005616.1	Undifferentiated (nC2)	3.629	0.000153	0.00119
AC005616.2	Endothellial (nC4)	3.613	0.000188	0.00143
AC005616.2	MSC (nC1)	3.448	0.00034	0.00243
AC005616.2	Undifferentiated (nC2)	5.361	5.55e-08	9.68e-07
AC005618.6	MSC (nC1)	3.818	8.85e-05	0.000731
AC005618.6	Undifferentiated (nC2)	4.379	6.79e-06	7.39e-05
AC005618.9	Endothellial (nC4)	3.006	0.00148	0.00896
AC005618.9	MSC (nC1)	10.277	2.12e-24	2.06e-22
AC005618.9	Undifferentiated (nC2)	4.019	3.19e-05	0.000294
AC005682.5	Endothellial (nC4)	4.259	1.58e-05	0.000157
AC005682.5	MSC (nC1)	3.151	0.000968	0.00616
AC005682.5	Undifferentiated (nC2)	3.406	0.000346	0.00247
AC005703.2	Endothellial (nC4)	6.29	2.21e-10	5.96e-09
AC005703.2	MSC (nC1)	11.029	1.64e-27	1.98e-25
AC005703.2	Macrophages (nC6)	3.004	0.00141	0.00856
AC005703.2	Undifferentiated (nC2)	4.28	1.03e-05	0.000107
AC005703.3	Endothellial (nC4)	3.655	0.000159	0.00123
AC005703.3	MSC (nC1)	3.748	0.000124	0.000988
AC005703.3	Undifferentiated (nC2)	5.577	1.73e-08	3.36e-07
AC005740.5	MSC (nC1)	4.427	8.07e-06	8.61e-05
AC005740.5	Undifferentiated (nC2)	3.892	5.37e-05	0.000468
AC005740.6	Endothellial (nC4)	5.97	1.44e-09	3.4e-08
AC005740.6	MSC (nC1)	10.034	1.91e-23	1.73e-21
AC005740.6	Macrophages (nC6)	3.1	0.00101	0.00639
AC005740.6	Undifferentiated (nC2)	4.385	6.81e-06	7.41e-05
AC005753.1	MSC (nC1)	7.651	1.5e-14	6.66e-13
AC005753.1	Undifferentiated (nC2)	3.571	0.000188	0.00143
AC005754.7	Endothellial (nC4)	6.523	5.59e-11	1.65e-09
AC005754.7	MSC (nC1)	11.776	1.51e-30	2.25e-28
AC005754.7	Undifferentiated (nC2)	4.46	4.49e-06	5.09e-05
AC005754.8	MSC (nC1)	3.881	6.65e-05	0.000566
AC005754.8	Undifferentiated (nC2)	4.695	1.56e-06	1.98e-05
AC005757.6	MSC (nC1)	3.091	0.00115	0.00719
AC005757.6	Undifferentiated (nC2)	4.709	1.5e-06	1.91e-05
AC005772.2	Endothellial (nC4)	5.051	3.91e-07	5.67e-06
AC005772.2	MSC (nC1)	6.834	5.3e-11	1.57e-09
AC005772.2	Macrophages (nC6)	3.078	0.00113	0.00709
AC005772.2	Undifferentiated (nC2)	5.759	5.58e-09	1.19e-07
AC005775.2	Endothellial (nC4)	3.122	0.00101	0.00639
AC005775.2	MSC (nC1)	3.999	4.87e-05	0.000429
AC005775.2	Undifferentiated (nC2)	3.943	4.36e-05	0.000388
AC005780.1	Undifferentiated (nC2)	4.73	1.33e-06	1.71e-05
AC005780.1	Undifferentiated (nC3)	3.373	0.000388	0.00273
AC005786.6	Undifferentiated (nC2)	3.991	3.62e-05	0.000329
AC005796.2	MSC (nC1)	4.229	1.21e-05	0.000124
AC005863.1	MSC (nC1)	3.131	0.00101	0.00637
AC005863.1	Undifferentiated (nC2)	4.32	8.84e-06	9.33e-05
AC005863.2	Endothellial (nC4)	4.87	8.5e-07	1.14e-05
AC005863.2	MSC (nC1)	6.001	5.81e-09	1.23e-07
AC005863.2	Undifferentiated (nC2)	6.634	2.98e-11	9.15e-10
AC005915.1	Undifferentiated (nC2)	3.695	0.000119	0.000949
AC005921.2	MSC (nC1)	3.798	0.000102	0.000833
AC005921.2	Undifferentiated (nC2)	4.769	1.11e-06	1.45e-05
AC005922.3	Undifferentiated (nC2)	4.137	1.95e-05	0.000189
AC005922.3	Undifferentiated (nC3)	7.556	5.09e-14	2.14e-12
AC005932.1	MSC (nC1)	3.422	0.000396	0.00278
AC005932.1	Undifferentiated (nC2)	4.114	2.15e-05	0.000207
AC006000.5	Endothellial (nC4)	4.281	1.27e-05	0.000129
AC006000.5	MSC (nC1)	5.895	9.66e-09	1.97e-07
AC006000.5	Undifferentiated (nC2)	5.326	6.51e-08	1.12e-06
AC006003.3	Endothellial (nC4)	4.473	4.17e-06	4.76e-05
AC006003.3	MSC (nC1)	4.011	4.59e-05	0.000407
AC006003.3	Undifferentiated (nC2)	3.422	0.000324	0.00233
AC006007.1	Endothellial (nC4)	3.211	0.000743	0.00486
AC006007.1	MSC (nC1)	4.601	3.91e-06	4.49e-05
AC006007.1	Undifferentiated (nC2)	3.924	4.67e-05	0.000413
AC006019.3	NOR (nC5)	3.267	0.000563	0.0038
AC006019.3	NOR (nC7)	4.322	1.1e-05	0.000113
AC006019.4	NOR (nC5)	3.103	0.000987	0.00626
AC006019.4	NOR (nC7)	10.797	7.15e-23	6.23e-21
AC006019.4	T-cells (nC10)	3.024	0.00165	0.00984
AC006026.13	MSC (nC1)	6.239	2.56e-10	6.85e-09
AC006026.13	Undifferentiated (nC2)	3.757	9.33e-05	0.000766
AC006032.1	Endothellial (nC4)	3.176	0.000831	0.00537
AC006032.1	MSC (nC1)	3.627	0.000193	0.00147
AC006032.1	Undifferentiated (nC2)	4.745	1.25e-06	1.62e-05
AC006037.2	Endothellial (nC4)	3.623	0.000179	0.00137
AC006037.2	MSC (nC1)	11.632	5.39e-30	7.77e-28
AC006037.2	Macrophages (nC6)	2.997	0.00145	0.00881
AC006037.2	Undifferentiated (nC2)	5.61	1.47e-08	2.89e-07
AC006039.4	Undifferentiated (nC3)	3.289	0.000521	0.00356
AC006041.1	Endothellial (nC4)	6.778	1.25e-11	4.05e-10
AC006041.1	MSC (nC1)	7.338	2.99e-12	1.04e-10
AC006041.1	Undifferentiated (nC2)	5.586	1.56e-08	3.04e-07
AC006042.6	NOR (nC5)	11.382	2.76e-28	3.52e-26
AC006042.7	Endothellial (nC4)	4.249	1.12e-05	0.000115
AC006042.7	MSC (nC1)	7.941	1.57e-15	7.67e-14
AC006042.7	Undifferentiated (nC2)	3.815	7.43e-05	0.000625
AC006050.2	Endothellial (nC4)	4.652	2.63e-06	3.15e-05
AC006050.2	MSC (nC1)	11.69	2.23e-28	2.86e-26
AC006050.2	Undifferentiated (nC2)	7.651	3.09e-14	1.33e-12
AC006050.2	Undifferentiated (nC3)	3.385	0.000371	0.00263
AC006076.1	Endothellial (nC4)	10.769	5.27e-25	5.34e-23
AC006076.1	MSC (nC1)	17.612	1.08e-56	0
AC006076.1	Macrophages (nC6)	5.918	5.67e-09	1.2e-07
AC006076.1	T-cells (nC10)	3.43	0.000406	0.00285
AC006076.1	Undifferentiated (nC2)	7.186	6.65e-13	2.49e-11
AC006077.3	MSC (nC1)	3.25	0.000582	0.00392
AC006115.7	Undifferentiated (nC2)	3.879	5.7e-05	0.000494
AC006115.7	Undifferentiated (nC3)	3.67	0.000128	0.00102
AC006116.15	Undifferentiated (nC2)	5.162	1.58e-07	2.5e-06
AC006116.17	Undifferentiated (nC2)	3.933	4.57e-05	0.000405
AC006116.21	Endothellial (nC4)	3.398	0.000387	0.00273
AC006116.21	MSC (nC1)	4.399	9.58e-06	0.0001
AC006116.21	Undifferentiated (nC2)	4.403	6.04e-06	6.65e-05
AC006116.24	Endothellial (nC4)	3.346	0.000484	0.00333
AC006116.24	MSC (nC1)	9.714	7.43e-22	6.03e-20
AC006116.24	Undifferentiated (nC2)	3.614	0.000158	0.00123
AC006116.25	MSC (nC1)	3.636	0.00018	0.00138
AC006116.25	Undifferentiated (nC2)	4.208	1.43e-05	0.000143
AC006129.1	Endothellial (nC4)	4.835	1.1e-06	1.44e-05
AC006129.1	MSC (nC1)	4.397	1e-05	0.000104
AC006129.1	Undifferentiated (nC2)	4.96	4.29e-07	6.17e-06
AC006129.2	Undifferentiated (nC2)	4.326	8.62e-06	9.14e-05
AC006129.2	Undifferentiated (nC3)	3.421	0.000325	0.00234
AC006129.4	Endothellial (nC4)	3.831	6.83e-05	0.000579
AC006129.4	MSC (nC1)	6.533	1.73e-10	4.75e-09
AC006129.4	Macrophages (nC6)	3.854	9.39e-05	0.00077
AC006129.4	Undifferentiated (nC2)	5.062	2.55e-07	3.85e-06
AC006130.3	MSC (nC1)	4.644	3.05e-06	3.6e-05
AC006130.3	Undifferentiated (nC2)	4.994	3.76e-07	5.47e-06
AC006145.4	Undifferentiated (nC2)	3.458	0.000286	0.00209
AC006145.4	Undifferentiated (nC3)	4.328	8.35e-06	8.88e-05
AC006150.1	Endothellial (nC4)	7.039	2.44e-12	8.59e-11
AC006150.1	MSC (nC1)	6.851	5.83e-11	1.72e-09
AC006150.1	Macrophages (nC6)	2.992	0.00151	0.00914
AC006150.1	Undifferentiated (nC2)	5.473	2.88e-08	5.33e-07
AC006159.3	MSC (nC1)	3.02	0.0014	0.00852
AC006159.3	Undifferentiated (nC2)	4.563	2.94e-06	3.47e-05
AC006159.3	Undifferentiated (nC3)	3.153	0.000836	0.00541
AC006159.4	Endothellial (nC4)	5.201	2.15e-07	3.31e-06
AC006159.4	MSC (nC1)	7.383	2.61e-12	9.15e-11
AC006159.4	Macrophages (nC6)	3.454	0.000324	0.00233
AC006159.4	Undifferentiated (nC2)	6.36	1.73e-10	4.75e-09
AC006196.1	Endothellial (nC4)	3.023	0.0014	0.00852
AC006196.1	MSC (nC1)	5.066	3.86e-07	5.6e-06
AC006196.1	Undifferentiated (nC2)	4.289	1e-05	0.000105
AC006227.1	MSC (nC1)	3.201	0.000809	0.00525
AC006227.1	Undifferentiated (nC2)	4.928	5.02e-07	7.1e-06
AC006262.10	MSC (nC1)	7.681	1.18e-14	5.31e-13
AC006262.10	Undifferentiated (nC2)	2.973	0.00151	0.00913
AC006262.4	Undifferentiated (nC2)	4.248	1.22e-05	0.000125
AC006262.5	Undifferentiated (nC2)	4.237	1.27e-05	0.000129
AC006262.6	Undifferentiated (nC2)	3.725	0.000105	0.000852
AC006272.2	Endothellial (nC4)	8.645	1.79e-17	1.04e-15
AC006272.2	MSC (nC1)	14.702	8.64e-44	3.67e-41
AC006272.2	Undifferentiated (nC2)	5.909	2.27e-09	5.2e-08
AC006273.4	Undifferentiated (nC2)	3.122	0.000932	0.00595
AC006277.2	Endothellial (nC4)	5.32	9.05e-08	1.51e-06
AC006277.2	MSC (nC1)	11.608	6.25e-30	8.97e-28
AC006277.2	Macrophages (nC6)	3.055	0.0012	0.00745
AC006277.2	Undifferentiated (nC2)	4.862	7.03e-07	9.62e-06
AC006296.1	Undifferentiated (nC2)	4.307	9.38e-06	9.85e-05
AC006296.2	Endothellial (nC4)	4.327	1.14e-05	0.000117
AC006296.2	MSC (nC1)	4.569	4.96e-06	5.56e-05
AC006296.2	Undifferentiated (nC2)	5.11	2.05e-07	3.16e-06
AC006296.3	MSC (nC1)	3.357	0.00049	0.00337
AC006324.1	Endothellial (nC4)	5.133	2.85e-07	4.26e-06
AC006324.1	MSC (nC1)	9.592	2.84e-19	1.9e-17
AC006324.1	Undifferentiated (nC2)	6.172	5.42e-10	1.38e-08
AC006328.1	MSC (nC1)	4.936	8.58e-07	1.15e-05
AC006328.1	Undifferentiated (nC2)	6.578	4.57e-11	1.37e-09
AC006328.6	Endothellial (nC4)	3.101	0.0011	0.00689
AC006328.6	MSC (nC1)	3.952	5.72e-05	0.000495
AC006328.6	Undifferentiated (nC2)	5.434	3.81e-08	6.89e-07
AC006335.14	MSC (nC1)	3.642	0.000138	0.00109
AC006335.14	Undifferentiated (nC3)	3.037	0.00123	0.00762
AC006366.5	Endothellial (nC4)	4.787	9.43e-07	1.25e-05
AC006366.5	MSC (nC1)	9.276	2.84e-20	2.06e-18
AC006366.5	Undifferentiated (nC2)	4.629	2.19e-06	2.67e-05
AC006369.2	Undifferentiated (nC2)	4.84	7.92e-07	1.07e-05
AC006369.3	Endothellial (nC4)	3.11	0.00105	0.00663
AC006369.3	MSC (nC1)	4.424	8.56e-06	9.08e-05
AC006369.3	Undifferentiated (nC2)	5.689	9.2e-09	1.88e-07
AC006372.4	Endothellial (nC4)	6.37	1.51e-10	4.18e-09
AC006372.4	MSC (nC1)	11.724	3.3e-30	4.84e-28
AC006372.4	Undifferentiated (nC2)	4.741	1.25e-06	1.62e-05
AC006372.5	MSC (nC1)	7.817	4.08e-15	1.91e-13
AC006372.5	Undifferentiated (nC2)	4.957	4.64e-07	6.61e-06
AC006372.6	Undifferentiated (nC2)	3.915	5.02e-05	0.000441
AC006373.1	MSC (nC1)	4.587	3.96e-06	4.54e-05
AC006373.1	Undifferentiated (nC2)	4.413	5.82e-06	6.43e-05
AC006378.2	MSC (nC1)	4.202	2.16e-05	0.000207
AC006378.2	Undifferentiated (nC2)	4.637	2.05e-06	2.52e-05
AC006380.3	MSC (nC1)	3.253	0.000579	0.0039
AC006380.3	Undifferentiated (nC2)	3.531	0.00022	0.00165
AC006386.2	Endothellial (nC4)	5.614	2.36e-08	4.45e-07
AC006386.2	MSC (nC1)	5.458	9.08e-08	1.52e-06
AC006386.2	Macrophages (nC6)	3.026	0.00145	0.00882
AC006386.2	Undifferentiated (nC2)	6.171	5.25e-10	1.34e-08
AC006460.2	MSC (nC1)	3.209	0.000805	0.00523
AC006460.2	Undifferentiated (nC2)	4.801	9.55e-07	1.27e-05
AC006481.1	Endothellial (nC4)	6.058	9.76e-10	2.38e-08
AC006481.1	MSC (nC1)	5.979	5.43e-09	1.16e-07
AC006481.1	Undifferentiated (nC2)	4.949	4.49e-07	6.42e-06
AC006483.7	Undifferentiated (nC2)	4.391	6.58e-06	7.18e-05
AC006538.8	Endothellial (nC4)	4.624	2.04e-06	2.51e-05
AC006538.8	MSC (nC1)	8.828	1.23e-18	7.86e-17
AC006538.8	Undifferentiated (nC2)	3.907	5.09e-05	0.000446
AC006547.13	Macrophages (nC6)	5.117	5.87e-07	8.17e-06
AC006552.1	Undifferentiated (nC2)	3.399	0.000356	0.00253
AC006552.1	Undifferentiated (nC3)	5.223	1.09e-07	1.79e-06
AC006840.1	Endothellial (nC4)	3.695	0.000137	0.00108
AC006840.1	MSC (nC1)	10.97	2.04e-27	2.44e-25
AC006840.1	Macrophages (nC6)	3.471	0.000279	0.00204
AC006840.1	Undifferentiated (nC2)	4.007	3.41e-05	0.000312
AC006942.4	Undifferentiated (nC2)	3.547	0.000208	0.00157
AC006946.15	Endothellial (nC4)	3.95	4.17e-05	0.000374
AC006946.15	MSC (nC1)	4.346	1.19e-05	0.000122
AC006946.15	Undifferentiated (nC2)	4.982	3.91e-07	5.66e-06
AC006946.16	Undifferentiated (nC2)	3.559	0.000197	0.0015
AC006946.17	Endothellial (nC4)	5.335	1.07e-07	1.77e-06
AC006946.17	MSC (nC1)	14.491	3.45e-42	1.29e-39
AC006946.17	Macrophages (nC6)	3.55	0.000255	0.00188
AC006946.17	Undifferentiated (nC2)	6.346	1.9e-10	5.19e-09
AC006947.1	Undifferentiated (nC2)	5.141	1.79e-07	2.8e-06
AC006960.7	MSC (nC1)	4.297	1.3e-05	0.000132
AC006960.7	Undifferentiated (nC2)	5.601	1.51e-08	2.96e-07
AC006994.2	MSC (nC1)	3.719	0.000124	0.000988
AC006994.2	Undifferentiated (nC2)	5.122	1.92e-07	2.98e-06
AC007001.4	Endothellial (nC4)	6.371	1.72e-10	4.73e-09
AC007001.4	MSC (nC1)	6.39	6.64e-10	1.67e-08
AC007001.4	Undifferentiated (nC2)	5.948	2.06e-09	4.75e-08
AC007003.1	Endothellial (nC4)	6.216	7.01e-10	1.75e-08
AC007003.1	MSC (nC1)	11.126	7.63e-25	7.65e-23
AC007003.1	Macrophages (nC6)	3.108	0.00116	0.00721
AC007003.1	Undifferentiated (nC2)	5.586	1.52e-08	2.98e-07
AC007036.6	MSC (nC1)	7.305	2.2e-13	8.7e-12
AC007036.6	Undifferentiated (nC2)	3.756	9.27e-05	0.000761
AC007040.11	MSC (nC1)	3.282	0.000617	0.00412
AC007040.11	Undifferentiated (nC2)	3.823	7.11e-05	0.0006
AC007040.5	MSC (nC1)	3.477	0.000317	0.00229
AC007040.5	Undifferentiated (nC2)	5.165	1.56e-07	2.47e-06
AC007040.7	Endothellial (nC4)	5.075	2.1e-07	3.23e-06
AC007040.7	Undifferentiated (nC2)	3.079	0.00107	0.00674
AC007040.8	Endothellial (nC4)	6.411	1.1e-10	3.1e-09
AC007040.8	MSC (nC1)	11.469	2.71e-29	3.71e-27
AC007040.8	Undifferentiated (nC2)	4.652	1.92e-06	2.38e-05
AC007050.17	MSC (nC1)	3.422	0.000378	0.00267
AC007050.17	Undifferentiated (nC2)	4.573	2.84e-06	3.37e-05
AC007064.24	Undifferentiated (nC2)	3.648	0.000141	0.00111
AC007064.24	Undifferentiated (nC3)	10.323	5.51e-24	5.2e-22
AC007078.4	Undifferentiated (nC2)	5.166	1.54e-07	2.44e-06
AC007091.1	Endothellial (nC4)	4.492	5.34e-06	5.95e-05
AC007091.1	MSC (nC1)	9.508	4.02e-19	2.65e-17
AC007091.1	Undifferentiated (nC2)	6.534	5.67e-11	1.68e-09
AC007092.1	NOR (nC9)	3.268	0.000626	0.00418
AC007099.1	Undifferentiated (nC2)	6.366	1.73e-10	4.76e-09
AC007099.2	Endothellial (nC4)	4.779	9.8e-07	1.3e-05
AC007099.2	MSC (nC1)	4.327	1.27e-05	0.000129
AC007099.2	Undifferentiated (nC2)	3.811	7.36e-05	0.000619
AC007106.1	Endothellial (nC4)	4.202	1.93e-05	0.000188
AC007106.1	MSC (nC1)	12.989	6.18e-36	1.38e-33
AC007106.1	Undifferentiated (nC2)	5.043	2.8e-07	4.19e-06
AC007126.1	Undifferentiated (nC2)	4.966	4.26e-07	6.13e-06
AC007126.1	Undifferentiated (nC3)	4.258	1.13e-05	0.000116
AC007128.1	MSC (nC1)	3.683	0.000153	0.00119
AC007128.1	Undifferentiated (nC2)	3.686	0.000121	0.000967
AC007131.1	Undifferentiated (nC3)	3.756	9.23e-05	0.000759
AC007131.2	Undifferentiated (nC2)	3.832	6.87e-05	0.000583
AC007131.2	Undifferentiated (nC3)	5.427	3.68e-08	6.68e-07
AC007163.3	Undifferentiated (nC2)	3.576	0.000185	0.00141
AC007163.6	Endothellial (nC4)	4.373	8.91e-06	9.41e-05
AC007163.6	MSC (nC1)	6.905	2.81e-11	8.65e-10
AC007163.6	Undifferentiated (nC2)	6.66	2.62e-11	8.09e-10
AC007179.1	Endothellial (nC4)	3.991	4.37e-05	0.000389
AC007179.1	MSC (nC1)	10.844	2.35e-26	2.6e-24
AC007179.1	Undifferentiated (nC2)	4.686	1.61e-06	2.03e-05
AC007182.6	Endothellial (nC4)	3.227	0.000723	0.00475
AC007182.6	MSC (nC1)	9.968	5.37e-23	4.73e-21
AC007182.6	Undifferentiated (nC2)	5.353	5.9e-08	1.02e-06
AC007191.4	Undifferentiated (nC2)	5.429	3.85e-08	6.95e-07
AC007193.6	Endothellial (nC4)	4.167	2.06e-05	0.000198
AC007193.6	MSC (nC1)	5.531	5.62e-08	9.79e-07
AC007193.6	Undifferentiated (nC2)	5.975	1.79e-09	4.17e-08
AC007228.11	Endothellial (nC4)	4.069	2.95e-05	0.000274
AC007228.11	MSC (nC1)	10.041	4.05e-23	3.61e-21
AC007228.11	Undifferentiated (nC2)	4.181	1.59e-05	0.000158
AC007241.4	MSC (nC1)	4.005	4.49e-05	0.000399
AC007241.4	Undifferentiated (nC2)	4.799	9.56e-07	1.27e-05
AC007246.3	Undifferentiated (nC3)	5.965	1.71e-09	4e-08
AC007250.4	MSC (nC1)	3.437	0.000364	0.00259
AC007250.4	Undifferentiated (nC2)	4.881	6.42e-07	8.87e-06
AC007251.2	MSC (nC1)	4.056	2.56e-05	0.000242
AC007254.3	NOR (nC9)	3.015	0.00143	0.0087
AC007254.3	Undifferentiated (nC3)	6.552	4.43e-11	1.33e-09
AC007255.8	Endothellial (nC4)	4.983	5.79e-07	8.08e-06
AC007255.8	MSC (nC1)	13.413	3.46e-37	8.5e-35
AC007255.8	Macrophages (nC6)	3.123	0.00109	0.00687
AC007255.8	Undifferentiated (nC2)	6.345	1.88e-10	5.13e-09
AC007271.3	MSC (nC1)	3.607	0.000211	0.00159
AC007277.3	Undifferentiated (nC2)	3.827	6.98e-05	0.000591
AC007278.2	Endothellial (nC4)	4.015	3.77e-05	0.000341
AC007278.2	MSC (nC1)	5.34	1.46e-07	2.33e-06
AC007278.2	Undifferentiated (nC2)	5.502	2.43e-08	4.57e-07
AC007278.3	Undifferentiated (nC2)	3.75	9.48e-05	0.000777
AC007285.6	Endothellial (nC4)	8.147	1.04e-15	5.18e-14
AC007285.6	MSC (nC1)	14.483	6.23e-42	2.28e-39
AC007285.6	Macrophages (nC6)	3.499	0.000303	0.0022
AC007285.6	Undifferentiated (nC2)	6.244	3.34e-10	8.79e-09
AC007285.7	Endothellial (nC4)	2.991	0.00142	0.00864
AC007285.7	MSC (nC1)	4.048	3.98e-05	0.000358
AC007285.7	Undifferentiated (nC2)	4.202	1.46e-05	0.000146
AC007292.3	Undifferentiated (nC2)	3.454	0.000291	0.00212
AC007292.4	Undifferentiated (nC2)	3.815	7.41e-05	0.000622
AC007292.6	MSC (nC1)	3.708	0.000143	0.00112
AC007292.6	Undifferentiated (nC2)	3.537	0.000214	0.00161
AC007317.1	Undifferentiated (nC2)	3.635	0.000148	0.00116
AC007319.1	Endothellial (nC4)	3.556	0.000232	0.00173
AC007319.1	MSC (nC1)	3.73	0.000132	0.00104
AC007319.1	Undifferentiated (nC2)	4.848	7.52e-07	1.02e-05
AC007326.10	Endothellial (nC4)	4.31	1.02e-05	0.000106
AC007326.10	MSC (nC1)	6.411	5.02e-10	1.29e-08
AC007326.10	Undifferentiated (nC2)	7.916	5.29e-15	2.46e-13
AC007326.11	Endothellial (nC4)	3.135	0.000976	0.0062
AC007326.11	MSC (nC1)	4.231	1.89e-05	0.000184
AC007326.11	Undifferentiated (nC2)	4.382	6.66e-06	7.26e-05
AC007327.5	MSC (nC1)	5.238	8.68e-08	1.46e-06
AC007327.5	Undifferentiated (nC2)	3.258	0.000589	0.00396
AC007349.4	MSC (nC1)	3.559	0.000244	0.00181
AC007349.4	Undifferentiated (nC2)	3.575	0.000184	0.00141
AC007349.5	Undifferentiated (nC2)	3.31	0.000492	0.00338
AC007349.7	MSC (nC1)	4.039	3.54e-05	0.000323
AC007349.7	Undifferentiated (nC2)	4.359	7.47e-06	8.04e-05
AC007359.6	Undifferentiated (nC2)	2.979	0.00149	0.00903
AC007359.6	Undifferentiated (nC3)	3.25	0.000599	0.00402
AC007364.1	Undifferentiated (nC2)	4.927	5.14e-07	7.25e-06
AC007364.1	Undifferentiated (nC3)	3.949	4.23e-05	0.000379
AC007365.1	Endothellial (nC4)	3.525	0.000218	0.00164
AC007365.1	MSC (nC1)	3.732	0.000131	0.00104
AC007365.1	Undifferentiated (nC2)	5.28	8.61e-08	1.44e-06
AC007365.3	MSC (nC1)	5.508	2.04e-08	3.9e-07
AC007365.3	Undifferentiated (nC2)	4.138	1.95e-05	0.000189
AC007381.3	MSC (nC1)	3.268	0.000644	0.00428
AC007381.3	Undifferentiated (nC2)	3.742	9.85e-05	0.000804
AC007383.3	Endothellial (nC4)	5.2	2.3e-07	3.51e-06
AC007383.3	MSC (nC1)	7.968	6.51e-14	2.7e-12
AC007383.3	Undifferentiated (nC2)	5.158	1.5e-07	2.38e-06
AC007386.2	MSC (nC1)	3.824	8.98e-05	0.00074
AC007386.2	Undifferentiated (nC2)	4.713	1.46e-06	1.86e-05
AC007386.4	Undifferentiated (nC2)	5.77	5.83e-09	1.24e-07
AC007389.3	MSC (nC1)	3.556	0.000247	0.00183
AC007389.3	Undifferentiated (nC2)	4.749	1.22e-06	1.59e-05
AC007391.2	Endothellial (nC4)	8.773	3.93e-18	2.4e-16
AC007391.2	MSC (nC1)	14.175	2.28e-42	8.67e-40
AC007391.2	Macrophages (nC6)	4.899	7.24e-07	9.88e-06
AC007391.2	Undifferentiated (nC2)	5.236	1.11e-07	1.82e-06
AC007392.3	Undifferentiated (nC2)	5.286	8.19e-08	1.38e-06
AC007392.4	MSC (nC1)	7.159	5.7e-13	2.15e-11
AC007392.4	Undifferentiated (nC2)	3.912	4.96e-05	0.000436
AC007395.3	Endothellial (nC4)	6.897	1.28e-11	4.14e-10
AC007395.3	MSC (nC1)	8.066	4.7e-14	1.98e-12
AC007395.3	Macrophages (nC6)	3.28	0.000602	0.00404
AC007395.3	Undifferentiated (nC2)	7.713	1.86e-14	8.17e-13
AC007403.2	Endothellial (nC4)	4.207	1.83e-05	0.000179
AC007403.2	MSC (nC1)	5.786	1.57e-08	3.06e-07
AC007403.2	Undifferentiated (nC2)	5.355	5.57e-08	9.71e-07
AC007405.4	Undifferentiated (nC2)	3.387	0.00037	0.00262
AC007405.4	Undifferentiated (nC3)	7.929	3.33e-15	1.58e-13
AC007422.1	Undifferentiated (nC2)	3.787	8.25e-05	0.000686
AC007461.2	Endothellial (nC4)	3.388	0.000411	0.00288
AC007461.2	MSC (nC1)	5.747	1.33e-08	2.64e-07
AC007461.2	Undifferentiated (nC2)	5.687	8.89e-09	1.82e-07
AC007461.2	Undifferentiated (nC3)	4.673	1.71e-06	2.15e-05
AC007463.2	MSC (nC1)	6.592	3.05e-11	9.36e-10
AC007463.2	Undifferentiated (nC2)	4.939	4.82e-07	6.84e-06
AC007464.1	MSC (nC1)	4.57	4.67e-06	5.26e-05
AC007464.1	Undifferentiated (nC2)	4.375	6.84e-06	7.43e-05
AC007491.1	Undifferentiated (nC2)	5.601	1.54e-08	3e-07
AC007491.1	Undifferentiated (nC3)	4.57	2.79e-06	3.32e-05
AC007551.3	Undifferentiated (nC3)	3.772	8.61e-05	0.000712
AC007556.3	MSC (nC1)	5.328	7.72e-08	1.31e-06
AC007556.3	Undifferentiated (nC2)	5.615	1.42e-08	2.79e-07
AC007557.2	Undifferentiated (nC2)	4.767	1.15e-06	1.49e-05
AC007563.1	Endothellial (nC4)	3.229	0.00071	0.00468
AC007563.1	MSC (nC1)	4.658	3.08e-06	3.62e-05
AC007563.3	Endothellial (nC4)	3.639	0.000148	0.00116
AC007563.3	MSC (nC1)	7.704	1.06e-14	4.76e-13
AC007563.5	Endothellial (nC4)	2.97	0.00165	0.00985
AC007563.5	MSC (nC1)	6.086	1.54e-09	3.63e-08
AC007563.5	Undifferentiated (nC2)	4.713	1.44e-06	1.84e-05
AC007566.10	Endothellial (nC4)	3.472	0.000311	0.00225
AC007566.10	MSC (nC1)	4.687	2.57e-06	3.08e-05
AC007566.10	Undifferentiated (nC2)	4.145	1.87e-05	0.000182
AC007631.1	MSC (nC1)	4.037	2.77e-05	0.000259
AC007679.3	Undifferentiated (nC2)	3.622	0.000158	0.00122
AC007682.1	Undifferentiated (nC3)	4.765	1.1e-06	1.44e-05
AC007731.1	Undifferentiated (nC2)	4.592	2.56e-06	3.08e-05
AC007731.1	Undifferentiated (nC3)	15.704	3.78e-50	0
AC007740.1	Endothellial (nC4)	3.162	0.000855	0.00551
AC007740.1	MSC (nC1)	6.049	2.89e-09	6.5e-08
AC007740.1	Undifferentiated (nC2)	4.016	3.19e-05	0.000294
AC007743.1	Undifferentiated (nC2)	3.715	0.000109	0.000881
AC007743.1	Undifferentiated (nC3)	5.224	1.09e-07	1.78e-06
AC007750.5	Undifferentiated (nC2)	3.301	0.000502	0.00344
AC007750.5	Undifferentiated (nC3)	4.072	2.54e-05	0.00024
AC007773.2	MSC (nC1)	4.388	1.05e-05	0.000109
AC007773.2	Undifferentiated (nC2)	4.65	1.97e-06	2.44e-05
AC007787.2	Undifferentiated (nC2)	3.489	0.000258	0.0019
AC007795.1	MSC (nC1)	3.177	0.000894	0.00574
AC007795.1	Undifferentiated (nC2)	4.228	1.34e-05	0.000135
AC007796.1	MSC (nC1)	5.183	2.86e-07	4.27e-06
AC007796.1	Undifferentiated (nC2)	5.27	8.99e-08	1.5e-06
AC007879.1	Endothellial (nC4)	5.692	2.04e-08	3.9e-07
AC007879.1	MSC (nC1)	9.839	3.97e-19	2.62e-17
AC007879.1	Macrophages (nC6)	3.349	0.000524	0.00357
AC007879.1	Undifferentiated (nC2)	7.076	1.42e-12	5.12e-11
AC007879.2	MSC (nC1)	3.189	0.000846	0.00546
AC007879.2	Undifferentiated (nC2)	5.998	1.62e-09	3.8e-08
AC007879.3	Endothellial (nC4)	6.136	5.64e-10	1.43e-08
AC007879.3	MSC (nC1)	10.771	2.03e-26	2.26e-24
AC007879.3	Undifferentiated (nC2)	5.246	1.05e-07	1.74e-06
AC007879.4	Endothellial (nC4)	3	0.00136	0.00834
AC007879.4	MSC (nC1)	6.09	6.45e-10	1.62e-08
AC007879.4	Undifferentiated (nC2)	3.214	0.000685	0.00453
AC007879.5	Undifferentiated (nC2)	4.031	3.09e-05	0.000286
AC007879.7	Endothellial (nC4)	3.798	7.47e-05	0.000627
AC007879.7	MSC (nC1)	6.839	4.88e-12	1.66e-10
AC007879.7	Undifferentiated (nC2)	3.081	0.00107	0.00672
AC007880.1	MSC (nC1)	5.939	1.7e-09	3.98e-08
AC007880.1	Undifferentiated (nC2)	3.662	0.000133	0.00105
AC007948.1	MSC (nC1)	4.824	1.27e-06	1.64e-05
AC007948.1	Undifferentiated (nC2)	3.529	0.00022	0.00165
AC007950.1	Endothellial (nC4)	5.089	2.11e-07	3.24e-06
AC007950.1	MSC (nC1)	9.91	1.11e-22	9.52e-21
AC007950.1	Undifferentiated (nC2)	5.136	1.8e-07	2.82e-06
AC007950.2	Endothellial (nC4)	4.288	1.35e-05	0.000136
AC007950.2	MSC (nC1)	10.597	6.16e-25	6.21e-23
AC007950.2	Undifferentiated (nC2)	7.187	8.1e-13	3.01e-11
AC007952.4	Endothellial (nC4)	3.981	4.55e-05	0.000404
AC007952.4	MSC (nC1)	11.006	6.62e-27	7.6e-25
AC007952.4	Undifferentiated (nC2)	5.585	1.63e-08	3.17e-07
AC007952.5	Undifferentiated (nC2)	5.366	5.5e-08	9.61e-07
AC007952.6	Endothellial (nC4)	3.267	0.000624	0.00417
AC007952.6	MSC (nC1)	4.025	4.43e-05	0.000394
AC007952.6	Undifferentiated (nC2)	6.231	4.07e-10	1.06e-08
AC007966.1	Endothellial (nC4)	4.319	1.16e-05	0.000119
AC007966.1	MSC (nC1)	6.278	1.16e-09	2.79e-08
AC007966.1	Undifferentiated (nC2)	6.175	5.37e-10	1.37e-08
AC007970.1	MSC (nC1)	3.32	0.000551	0.00373
AC007970.1	Undifferentiated (nC2)	3.891	5.41e-05	0.000471
AC008060.5	Endothellial (nC4)	5.307	1.27e-07	2.06e-06
AC008060.5	MSC (nC1)	5.706	2.81e-08	5.22e-07
AC008060.5	Macrophages (nC6)	3.402	0.000439	0.00305
AC008060.5	Undifferentiated (nC2)	6.448	8.75e-11	2.51e-09
AC008060.7	Endothellial (nC4)	5.32	8.81e-08	1.48e-06
AC008060.7	MSC (nC1)	11.509	2.45e-29	3.37e-27
AC008060.7	Undifferentiated (nC2)	5.515	2.43e-08	4.56e-07
AC008060.8	Endothellial (nC4)	5.726	6.06e-09	1.28e-07
AC008060.8	MSC (nC1)	2.991	0.00163	0.00974
AC008060.8	Undifferentiated (nC2)	3.361	0.000405	0.00284
AC008062.1	Endothellial (nC4)	3.761	0.00011	0.000887
AC008062.1	MSC (nC1)	3.506	0.000295	0.00214
AC008063.2	Endothellial (nC4)	3.745	0.000115	0.000922
AC008063.2	MSC (nC1)	10.771	4.35e-26	4.72e-24
AC008063.2	Macrophages (nC6)	3.315	0.000603	0.00405
AC008063.2	Undifferentiated (nC2)	4.907	5.61e-07	7.84e-06
AC008063.3	Endothellial (nC4)	4.917	4.69e-07	6.68e-06
AC008063.3	MSC (nC1)	8.165	2.46e-16	1.29e-14
AC008063.3	Undifferentiated (nC2)	3.002	0.00138	0.00844
AC008067.2	Undifferentiated (nC3)	6.99	2.69e-12	9.41e-11
AC008069.1	Endothellial (nC4)	6.48	2.41e-10	6.49e-09
AC008069.1	MSC (nC1)	16.309	1.23e-47	0
AC008069.1	Macrophages (nC6)	4.056	3.85e-05	0.000348
AC008069.1	Undifferentiated (nC2)	7.643	2.96e-14	1.28e-12
AC008071.2	Endothellial (nC4)	3.52	0.000244	0.00181
AC008071.2	MSC (nC1)	6.517	1.83e-10	5e-09
AC008071.2	Undifferentiated (nC2)	3.642	0.000143	0.00112
AC008073.9	Endothellial (nC4)	7.563	9.58e-14	3.92e-12
AC008073.9	MSC (nC1)	13.112	1.61e-33	2.99e-31
AC008073.9	Undifferentiated (nC2)	6.808	9.12e-12	3e-10
AC008074.3	Undifferentiated (nC2)	6.076	9.89e-10	2.41e-08
AC008074.4	MSC (nC1)	3.274	0.000644	0.00428
AC008074.4	Undifferentiated (nC2)	4.215	1.41e-05	0.000141
AC008079.10	Undifferentiated (nC2)	4.174	1.67e-05	0.000165
AC008079.10	Undifferentiated (nC3)	4.7	1.48e-06	1.88e-05
AC008079.9	Undifferentiated (nC2)	4.964	4.26e-07	6.13e-06
AC008079.9	Undifferentiated (nC3)	19.59	2.64e-73	0
AC008088.4	Endothellial (nC4)	7.137	1.28e-12	4.65e-11
AC008088.4	MSC (nC1)	13.256	2.34e-36	5.41e-34
AC008088.4	Macrophages (nC6)	3.057	0.00123	0.00762
AC008088.4	Undifferentiated (nC2)	6.707	2.04e-11	6.42e-10
AC008103.3	Undifferentiated (nC2)	4.536	3.32e-06	3.87e-05
AC008103.3	Undifferentiated (nC3)	15.88	8.32e-51	0
AC008103.4	Undifferentiated (nC3)	11.581	2.31e-29	3.18e-27
AC008132.15	Undifferentiated (nC2)	5.147	1.68e-07	2.64e-06
AC008132.15	Undifferentiated (nC3)	21.388	1.34e-85	0
AC008154.4	Endothellial (nC4)	9.001	6.91e-19	4.48e-17
AC008154.4	MSC (nC1)	14.631	2.14e-44	9.36e-42
AC008154.4	Macrophages (nC6)	4.979	5.12e-07	7.23e-06
AC008154.4	Undifferentiated (nC2)	6.013	1.2e-09	2.87e-08
AC008154.5	Endothellial (nC4)	4.597	3.26e-06	3.81e-05
AC008154.5	MSC (nC1)	6.153	2.6e-09	5.88e-08
AC008154.5	Undifferentiated (nC2)	6.347	1.83e-10	4.99e-09
AC008174.3	Endothellial (nC4)	3.637	0.000145	0.00114
AC008174.3	MSC (nC1)	8.666	7.73e-18	4.62e-16
AC008174.3	Undifferentiated (nC2)	4.941	4.82e-07	6.84e-06
AC008175.1	Undifferentiated (nC3)	3.229	0.000644	0.00428
AC008268.1	Endothellial (nC4)	5.704	7.63e-09	1.59e-07
AC008268.1	MSC (nC1)	6.475	3.14e-10	8.31e-09
AC008268.1	Undifferentiated (nC2)	4.608	2.35e-06	2.84e-05
AC008268.3	NOR (nC7)	4.988	5.37e-07	7.54e-06
AC008268.3	NOR (nC9)	8.835	1.47e-16	7.9e-15
AC008269.2	MSC (nC1)	3.713	0.000137	0.00108
AC008269.2	Undifferentiated (nC2)	3.448	0.000297	0.00215
AC008271.1	Undifferentiated (nC2)	5.565	1.88e-08	3.62e-07
AC008277.1	MSC (nC1)	5.348	1.17e-07	1.9e-06
AC008277.1	Undifferentiated (nC2)	3.441	0.000303	0.0022
AC008278.2	MSC (nC1)	4.149	2.55e-05	0.000241
AC008278.2	Undifferentiated (nC2)	5.119	1.94e-07	3.01e-06
AC008278.3	Endothellial (nC4)	3.846	7.58e-05	0.000636
AC008278.3	MSC (nC1)	4.973	8.14e-07	1.1e-05
AC008278.3	Undifferentiated (nC2)	6.205	4.65e-10	1.2e-08
AC008533.1	Undifferentiated (nC2)	4.426	5.54e-06	6.15e-05
AC008592.5	Endothellial (nC4)	3.923	5.7e-05	0.000494
AC008592.5	MSC (nC1)	4.646	3.46e-06	4.02e-05
AC008592.5	Undifferentiated (nC2)	4.654	1.91e-06	2.36e-05
AC008592.7	Endothellial (nC4)	4.721	2.02e-06	2.48e-05
AC008592.7	MSC (nC1)	6.082	3.91e-09	8.55e-08
AC008592.7	Macrophages (nC6)	3.215	0.000728	0.00478
AC008592.7	Undifferentiated (nC2)	5.762	5.8e-09	1.23e-07
AC008592.8	MSC (nC1)	3.394	0.000436	0.00304
AC008592.8	Undifferentiated (nC2)	3.865	6.04e-05	0.00052
AC008691.1	Undifferentiated (nC3)	8.69	8.79e-18	5.22e-16
AC008697.1	Undifferentiated (nC3)	15.078	1.59e-46	0
AC008703.1	Undifferentiated (nC2)	4.43	5.44e-06	6.04e-05
AC008703.1	Undifferentiated (nC3)	3.263	0.000572	0.00386
AC008728.2	Endothellial (nC4)	3.022	0.00142	0.00862
AC008746.12	Endothellial (nC4)	3.37	0.000388	0.00273
AC008746.12	MSC (nC1)	6.949	6.27e-12	2.1e-10
AC008746.12	Undifferentiated (nC2)	3.794	7.9e-05	0.00066
AC008753.4	Endothellial (nC4)	4.314	8.44e-06	8.97e-05
AC008753.4	MSC (nC1)	3.686	0.000155	0.0012
AC008753.4	Undifferentiated (nC2)	3.244	0.000613	0.0041
AC008753.6	Endothellial (nC4)	3.846	7.84e-05	0.000655
AC008753.6	MSC (nC1)	5.017	4.76e-07	6.77e-06
AC008753.6	Undifferentiated (nC2)	4.998	3.64e-07	5.32e-06
AC008781.7	MSC (nC1)	9.731	3.44e-22	2.86e-20
AC008781.7	Undifferentiated (nC2)	3.434	0.000304	0.0022
AC008834.1	MSC (nC1)	3.649	0.000134	0.00106
AC008872.1	Endothellial (nC4)	5.072	3.43e-07	5.03e-06
AC008872.1	MSC (nC1)	12.194	5.03e-32	8.29e-30
AC008872.1	Undifferentiated (nC2)	5.82	4.4e-09	9.54e-08
AC008937.2	MSC (nC1)	3.51	0.000284	0.00207
AC008937.2	NOR (nC7)	3.45	0.000329	0.00236
AC008937.3	Endothellial (nC4)	3.738	0.000113	0.00091
AC008937.3	MSC (nC1)	5.788	1.39e-08	2.74e-07
AC008937.3	Undifferentiated (nC2)	5.741	6.72e-09	1.41e-07
AC008940.1	Endothellial (nC4)	3.063	0.00124	0.00766
AC008940.1	MSC (nC1)	3.789	0.000107	0.000866
AC008940.1	Undifferentiated (nC2)	3.934	4.5e-05	0.0004
AC008984.2	Undifferentiated (nC2)	3.623	0.000156	0.00121
AC008985.1	Macrophages (nC6)	3.344	0.00055	0.00373
AC008985.1	Undifferentiated (nC2)	4.414	5.84e-06	6.45e-05
AC008991.1	Endothellial (nC4)	4.875	1e-06	1.32e-05
AC008991.1	MSC (nC1)	6.048	4.28e-09	9.3e-08
AC008991.1	Macrophages (nC6)	3.03	0.00133	0.00816
AC008991.1	Undifferentiated (nC2)	6.925	5.05e-12	1.71e-10
AC008992.1	MSC (nC1)	3.13	0.00101	0.00638
AC008992.1	Undifferentiated (nC2)	3.627	0.000152	0.00119
AC008993.2	Undifferentiated (nC2)	5.549	2.06e-08	3.93e-07
AC008993.3	Undifferentiated (nC2)	5.248	1.01e-07	1.67e-06
AC009005.2	Endothellial (nC4)	4.861	6.21e-07	8.61e-06
AC009005.2	Undifferentiated (nC2)	3.159	0.000825	0.00534
AC009110.1	Endothellial (nC4)	4.023	2.99e-05	0.000278
AC009110.1	MSC (nC1)	3.077	0.00123	0.0076
AC009110.1	Undifferentiated (nC2)	3.557	0.000198	0.0015
AC009120.10	Undifferentiated (nC2)	5.307	7.55e-08	1.28e-06
AC009120.11	MSC (nC1)	4.063	3.72e-05	0.000337
AC009120.11	Undifferentiated (nC2)	4.526	3.47e-06	4.03e-05
AC009120.4	Undifferentiated (nC3)	11.208	9.42e-28	1.15e-25
AC009120.5	MSC (nC1)	3.1	0.00115	0.00715
AC009120.9	Endothellial (nC4)	4.846	1.21e-06	1.58e-05
AC009120.9	MSC (nC1)	8.62	8.61e-16	4.3e-14
AC009120.9	Macrophages (nC6)	4.298	1.18e-05	0.000121
AC009120.9	Undifferentiated (nC2)	6.616	3.58e-11	1.09e-09
AC009133.12	Endothellial (nC4)	3.066	0.00121	0.00748
AC009133.12	MSC (nC1)	6.479	1.99e-10	5.4e-09
AC009133.12	Undifferentiated (nC2)	5.948	2.09e-09	4.82e-08
AC009133.17	Undifferentiated (nC2)	4.642	2.04e-06	2.51e-05
AC009158.1	Undifferentiated (nC2)	3.162	0.000813	0.00527
AC009158.1	Undifferentiated (nC3)	3.998	3.46e-05	0.000317
AC009166.7	MSC (nC1)	4.052	3.95e-05	0.000356
AC009227.2	Undifferentiated (nC2)	4.356	7.54e-06	8.1e-05
AC009228.1	Endothellial (nC4)	3.949	4.9e-05	0.000432
AC009228.1	MSC (nC1)	5.43	9.25e-08	1.54e-06
AC009228.1	Undifferentiated (nC2)	6.254	3.29e-10	8.68e-09
AC009229.5	Endothellial (nC4)	5.28	7.36e-08	1.25e-06
AC009229.5	MSC (nC1)	3.672	0.000163	0.00126
AC009229.5	Undifferentiated (nC2)	4.213	1.42e-05	0.000142
AC009229.6	Undifferentiated (nC2)	3.943	4.46e-05	0.000397
AC009236.1	Undifferentiated (nC2)	5.775	5.75e-09	1.22e-07
AC009236.1	Undifferentiated (nC3)	3.874	5.71e-05	0.000495
AC009262.2	MSC (nC1)	4.394	8.55e-06	9.07e-05
AC009262.2	Undifferentiated (nC2)	3.17	0.000787	0.00512
AC009264.1	Undifferentiated (nC2)	3.088	0.00104	0.00657
AC009264.1	Undifferentiated (nC3)	9.499	7.88e-21	5.95e-19
AC009276.4	Endothellial (nC4)	3.342	0.000457	0.00316
AC009276.4	MSC (nC1)	4.729	2.3e-06	2.79e-05
AC009276.4	Undifferentiated (nC2)	5.82	4.44e-09	9.62e-08
AC009299.2	Endothellial (nC4)	3.71	0.000127	0.00101
AC009299.2	MSC (nC1)	7.433	1.23e-13	5e-12
AC009299.2	Undifferentiated (nC2)	5.802	4.78e-09	1.03e-07
AC009299.3	Endothellial (nC4)	4.172	2.15e-05	0.000207
AC009299.3	MSC (nC1)	12.231	2.64e-32	4.44e-30
AC009299.3	Undifferentiated (nC2)	6.055	1.12e-09	2.69e-08
AC009303.1	Undifferentiated (nC3)	4.539	3.2e-06	3.75e-05
AC009303.2	MSC (nC1)	4.319	1.29e-05	0.000131
AC009303.2	Undifferentiated (nC2)	3.367	0.000397	0.00279
AC009336.24	Endothellial (nC4)	3.979	4.8e-05	0.000424
AC009336.24	MSC (nC1)	13.187	7.09e-37	1.69e-34
AC009336.24	Macrophages (nC6)	3.668	0.000143	0.00112
AC009336.24	Undifferentiated (nC2)	5.821	4.36e-09	9.46e-08
AC009365.3	Undifferentiated (nC2)	4.934	4.99e-07	7.06e-06
AC009365.3	Undifferentiated (nC3)	3.665	0.000131	0.00104
AC009365.4	Endothellial (nC4)	9.092	4.2e-19	2.76e-17
AC009365.4	MSC (nC1)	5.695	2.82e-08	5.24e-07
AC009365.4	Macrophages (nC6)	4.891	8.19e-07	1.1e-05
AC009365.4	Undifferentiated (nC2)	5.83	3.71e-09	8.15e-08
AC009404.2	Undifferentiated (nC2)	3.181	0.000764	0.00499
AC009410.1	Endothellial (nC4)	3.733	9.9e-05	0.000808
AC009410.1	MSC (nC1)	4.3	1.43e-05	0.000144
AC009410.1	Undifferentiated (nC2)	3.503	0.000241	0.00179
AC009411.1	Undifferentiated (nC2)	4.204	1.48e-05	0.000148
AC009429.1	Endothellial (nC4)	3.19	0.000828	0.00536
AC009473.1	MSC (nC1)	4.626	1.96e-06	2.42e-05
AC009478.1	Endothellial (nC4)	3.358	0.000463	0.0032
AC009478.1	MSC (nC1)	10.459	5.95e-25	6.01e-23
AC009478.1	Undifferentiated (nC2)	4.913	5.52e-07	7.73e-06
AC009480.3	Endothellial (nC4)	4.579	3.59e-06	4.16e-05
AC009480.3	MSC (nC1)	5.561	4.79e-08	8.47e-07
AC009480.3	Undifferentiated (nC2)	5.236	1.07e-07	1.77e-06
AC009492.1	Endothellial (nC4)	4.479	4.18e-06	4.76e-05
AC009492.1	MSC (nC1)	4.757	2.07e-06	2.54e-05
AC009492.1	Undifferentiated (nC2)	4.847	7.47e-07	1.02e-05
AC009495.2	Endothellial (nC4)	3.716	0.000128	0.00102
AC009495.2	MSC (nC1)	4.22	2.04e-05	0.000197
AC009495.2	Undifferentiated (nC2)	4.656	1.86e-06	2.3e-05
AC009495.3	Endothellial (nC4)	3.347	0.000456	0.00316
AC009495.3	MSC (nC1)	4.147	2.69e-05	0.000252
AC009495.3	Undifferentiated (nC2)	4.906	5.68e-07	7.93e-06
AC009498.1	Undifferentiated (nC2)	3.309	0.000493	0.00338
AC009499.2	Endothellial (nC4)	3.94	5.47e-05	0.000476
AC009499.2	MSC (nC1)	6.232	1.39e-09	3.3e-08
AC009499.2	Undifferentiated (nC2)	4.107	2.15e-05	0.000207
AC009501.4	MSC (nC1)	3.08	0.0012	0.00745
AC009501.4	Undifferentiated (nC2)	4.075	2.54e-05	0.00024
AC009502.4	Undifferentiated (nC2)	5	3.6e-07	5.26e-06
AC009502.4	Undifferentiated (nC3)	3.044	0.0012	0.00743
AC009505.2	Undifferentiated (nC2)	3.515	0.000233	0.00174
AC009505.4	Endothellial (nC4)	4.093	2.71e-05	0.000254
AC009505.4	MSC (nC1)	10.465	1.09e-24	1.08e-22
AC009505.4	Undifferentiated (nC2)	6.309	2.49e-10	6.68e-09
AC009506.1	Endothellial (nC4)	3.267	0.000616	0.00412
AC009506.1	MSC (nC1)	4.89	1.12e-06	1.46e-05
AC009506.1	Undifferentiated (nC2)	3.441	0.000302	0.00219
AC009508.1	Undifferentiated (nC2)	3.927	4.7e-05	0.000416
AC009518.4	Undifferentiated (nC2)	4.81	9.16e-07	1.22e-05
AC009518.8	MSC (nC1)	3.837	8.76e-05	0.000724
AC009518.8	Undifferentiated (nC2)	3.565	0.000192	0.00146
AC009542.2	Endothellial (nC4)	6.298	2.61e-10	6.98e-09
AC009542.2	MSC (nC1)	12.091	2.14e-31	3.38e-29
AC009542.2	Macrophages (nC6)	3.211	0.000844	0.00545
AC009542.2	Undifferentiated (nC2)	6.79	1.16e-11	3.77e-10
AC009784.3	Undifferentiated (nC2)	3.984	3.7e-05	0.000336
AC009784.3	Undifferentiated (nC3)	5.454	3.19e-08	5.85e-07
AC009878.2	Undifferentiated (nC2)	4.07	2.61e-05	0.000245
AC009892.10	Endothellial (nC4)	4.123	2.59e-05	0.000244
AC009892.10	MSC (nC1)	3.786	0.00011	0.000884
AC009892.10	Macrophages (nC6)	3.885	5.92e-05	0.000511
AC009892.10	Undifferentiated (nC2)	4.303	9.14e-06	9.62e-05
AC009948.3	NOR (nC8)	3.265	0.000601	0.00403
AC009948.3	Undifferentiated (nC3)	4.852	7.04e-07	9.63e-06
AC009948.5	NOR (nC8)	3.545	0.000223	0.00167
AC009948.5	NOR (nC9)	6.43	3.79e-10	9.9e-09
AC009950.2	Undifferentiated (nC2)	5.18	1.43e-07	2.28e-06
AC009961.3	NOR (nC7)	3.526	0.000247	0.00183
AC009965.2	MSC (nC1)	3.743	0.000121	0.000969
AC009965.2	Undifferentiated (nC2)	3.949	4.27e-05	0.000382
AC009973.2	Endothellial (nC4)	3.155	0.000901	0.00577
AC009973.2	MSC (nC1)	4.755	1.92e-06	2.38e-05
AC009973.2	Undifferentiated (nC2)	5.795	5.23e-09	1.12e-07
AC010082.2	Undifferentiated (nC2)	3.35	0.000425	0.00297
AC010084.1	Undifferentiated (nC2)	3.687	0.000122	0.000973
AC010090.1	Endothellial (nC4)	6.756	1.3e-11	4.18e-10
AC010090.1	MSC (nC1)	12.203	2.4e-32	4.07e-30
AC010090.1	Macrophages (nC6)	3.048	0.00124	0.00767
AC010090.1	Undifferentiated (nC2)	4.73	1.28e-06	1.65e-05
AC010096.1	Endothellial (nC4)	4.729	1.46e-06	1.85e-05
AC010096.1	MSC (nC1)	9.481	3.59e-19	2.38e-17
AC010096.1	Undifferentiated (nC2)	4.447	4.89e-06	5.49e-05
AC010096.1	Undifferentiated (nC3)	5.276	8.42e-08	1.42e-06
AC010096.2	Undifferentiated (nC3)	17.596	7.02e-60	0
AC010105.1	Endothellial (nC4)	3.083	0.00115	0.00715
AC010105.1	MSC (nC1)	6.745	3.54e-11	1.07e-09
AC010105.1	Undifferentiated (nC2)	5.215	1.2e-07	1.96e-06
AC010127.3	Undifferentiated (nC3)	4.02	3.14e-05	0.00029
AC010127.5	MSC (nC1)	5.467	6.08e-08	1.05e-06
AC010127.5	Undifferentiated (nC2)	4.532	3.33e-06	3.89e-05
AC010132.10	MSC (nC1)	3.147	0.000973	0.00619
AC010132.10	Undifferentiated (nC2)	3.972	3.86e-05	0.000349
AC010145.3	Endothellial (nC4)	3.151	0.00093	0.00594
AC010145.3	MSC (nC1)	5.71	1.84e-08	3.55e-07
AC010145.3	Undifferentiated (nC2)	4.288	1.02e-05	0.000106
AC010145.4	Endothellial (nC4)	3.492	0.000285	0.00208
AC010145.4	MSC (nC1)	4.997	7.05e-07	9.64e-06
AC010145.4	Undifferentiated (nC2)	5.2	1.26e-07	2.03e-06
AC010145.4	Undifferentiated (nC3)	4.451	4.84e-06	5.44e-05
AC010149.4	MSC (nC1)	3.033	0.00137	0.00835
AC010149.4	Undifferentiated (nC2)	5.466	3.2e-08	5.87e-07
AC010153.2	Endothellial (nC4)	4.787	9.43e-07	1.25e-05
AC010153.2	MSC (nC1)	9.276	2.84e-20	2.06e-18
AC010153.2	Undifferentiated (nC2)	4.629	2.19e-06	2.67e-05
AC010226.4	Undifferentiated (nC2)	3.207	0.000696	0.00459
AC010468.2	Endothellial (nC4)	7.022	2.9e-12	1.01e-10
AC010468.2	MSC (nC1)	13.247	4.23e-36	9.61e-34
AC010468.2	Undifferentiated (nC2)	5.539	1.93e-08	3.71e-07
AC010504.2	Endothellial (nC4)	3.985	4.71e-05	0.000417
AC010504.2	MSC (nC1)	5.704	2.3e-08	4.36e-07
AC010504.2	Undifferentiated (nC2)	5.589	1.67e-08	3.24e-07
AC010524.2	MSC (nC1)	3.181	0.000874	0.00562
AC010524.2	Undifferentiated (nC2)	3.96	4.09e-05	0.000368
AC010524.4	MSC (nC1)	3.109	0.00105	0.00664
AC010524.4	Undifferentiated (nC2)	3.469	0.000279	0.00204
AC010729.1	Endothellial (nC4)	4.126	2.57e-05	0.000243
AC010729.1	MSC (nC1)	10.466	2.4e-24	2.32e-22
AC010729.1	Undifferentiated (nC2)	6.568	4.75e-11	1.42e-09
AC010729.2	Undifferentiated (nC2)	3.558	0.0002	0.00151
AC010731.2	Endothellial (nC4)	2.982	0.00156	0.00939
AC010731.2	MSC (nC1)	3.834	8.8e-05	0.000727
AC010731.2	Undifferentiated (nC2)	3.379	0.000379	0.00268
AC010731.3	Undifferentiated (nC2)	3.234	0.000639	0.00425
AC010733.4	Undifferentiated (nC2)	4.763	1.13e-06	1.48e-05
AC010744.1	MSC (nC1)	4.675	1.55e-06	1.97e-05
AC010744.1	Undifferentiated (nC2)	3.158	0.000823	0.00533
AC010745.1	Endothellial (nC4)	3.607	0.000193	0.00147
AC010745.1	MSC (nC1)	11.405	5.73e-29	7.65e-27
AC010745.1	Undifferentiated (nC2)	5.218	1.15e-07	1.88e-06
AC010745.2	Endothellial (nC4)	4.674	1.85e-06	2.3e-05
AC010745.2	MSC (nC1)	5.97	7.1e-09	1.48e-07
AC010745.2	Undifferentiated (nC2)	6.057	1.04e-09	2.52e-08
AC010745.2	Undifferentiated (nC3)	5.217	1.15e-07	1.88e-06
AC010745.4	MSC (nC1)	4.036	3.97e-05	0.000358
AC010745.4	Undifferentiated (nC2)	4.618	2.28e-06	2.77e-05
AC010746.3	Endothellial (nC4)	4.878	5.91e-07	8.22e-06
AC010746.3	MSC (nC1)	3.887	7.3e-05	0.000615
AC010746.3	Undifferentiated (nC2)	4.088	2.4e-05	0.000228
AC010761.8	Endothellial (nC4)	3.175	0.000864	0.00556
AC010761.8	MSC (nC1)	4.177	2.49e-05	0.000235
AC010872.1	Endothellial (nC4)	3.904	5.72e-05	0.000495
AC010872.1	MSC (nC1)	9.628	1.8e-21	1.41e-19
AC010872.1	Undifferentiated (nC2)	4.696	1.55e-06	1.97e-05
AC010879.1	MSC (nC1)	4.003	4.78e-05	0.000422
AC010879.1	Undifferentiated (nC2)	3.101	0.000992	0.00629
AC010880.1	Endothellial (nC4)	4.341	9.27e-06	9.74e-05
AC010880.1	MSC (nC1)	9.604	8.72e-20	6.05e-18
AC010880.1	Undifferentiated (nC2)	5.065	2.51e-07	3.8e-06
AC010880.1	Undifferentiated (nC3)	5.001	3.49e-07	5.12e-06
AC010883.5	Endothellial (nC4)	3.129	0.000906	0.0058
AC010883.5	MSC (nC1)	5.506	5.03e-08	8.85e-07
AC010883.5	NOR (nC5)	3.09	0.00103	0.00651
AC010883.5	Undifferentiated (nC2)	4.098	2.27e-05	0.000217
AC010884.1	MSC (nC1)	3.296	0.0006	0.00403
AC010884.1	Undifferentiated (nC2)	4.143	1.91e-05	0.000186
AC010890.1	Endothellial (nC4)	3.047	0.00128	0.0079
AC010890.1	MSC (nC1)	4.569	4.2e-06	4.79e-05
AC010890.1	Undifferentiated (nC2)	4.624	2.2e-06	2.68e-05
AC010891.2	MSC (nC1)	4.034	2.82e-05	0.000264
AC010894.3	Undifferentiated (nC2)	4.031	3.15e-05	0.000291
AC010894.5	Undifferentiated (nC2)	4.185	1.59e-05	0.000158
AC010907.2	Undifferentiated (nC2)	3.423	0.000329	0.00236
AC010907.5	Endothellial (nC4)	7.07	1.3e-12	4.7e-11
AC010907.5	MSC (nC1)	11.863	2.46e-31	3.86e-29
AC010907.5	Macrophages (nC6)	3.691	0.000125	0.000997
AC010907.5	Undifferentiated (nC2)	4.919	5.51e-07	7.72e-06
AC010967.2	MSC (nC1)	6.494	5.49e-11	1.62e-09
AC010967.2	Undifferentiated (nC2)	4.347	7.83e-06	8.39e-05
AC010967.3	Endothellial (nC4)	6.729	1.37e-11	4.41e-10
AC010967.3	MSC (nC1)	11.712	1.76e-30	2.62e-28
AC010967.3	Undifferentiated (nC2)	4.11	2.13e-05	0.000205
AC010969.1	MSC (nC1)	2.985	0.00164	0.00981
AC010969.1	Undifferentiated (nC2)	4.291	1.01e-05	0.000105
AC010971.1	Endothellial (nC4)	3.328	0.000511	0.0035
AC010971.1	MSC (nC1)	5.997	4.16e-09	9.06e-08
AC010971.1	Undifferentiated (nC2)	5.248	1.01e-07	1.67e-06
AC010974.3	Endothellial (nC4)	4.777	1.62e-06	2.04e-05
AC010974.3	MSC (nC1)	14.014	9.81e-41	3.29e-38
AC010974.3	Undifferentiated (nC2)	6.629	3.53e-11	1.07e-09
AC010975.1	Endothellial (nC4)	4.92	8.2e-07	1.11e-05
AC010975.1	MSC (nC1)	13.634	3.3e-38	8.83e-36
AC010975.1	Undifferentiated (nC2)	7.11	1.41e-12	5.11e-11
AC010976.2	Undifferentiated (nC2)	3.158	0.000824	0.00534
AC010976.2	Undifferentiated (nC3)	5.941	1.99e-09	4.59e-08
AC010982.1	MSC (nC1)	4.099	3.12e-05	0.000289
AC010982.1	Undifferentiated (nC2)	3.563	0.000194	0.00147
AC010982.2	MSC (nC1)	3.806	9.77e-05	0.000798
AC010982.2	Undifferentiated (nC2)	4.081	2.5e-05	0.000236
AC010983.1	Endothellial (nC4)	5.075	3.74e-07	5.45e-06
AC010983.1	MSC (nC1)	7.135	9.89e-12	3.24e-10
AC010983.1	Macrophages (nC6)	3.148	0.00103	0.0065
AC010983.1	Undifferentiated (nC2)	5.553	1.86e-08	3.58e-07
AC010987.6	MSC (nC1)	4.02	3.79e-05	0.000343
AC010987.6	Undifferentiated (nC2)	4.119	2.13e-05	0.000205
AC011193.1	MSC (nC1)	5.217	9.74e-08	1.62e-06
AC011193.1	Undifferentiated (nC2)	3.341	0.00044	0.00306
AC011196.3	Endothellial (nC4)	3.056	0.00122	0.00754
AC011196.3	MSC (nC1)	8.049	7.91e-16	3.97e-14
AC011196.3	Undifferentiated (nC2)	4.213	1.4e-05	0.00014
AC011236.8	Endothellial (nC4)	7.715	1.69e-14	7.45e-13
AC011236.8	MSC (nC1)	6.723	1.06e-10	3e-09
AC011236.8	Macrophages (nC6)	3.845	7.24e-05	0.00061
AC011236.8	Undifferentiated (nC2)	5.319	6.67e-08	1.14e-06
AC011239.2	Endothellial (nC4)	6.607	2.73e-11	8.41e-10
AC011239.2	MSC (nC1)	11.006	1.42e-27	1.71e-25
AC011239.2	Macrophages (nC6)	3.493	0.000258	0.0019
AC011239.2	Undifferentiated (nC2)	4.332	8.46e-06	8.98e-05
AC011243.1	Undifferentiated (nC2)	3.61	0.000164	0.00127
AC011284.3	Endothellial (nC4)	4.587	3.24e-06	3.8e-05
AC011284.3	MSC (nC1)	4.682	2.91e-06	3.44e-05
AC011284.3	Undifferentiated (nC2)	4.872	6.58e-07	9.08e-06
AC011286.1	MSC (nC1)	6.172	3.95e-10	1.03e-08
AC011286.1	Undifferentiated (nC2)	4.806	9.55e-07	1.27e-05
AC011288.2	Undifferentiated (nC3)	6.735	1.4e-11	4.49e-10
AC011290.4	Endothellial (nC4)	5.763	1.15e-08	2.3e-07
AC011290.4	MSC (nC1)	6.683	1.45e-10	4.02e-09
AC011290.4	Macrophages (nC6)	3.602	0.000186	0.00142
AC011290.4	Undifferentiated (nC2)	5.9	2.64e-09	5.98e-08
AC011292.2	Endothellial (nC4)	4.402	8.22e-06	8.76e-05
AC011292.2	MSC (nC1)	7.208	5.14e-12	1.74e-10
AC011292.2	Undifferentiated (nC2)	5.169	1.46e-07	2.33e-06
AC011294.3	Undifferentiated (nC3)	5.137	1.71e-07	2.68e-06
AC011298.2	Endothellial (nC4)	3.182	0.000841	0.00543
AC011298.2	MSC (nC1)	4.316	1.32e-05	0.000133
AC011298.2	Undifferentiated (nC2)	5.289	8.32e-08	1.4e-06
AC011306.1	Endothellial (nC4)	5.605	2.79e-08	5.18e-07
AC011306.1	MSC (nC1)	15.132	6.65e-45	3.2e-42
AC011306.1	Macrophages (nC6)	4.256	1.48e-05	0.000148
AC011306.1	Undifferentiated (nC2)	7.54	6.48e-14	2.7e-12
AC011306.2	Endothellial (nC4)	6.956	8.53e-12	2.82e-10
AC011306.2	MSC (nC1)	11.578	6.08e-26	6.54e-24
AC011306.2	Macrophages (nC6)	3.202	0.000825	0.00534
AC011306.2	Undifferentiated (nC2)	7.341	2.72e-13	1.07e-11
AC011330.13	MSC (nC1)	4.199	2.01e-05	0.000194
AC011330.13	Undifferentiated (nC2)	4.763	1.13e-06	1.48e-05
AC011366.3	Endothellial (nC4)	6.391	1.09e-10	3.1e-09
AC011366.3	MSC (nC1)	10.718	2.56e-26	2.83e-24
AC011366.3	Macrophages (nC6)	3.334	0.000456	0.00316
AC011366.3	Undifferentiated (nC2)	4.204	1.46e-05	0.000147
AC011380.9	Endothellial (nC4)	3.593	0.0002	0.00152
AC011380.9	MSC (nC1)	10.752	4.18e-26	4.54e-24
AC011380.9	Undifferentiated (nC2)	5.236	1.08e-07	1.78e-06
AC011513.4	Undifferentiated (nC2)	4.854	7.58e-07	1.03e-05
AC011524.3	MSC (nC1)	3.898	6.81e-05	0.000578
AC011524.3	Undifferentiated (nC2)	5.086	2.31e-07	3.52e-06
AC011525.2	MSC (nC1)	3.24	0.00071	0.00467
AC011525.2	Undifferentiated (nC2)	4.147	1.87e-05	0.000182
AC011526.1	Endothellial (nC4)	11.748	8.81e-25	8.78e-23
AC011526.1	Undifferentiated (nC3)	4.617	2.2e-06	2.68e-05
AC011551.3	Undifferentiated (nC2)	4.107	2.23e-05	0.000213
AC011609.3	Undifferentiated (nC2)	4.147	1.87e-05	0.000183
AC011625.1	Endothellial (nC4)	3.896	6.5e-05	0.000555
AC011625.1	MSC (nC1)	9.25	5.9e-19	3.84e-17
AC011625.1	Undifferentiated (nC2)	4.838	7.71e-07	1.05e-05
AC011718.2	Undifferentiated (nC2)	5.402	4.4e-08	7.84e-07
AC011718.2	Undifferentiated (nC3)	15.869	2.7e-51	0
AC011718.3	Endothellial (nC4)	3.446	0.000342	0.00244
AC011718.3	MSC (nC1)	4.638	2.49e-06	3e-05
AC011718.3	Undifferentiated (nC2)	6.357	1.76e-10	4.83e-09
AC011718.3	Undifferentiated (nC3)	3.109	0.000969	0.00616
AC011738.4	Endothellial (nC4)	6.504	6.93e-11	2.02e-09
AC011738.4	MSC (nC1)	7.344	2.63e-12	9.2e-11
AC011738.4	Undifferentiated (nC2)	5.997	1.55e-09	3.65e-08
AC011747.4	Undifferentiated (nC2)	4.62	2.28e-06	2.77e-05
AC011747.4	Undifferentiated (nC3)	4.504	3.74e-06	4.31e-05
AC011747.6	MSC (nC1)	3.468	0.000335	0.0024
AC011747.6	Undifferentiated (nC2)	5.766	6.05e-09	1.28e-07
AC011747.7	Undifferentiated (nC2)	3.553	0.000202	0.00153
AC011752.1	Undifferentiated (nC2)	4.854	7.47e-07	1.02e-05
AC011753.3	Undifferentiated (nC2)	3.369	0.000395	0.00278
AC011753.5	Endothellial (nC4)	4.434	7.35e-06	7.93e-05
AC011753.5	MSC (nC1)	5.576	4.66e-08	8.26e-07
AC011753.5	Undifferentiated (nC2)	4.971	4.02e-07	5.82e-06
AC011893.3	MSC (nC1)	3.663	0.000147	0.00115
AC011893.3	Undifferentiated (nC2)	4.812	9.15e-07	1.22e-05
AC011897.2	Undifferentiated (nC2)	3.381	0.000381	0.00269
AC011901.2	MSC (nC1)	3.495	0.000241	0.00179
AC011901.2	Undifferentiated (nC2)	4.496	4.02e-06	4.6e-05
AC011995.1	Endothellial (nC4)	4.018	3.07e-05	0.000284
AC011995.1	MSC (nC1)	3.971	5.18e-05	0.000453
AC011995.1	Undifferentiated (nC2)	4.417	5.78e-06	6.39e-05
AC011996.1	Undifferentiated (nC2)	3.903	5.17e-05	0.000453
AC011997.1	Endothellial (nC4)	2.978	0.0016	0.0096
AC011997.1	MSC (nC1)	8.233	1.83e-16	9.74e-15
AC011997.1	Undifferentiated (nC2)	4.71	1.49e-06	1.89e-05
AC011998.1	Endothellial (nC4)	3.29	0.000588	0.00395
AC011998.1	MSC (nC1)	5.142	3.04e-07	4.51e-06
AC011998.1	Undifferentiated (nC2)	3.812	7.4e-05	0.000622
AC012065.4	MSC (nC1)	5.278	7.06e-08	1.21e-06
AC012065.4	Undifferentiated (nC2)	3.879	5.74e-05	0.000497
AC012074.2	Undifferentiated (nC2)	3.943	4.38e-05	0.00039
AC012075.2	Endothellial (nC4)	3.697	0.000137	0.00108
AC012075.2	MSC (nC1)	11.901	1.8e-31	2.86e-29
AC012075.2	Macrophages (nC6)	3.629	0.000159	0.00123
AC012075.2	Undifferentiated (nC2)	4.549	3.1e-06	3.64e-05
AC012087.2	Undifferentiated (nC2)	4.893	6.05e-07	8.4e-06
AC012087.2	Undifferentiated (nC3)	4.198	1.49e-05	0.000149
AC012123.1	Endothellial (nC4)	3.072	0.00117	0.00726
AC012123.1	MSC (nC1)	5.843	7.81e-09	1.62e-07
AC012123.1	Undifferentiated (nC2)	4.313	9.03e-06	9.51e-05
AC012146.7	MSC (nC1)	3.704	0.000144	0.00113
AC012146.7	Undifferentiated (nC2)	3.161	0.000813	0.00527
AC012262.1	Endothellial (nC4)	4.452	5.54e-06	6.15e-05
AC012262.1	MSC (nC1)	6.506	3.33e-10	8.77e-09
AC012262.1	Undifferentiated (nC2)	5.177	1.39e-07	2.23e-06
AC012307.3	MSC (nC1)	3.71	0.000131	0.00104
AC012307.3	Macrophages (nC6)	3.497	0.000328	0.00236
AC012307.3	Undifferentiated (nC2)	4.989	3.78e-07	5.5e-06
AC012309.5	NOR (nC8)	2.984	0.00153	0.00921
AC012314.20	MSC (nC1)	3.264	0.000673	0.00446
AC012314.20	Undifferentiated (nC2)	3.85	6.47e-05	0.000552
AC012314.8	Undifferentiated (nC2)	4.39	6.55e-06	7.16e-05
AC012317.1	Undifferentiated (nC2)	5.796	5.07e-09	1.09e-07
AC012322.1	Undifferentiated (nC2)	3.034	0.00125	0.00769
AC012354.6	Undifferentiated (nC2)	5.435	3.8e-08	6.87e-07
AC012358.7	MSC (nC1)	3.334	0.000516	0.00352
AC012358.7	Undifferentiated (nC2)	3.285	0.000532	0.00362
AC012360.4	Endothellial (nC4)	3.722	0.000126	0.001
AC012360.4	MSC (nC1)	5.137	3.44e-07	5.05e-06
AC012360.4	Undifferentiated (nC2)	4.393	6.36e-06	6.96e-05
AC012360.6	MSC (nC1)	3.27	0.000658	0.00437
AC012360.6	Undifferentiated (nC2)	4.331	8.44e-06	8.97e-05
AC012361.1	Endothellial (nC4)	3.28	0.000598	0.00402
AC012361.1	MSC (nC1)	9.485	4.47e-21	3.43e-19
AC012361.1	Undifferentiated (nC2)	4.03	3.03e-05	0.000281
AC012363.13	MSC (nC1)	3.479	0.000323	0.00233
AC012363.13	Undifferentiated (nC2)	4.038	2.98e-05	0.000277
AC012363.4	Undifferentiated (nC2)	3.101	0.00101	0.00637
AC012368.2	Undifferentiated (nC2)	5.036	3.03e-07	4.5e-06
AC012370.2	MSC (nC1)	3.3	0.000589	0.00396
AC012370.2	Undifferentiated (nC2)	3.843	6.54e-05	0.000558
AC012370.3	Undifferentiated (nC2)	3.287	0.000529	0.0036
AC012370.3	Undifferentiated (nC3)	4.495	3.93e-06	4.51e-05
AC012442.5	Endothellial (nC4)	3.546	0.000229	0.00171
AC012442.5	MSC (nC1)	5.949	4.99e-09	1.07e-07
AC012442.5	Undifferentiated (nC2)	5.028	3.05e-07	4.52e-06
AC012442.6	Endothellial (nC4)	3.85	7.15e-05	0.000603
AC012442.6	MSC (nC1)	4.347	1.19e-05	0.000122
AC012442.6	Undifferentiated (nC2)	4.306	9.45e-06	9.91e-05
AC012445.1	Endothellial (nC4)	3.7	0.000134	0.00105
AC012445.1	MSC (nC1)	9.968	6.16e-23	5.39e-21
AC012445.1	Undifferentiated (nC2)	4.912	5.5e-07	7.71e-06
AC012462.2	MSC (nC1)	3.362	0.000469	0.00324
AC012462.2	Undifferentiated (nC2)	3.621	0.000155	0.00121
AC012462.3	MSC (nC1)	4.401	8.8e-06	9.3e-05
AC012462.3	Undifferentiated (nC2)	4.213	1.4e-05	0.00014
AC012485.2	Endothellial (nC4)	7.35	1.99e-13	7.88e-12
AC012485.2	MSC (nC1)	12.461	5.96e-34	1.14e-31
AC012485.2	Macrophages (nC6)	3.768	9.49e-05	0.000778
AC012485.2	Undifferentiated (nC2)	4.954	4.57e-07	6.52e-06
AC012494.1	Undifferentiated (nC2)	3.797	7.89e-05	0.000659
AC012494.1	Undifferentiated (nC3)	3.214	0.00068	0.0045
AC012499.1	Endothellial (nC4)	4.638	1.94e-06	2.4e-05
AC012499.1	MSC (nC1)	4.814	1.5e-06	1.91e-05
AC012499.1	Undifferentiated (nC2)	4.186	1.58e-05	0.000157
AC012501.2	Undifferentiated (nC2)	3.92	4.82e-05	0.000425
AC012506.2	MSC (nC1)	3.694	0.000112	0.000904
AC012506.2	Undifferentiated (nC2)	3.225	0.000663	0.0044
AC012506.3	Endothellial (nC4)	7.135	1e-12	3.69e-11
AC012506.3	MSC (nC1)	6.456	4.5e-10	1.16e-08
AC012506.3	Macrophages (nC6)	3.398	0.000379	0.00268
AC012506.3	Undifferentiated (nC2)	6.142	6.78e-10	1.7e-08
AC012506.4	NOR (nC7)	5.482	4.93e-08	8.7e-07
AC012507.3	MSC (nC1)	7.709	1.04e-14	4.69e-13
AC012507.3	Undifferentiated (nC2)	4.36	7.44e-06	8.01e-05
AC012531.14	Undifferentiated (nC2)	3.511	0.000239	0.00178
AC012531.16	Endothellial (nC4)	4.308	1.15e-05	0.000118
AC012531.16	MSC (nC1)	11.383	9.5e-29	1.25e-26
AC012531.16	Undifferentiated (nC2)	5.387	4.94e-08	8.7e-07
AC012531.25	Endothellial (nC4)	4.876	6.01e-07	8.35e-06
AC012531.25	MSC (nC1)	4.244	1.78e-05	0.000175
AC012531.25	Undifferentiated (nC2)	4.949	4.71e-07	6.71e-06
AC012593.1	Undifferentiated (nC3)	9.308	4.67e-20	3.32e-18
AC012594.1	Undifferentiated (nC2)	3.448	0.000298	0.00216
AC012594.1	Undifferentiated (nC3)	5.416	3.87e-08	6.98e-07
AC012613.2	Endothellial (nC4)	3.36	0.000453	0.00314
AC012613.2	MSC (nC1)	4.487	7.02e-06	7.6e-05
AC012613.2	Undifferentiated (nC2)	4.615	2.3e-06	2.79e-05
AC012668.1	Endothellial (nC4)	3.312	0.000543	0.00368
AC012668.1	MSC (nC1)	3.697	0.000146	0.00115
AC012668.1	Undifferentiated (nC2)	4.319	8.82e-06	9.32e-05
AC012668.2	Undifferentiated (nC2)	5.698	8.64e-09	1.78e-07
AC012668.3	Endothellial (nC4)	4.967	6.67e-07	9.18e-06
AC012668.3	MSC (nC1)	13.484	1.07e-37	2.73e-35
AC012668.3	Undifferentiated (nC2)	5.935	2.17e-09	4.97e-08
AC013248.2	MSC (nC1)	5.885	5.65e-09	1.2e-07
AC013248.2	Undifferentiated (nC2)	5.386	4.86e-08	8.59e-07
AC013264.2	Endothellial (nC4)	6.757	1.33e-11	4.29e-10
AC013264.2	MSC (nC1)	12.329	8.59e-33	1.51e-30
AC013264.2	Undifferentiated (nC2)	5.987	1.67e-09	3.91e-08
AC013267.2	Undifferentiated (nC2)	3.525	0.000225	0.00168
AC013268.5	Undifferentiated (nC2)	5.093	2.23e-07	3.42e-06
AC013268.5	Undifferentiated (nC3)	7.43	1.17e-13	4.74e-12
AC013269.3	Endothellial (nC4)	5.977	1.67e-09	3.91e-08
AC013269.3	MSC (nC1)	5.6	3.96e-08	7.14e-07
AC013269.3	Undifferentiated (nC2)	6.425	1.18e-10	3.33e-09
AC013269.4	Endothellial (nC4)	4.795	1.46e-06	1.86e-05
AC013269.4	MSC (nC1)	14.53	5.45e-43	2.18e-40
AC013269.4	Macrophages (nC6)	4.336	1.01e-05	0.000105
AC013269.4	Undifferentiated (nC2)	6.722	1.96e-11	6.17e-10
AC013269.5	Undifferentiated (nC2)	5.164	1.6e-07	2.53e-06
AC013271.5	Endothellial (nC4)	3.693	0.000142	0.00112
AC013271.7	Undifferentiated (nC3)	5.394	4.35e-08	7.77e-07
AC013394.2	Macrophages (nC6)	9.203	5.3e-16	2.7e-14
AC013394.2	NOR (nC7)	6.598	1.05e-10	2.97e-09
AC013394.2	NOR (nC8)	5.563	2.62e-08	4.9e-07
AC013394.2	NOR (nC9)	8.358	3.38e-15	1.6e-13
AC013400.2	Undifferentiated (nC2)	3.424	0.000324	0.00233
AC013400.2	Undifferentiated (nC3)	13.256	4.05e-37	9.86e-35
AC013401.1	Endothellial (nC4)	3.127	0.000893	0.00573
AC013401.1	MSC (nC1)	6.513	4.44e-11	1.33e-09
AC013402.2	Undifferentiated (nC3)	4.404	5.9e-06	6.51e-05
AC013402.3	Endothellial (nC4)	5.921	2.19e-09	5.04e-08
AC013402.3	MSC (nC1)	5.082	4.77e-07	6.78e-06
AC013402.3	Undifferentiated (nC2)	4.507	3.72e-06	4.3e-05
AC013402.4	Undifferentiated (nC2)	3.614	0.00016	0.00124
AC013403.9	Endothellial (nC4)	3.513	0.00027	0.00198
AC013403.9	MSC (nC1)	3.609	0.000201	0.00152
AC013403.9	Undifferentiated (nC2)	3.679	0.000125	0.000993
AC013448.1	Undifferentiated (nC2)	4.314	9.19e-06	9.67e-05
AC013460.1	Undifferentiated (nC2)	5.58	1.68e-08	3.27e-07
AC013460.1	Undifferentiated (nC3)	3.539	0.000211	0.00159
AC013463.2	Undifferentiated (nC2)	3.424	0.000324	0.00233
AC013463.2	Undifferentiated (nC3)	6.291	2.44e-10	6.55e-09
AC013472.3	Undifferentiated (nC2)	3.804	7.71e-05	0.000646
AC013472.4	Endothellial (nC4)	7.142	1.35e-12	4.9e-11
AC013472.4	MSC (nC1)	7.3	4.47e-12	1.53e-10
AC013472.4	Undifferentiated (nC2)	5.901	2.47e-09	5.61e-08
AC013472.6	MSC (nC1)	7.139	6.33e-13	2.38e-11
AC013472.6	Undifferentiated (nC2)	3.662	0.000135	0.00106
AC013480.2	Endothellial (nC4)	4.03	3.72e-05	0.000337
AC013480.2	MSC (nC1)	6.469	3.34e-10	8.79e-09
AC013480.2	Undifferentiated (nC2)	5.332	6.43e-08	1.11e-06
AC013727.1	MSC (nC1)	3.39	0.000442	0.00307
AC013727.1	Undifferentiated (nC2)	3.432	0.000314	0.00226
AC013727.2	Endothellial (nC4)	4.049	3.49e-05	0.000319
AC013727.2	MSC (nC1)	5.846	1.12e-08	2.25e-07
AC013727.2	Undifferentiated (nC2)	4.511	3.64e-06	4.21e-05
AC013733.4	Endothellial (nC4)	3.174	0.000861	0.00555
AC013733.4	MSC (nC1)	5.356	9.98e-08	1.65e-06
AC013733.4	Undifferentiated (nC2)	3.145	0.000857	0.00552
AC013791.10	Endothellial (nC4)	4.151	1.72e-05	0.000169
AC013791.10	Undifferentiated (nC2)	3.827	7.12e-05	0.000601
AC015849.12	MSC (nC1)	4.163	1.61e-05	0.000159
AC015849.16	Undifferentiated (nC2)	4.587	2.63e-06	3.15e-05
AC015849.16	Undifferentiated (nC3)	3.857	6.15e-05	0.000528
AC015849.19	MSC (nC1)	3.612	0.000206	0.00155
AC015849.2	Endothellial (nC4)	3.341	0.000478	0.00329
AC015849.2	MSC (nC1)	6.148	1.9e-09	4.4e-08
AC015849.2	Undifferentiated (nC2)	6.46	9.46e-11	2.7e-09
AC015922.6	Undifferentiated (nC2)	3.065	0.00112	0.00702
AC015922.6	Undifferentiated (nC3)	8.091	9.83e-16	4.89e-14
AC015923.1	MSC (nC1)	3.84	8.35e-05	0.000694
AC015923.1	Undifferentiated (nC2)	3.738	9.87e-05	0.000805
AC015933.2	Endothellial (nC4)	3.212	0.00076	0.00496
AC015933.2	MSC (nC1)	8.221	2.15e-16	1.14e-14
AC015933.2	Undifferentiated (nC2)	4.117	2.13e-05	0.000205
AC015969.3	Undifferentiated (nC2)	3.415	0.000336	0.00241
AC015971.2	MSC (nC1)	3.563	0.000228	0.0017
AC015971.2	Undifferentiated (nC2)	5.831	4.12e-09	8.96e-08
AC015978.3	MSC (nC1)	3.807	9.55e-05	0.000782
AC015978.3	Undifferentiated (nC2)	4.956	4.43e-07	6.35e-06
AC015987.1	Endothellial (nC4)	3.504	0.000266	0.00196
AC015987.1	MSC (nC1)	7.889	3.85e-15	1.81e-13
AC015987.1	Undifferentiated (nC2)	4.147	1.86e-05	0.000182
AC016292.1	MSC (nC1)	5.059	2.22e-07	3.4e-06
AC016644.1	MSC (nC1)	8.287	1.17e-16	6.35e-15
AC016644.1	Undifferentiated (nC2)	3.207	0.000692	0.00457
AC016683.5	Undifferentiated (nC2)	4.564	2.94e-06	3.48e-05
AC016689.1	Undifferentiated (nC2)	3.306	0.000492	0.00338
AC016689.1	Undifferentiated (nC3)	5.057	2.59e-07	3.91e-06
AC016697.3	Endothellial (nC4)	4.142	1.99e-05	0.000193
AC016697.3	MSC (nC1)	5.363	9.82e-08	1.63e-06
AC016697.3	Undifferentiated (nC2)	4.637	2.11e-06	2.58e-05
AC016698.2	Endothellial (nC4)	5.614	2.36e-08	4.45e-07
AC016698.2	MSC (nC1)	5.458	9.08e-08	1.52e-06
AC016698.2	Macrophages (nC6)	3.026	0.00145	0.00882
AC016698.2	Undifferentiated (nC2)	6.171	5.25e-10	1.34e-08
AC016700.2	MSC (nC1)	4.097	2.14e-05	0.000206
AC016700.2	Undifferentiated (nC2)	3.808	7.69e-05	0.000644
AC016700.5	Endothellial (nC4)	4.86	1.06e-06	1.4e-05
AC016700.5	MSC (nC1)	10.206	2.73e-21	2.12e-19
AC016700.5	Undifferentiated (nC2)	5.211	1.14e-07	1.87e-06
AC016710.1	MSC (nC1)	4.532	3.07e-06	3.62e-05
AC016716.2	MSC (nC1)	6.238	6.79e-10	1.7e-08
AC016716.2	NOR (nC5)	3.478	0.000264	0.00194
AC016716.2	NOR (nC7)	4.414	7.44e-06	8.01e-05
AC016716.2	NOR (nC9)	3.216	0.000752	0.00492
AC016716.2	Undifferentiated (nC2)	3.304	0.000495	0.00339
AC016722.1	MSC (nC1)	3.174	0.000899	0.00576
AC016722.1	Undifferentiated (nC2)	4.258	1.16e-05	0.000119
AC016722.2	MSC (nC1)	4.326	1.35e-05	0.000136
AC016722.2	Undifferentiated (nC2)	6.194	5.06e-10	1.29e-08
AC016722.3	MSC (nC1)	3.315	0.000548	0.00371
AC016722.3	Undifferentiated (nC2)	3.904	5.16e-05	0.000451
AC016722.4	Undifferentiated (nC2)	3.474	0.000271	0.00199
AC016723.4	MSC (nC1)	3.353	0.000491	0.00337
AC016723.4	Undifferentiated (nC2)	3.541	0.00021	0.00158
AC016725.4	Endothellial (nC4)	3.235	0.000688	0.00455
AC016725.4	MSC (nC1)	5.064	4.69e-07	6.69e-06
AC016725.4	Undifferentiated (nC2)	4.453	4.79e-06	5.39e-05
AC016730.1	Endothellial (nC4)	4.336	7.74e-06	8.3e-05
AC016730.1	MSC (nC1)	3.395	0.000432	0.00301
AC016730.1	Undifferentiated (nC2)	3.778	8.45e-05	0.000701
AC016735.1	Endothellial (nC4)	3.816	8.74e-05	0.000722
AC016735.1	MSC (nC1)	12.412	2.11e-33	3.89e-31
AC016735.1	Undifferentiated (nC2)	5.435	3.73e-08	6.76e-07
AC016735.2	MSC (nC1)	4.247	1.83e-05	0.000179
AC016735.2	Undifferentiated (nC2)	5.629	1.28e-08	2.55e-07
AC016735.3	Undifferentiated (nC2)	4.058	2.78e-05	0.00026
AC016736.2	Undifferentiated (nC2)	4.103	2.29e-05	0.000218
AC016738.3	Undifferentiated (nC2)	3.001	0.00139	0.00849
AC016738.4	Endothellial (nC4)	3.632	0.000174	0.00134
AC016738.4	MSC (nC1)	3.988	5.05e-05	0.000443
AC016738.4	Undifferentiated (nC2)	4.229	1.3e-05	0.000132
AC016745.3	Endothellial (nC4)	6.686	1.99e-11	6.26e-10
AC016745.3	MSC (nC1)	12.02	1.32e-31	2.12e-29
AC016745.3	Undifferentiated (nC2)	4.526	3.33e-06	3.89e-05
AC016747.3	Undifferentiated (nC2)	4.826	8.41e-07	1.13e-05
AC016751.2	MSC (nC1)	7.063	1.04e-12	3.82e-11
AC016757.3	Undifferentiated (nC2)	5.079	2.42e-07	3.68e-06
AC016768.1	MSC (nC1)	4.579	3.72e-06	4.3e-05
AC016768.1	Undifferentiated (nC2)	6.337	2.09e-10	5.65e-09
AC016831.7	Endothellial (nC4)	3.329	0.000517	0.00353
AC016831.7	Undifferentiated (nC3)	4.771	1.06e-06	1.39e-05
AC016903.1	Endothellial (nC4)	3.024	0.00139	0.00849
AC016903.1	MSC (nC1)	9.949	5.37e-23	4.73e-21
AC016903.1	Undifferentiated (nC2)	4.434	5.33e-06	5.93e-05
AC016903.2	Endothellial (nC4)	3.021	0.00141	0.00859
AC016903.2	MSC (nC1)	9.426	7.59e-21	5.73e-19
AC016903.2	Undifferentiated (nC2)	4.25	1.18e-05	0.000121
AC016907.3	Undifferentiated (nC2)	4.2	1.48e-05	0.000148
AC016907.3	Undifferentiated (nC3)	12.328	1.41e-32	2.43e-30
AC016909.1	Undifferentiated (nC2)	3.518	0.00023	0.00171
AC016910.1	Endothellial (nC4)	3.823	8.72e-05	0.00072
AC016910.1	MSC (nC1)	10.137	1.91e-23	1.74e-21
AC016910.1	Undifferentiated (nC2)	4.718	1.38e-06	1.77e-05
AC016912.3	Endothellial (nC4)	4.668	2.48e-06	2.99e-05
AC016912.3	MSC (nC1)	5.015	6.72e-07	9.25e-06
AC016912.3	Macrophages (nC6)	3.413	0.000356	0.00253
AC016912.3	Undifferentiated (nC2)	4.837	7.98e-07	1.08e-05
AC016994.1	Endothellial (nC4)	4.61	3e-06	3.54e-05
AC016994.1	MSC (nC1)	11.339	1.75e-28	2.26e-26
AC016994.1	Undifferentiated (nC2)	5.983	1.76e-09	4.11e-08
AC016994.2	MSC (nC1)	3.683	0.000152	0.00119
AC016994.2	Undifferentiated (nC2)	4.329	8.47e-06	8.99e-05
AC016995.3	MSC (nC1)	3.629	0.000181	0.00139
AC016995.3	Undifferentiated (nC2)	5.114	1.99e-07	3.08e-06
AC017002.1	MSC (nC1)	4.214	2.17e-05	0.000208
AC017002.2	MSC (nC1)	4.21	2.2e-05	0.000211
AC017002.2	Undifferentiated (nC2)	3.409	0.000344	0.00246
AC017002.4	Undifferentiated (nC2)	5.615	1.41e-08	2.78e-07
AC017006.2	Endothellial (nC4)	3.379	0.000429	0.00299
AC017006.2	MSC (nC1)	4.686	2.97e-06	3.51e-05
AC017006.2	Undifferentiated (nC2)	4.63	2.11e-06	2.58e-05
AC017048.1	Endothellial (nC4)	3.294	0.000529	0.0036
AC017048.1	MSC (nC1)	5.257	1.71e-07	2.69e-06
AC017048.1	Undifferentiated (nC2)	5.267	8.98e-08	1.5e-06
AC017048.2	Endothellial (nC4)	3.942	5.5e-05	0.000478
AC017048.2	MSC (nC1)	5.315	1.59e-07	2.52e-06
AC017048.2	Undifferentiated (nC2)	4.564	2.84e-06	3.38e-05
AC017048.3	Endothellial (nC4)	3.228	0.000717	0.00471
AC017048.3	MSC (nC1)	3.719	0.000129	0.00102
AC017048.3	Undifferentiated (nC2)	3.983	3.71e-05	0.000337
AC017048.4	Endothellial (nC4)	3.062	0.00125	0.0077
AC017048.4	MSC (nC1)	3.727	0.000131	0.00103
AC017048.4	Undifferentiated (nC2)	3.156	0.00083	0.00537
AC017053.1	Endothellial (nC4)	6.454	7.5e-11	2.18e-09
AC017053.1	MSC (nC1)	10.945	2.94e-27	3.47e-25
AC017053.1	Undifferentiated (nC2)	4.298	9.58e-06	0.0001
AC017060.1	Undifferentiated (nC2)	3.579	0.000183	0.0014
AC017060.1	Undifferentiated (nC3)	4.324	8.47e-06	8.99e-05
AC017074.1	Endothellial (nC4)	4.482	5.75e-06	6.35e-05
AC017074.1	MSC (nC1)	6.13	2.53e-09	5.75e-08
AC017074.1	Undifferentiated (nC2)	5.15	1.6e-07	2.53e-06
AC017074.2	MSC (nC1)	3.326	0.000532	0.00362
AC017074.2	Undifferentiated (nC2)	4.734	1.32e-06	1.69e-05
AC017076.4	Undifferentiated (nC2)	4.576	2.77e-06	3.3e-05
AC017076.5	MSC (nC1)	4.24	1.77e-05	0.000174
AC017076.5	Undifferentiated (nC2)	5.431	3.76e-08	6.81e-07
AC017099.3	Undifferentiated (nC3)	5.777	5.08e-09	1.09e-07
AC017101.10	MSC (nC1)	6.726	1.25e-11	4.05e-10
AC017101.10	Undifferentiated (nC2)	3.511	0.000235	0.00175
AC017116.8	NOR (nC5)	6.231	3.51e-10	9.21e-09
AC017116.8	NOR (nC7)	4.251	1.46e-05	0.000146
AC018359.1	Undifferentiated (nC2)	4.1	2.29e-05	0.000218
AC018359.1	Undifferentiated (nC3)	4.398	6.12e-06	6.72e-05
AC018359.3	Endothellial (nC4)	3.13	0.000968	0.00616
AC018359.3	MSC (nC1)	3.758	0.00012	0.000958
AC018359.3	Undifferentiated (nC2)	5.536	2.19e-08	4.16e-07
AC018464.3	Endothellial (nC4)	3.778	9.83e-05	0.000803
AC018464.3	MSC (nC1)	6.409	5.45e-10	1.39e-08
AC018464.3	Undifferentiated (nC2)	5.202	1.24e-07	2.02e-06
AC018470.4	Endothellial (nC4)	7.062	1.65e-12	5.92e-11
AC018470.4	MSC (nC1)	12.483	1.02e-33	1.92e-31
AC018470.4	Undifferentiated (nC2)	5.894	2.86e-09	6.42e-08
AC018495.2	MSC (nC1)	3.772	0.000108	0.000875
AC018495.2	Undifferentiated (nC2)	5.107	2.1e-07	3.23e-06
AC018495.3	MSC (nC1)	5.084	1.95e-07	3.03e-06
AC018502.1	Endothellial (nC4)	3.711	0.000131	0.00104
AC018502.1	MSC (nC1)	13.021	1.36e-36	3.2e-34
AC018502.1	Undifferentiated (nC2)	5.192	1.31e-07	2.12e-06
AC018642.1	Undifferentiated (nC2)	3.32	0.000469	0.00324
AC018642.1	Undifferentiated (nC3)	4.538	3.24e-06	3.79e-05
AC018643.4	MSC (nC1)	6.835	7.88e-12	2.61e-10
AC018643.4	NOR (nC7)	3.887	6.46e-05	0.000552
AC018643.4	Undifferentiated (nC2)	3.353	0.000415	0.00291
AC018647.3	Undifferentiated (nC2)	4.138	1.94e-05	0.000188
AC018682.7	MSC (nC1)	6.135	1.12e-09	2.7e-08
AC018682.7	Undifferentiated (nC2)	4.854	7.28e-07	9.93e-06
AC018693.6	Endothellial (nC4)	4.092	2.96e-05	0.000275
AC018693.6	MSC (nC1)	5.987	5.19e-09	1.11e-07
AC018693.6	Undifferentiated (nC2)	5.763	5.86e-09	1.24e-07
AC018705.5	Undifferentiated (nC2)	3.929	4.69e-05	0.000415
AC018712.3	Undifferentiated (nC2)	4.792	9.9e-07	1.31e-05
AC018717.1	Endothellial (nC4)	4.579	4.01e-06	4.59e-05
AC018717.1	MSC (nC1)	13.294	5.23e-37	1.26e-34
AC018717.1	Undifferentiated (nC2)	5.843	3.63e-09	8e-08
AC018730.1	Endothellial (nC4)	8.501	6.54e-17	3.61e-15
AC018730.1	MSC (nC1)	6.761	1.03e-10	2.92e-09
AC018730.1	Undifferentiated (nC2)	6.054	1.03e-09	2.51e-08
AC018730.3	Endothellial (nC4)	3.868	6.8e-05	0.000578
AC018730.3	MSC (nC1)	10.208	6.86e-24	6.43e-22
AC018730.3	Undifferentiated (nC2)	5.546	2.08e-08	3.97e-07
AC018731.3	Endothellial (nC4)	3.103	0.00109	0.00686
AC018731.3	MSC (nC1)	3.615	0.000197	0.0015
AC018731.3	Undifferentiated (nC2)	4.413	5.77e-06	6.38e-05
AC018737.3	Undifferentiated (nC2)	4.129	2.01e-05	0.000195
AC018742.1	MSC (nC1)	3.29	0.000604	0.00405
AC018742.1	Undifferentiated (nC2)	4.308	9.25e-06	9.72e-05
AC018755.17	Endothellial (nC4)	5.108	1.86e-07	2.9e-06
AC018755.17	MSC (nC1)	3.882	7.64e-05	0.000641
AC018755.17	Undifferentiated (nC2)	4.542	3.23e-06	3.79e-05
AC018755.24	MSC (nC1)	3.242	0.000725	0.00476
AC018755.24	Undifferentiated (nC2)	4.464	4.62e-06	5.22e-05
AC018766.6	MSC (nC1)	4.636	1.86e-06	2.31e-05
AC018766.6	Undifferentiated (nC2)	3.177	0.000774	0.00505
AC018799.1	Undifferentiated (nC2)	5.03	3.06e-07	4.54e-06
AC018799.1	Undifferentiated (nC3)	3.817	7.21e-05	0.000608
AC018804.3	Undifferentiated (nC2)	4.545	3.2e-06	3.76e-05
AC018804.3	Undifferentiated (nC3)	6.191	4.45e-10	1.15e-08
AC018809.6	Endothellial (nC4)	4.055	3.31e-05	0.000304
AC018809.6	MSC (nC1)	6.438	3.9e-10	1.02e-08
AC018809.6	Undifferentiated (nC2)	5.092	2.19e-07	3.36e-06
AC018816.2	Endothellial (nC4)	3.68	0.000147	0.00115
AC018816.2	MSC (nC1)	4.238	1.9e-05	0.000185
AC018816.2	Macrophages (nC6)	3.362	0.000422	0.00295
AC018816.2	Undifferentiated (nC2)	5.176	1.48e-07	2.36e-06
AC018816.3	MSC (nC1)	4.062	2.54e-05	0.00024
AC018816.3	Undifferentiated (nC2)	5.497	2.68e-08	4.99e-07
AC018816.4	Undifferentiated (nC2)	4.241	1.26e-05	0.000128
AC018839.1	Endothellial (nC4)	5.604	1.23e-08	2.46e-07
AC018839.1	MSC (nC1)	9.822	1.59e-22	1.35e-20
AC018839.1	Undifferentiated (nC2)	4.164	1.75e-05	0.000172
AC018866.1	Undifferentiated (nC2)	4.298	9.86e-06	0.000103
AC018878.3	MSC (nC1)	3.398	0.000418	0.00292
AC018878.3	Undifferentiated (nC2)	3.662	0.000133	0.00105
AC018890.6	MSC (nC1)	3.523	0.000276	0.00202
AC018890.6	Undifferentiated (nC2)	3.958	4.1e-05	0.000368
AC019048.1	MSC (nC1)	3.597	0.000212	0.0016
AC019048.1	Undifferentiated (nC2)	3.813	7.39e-05	0.000622
AC019055.1	Endothellial (nC4)	9.184	4.93e-19	3.23e-17
AC019055.1	MSC (nC1)	16.042	3.43e-48	0
AC019055.1	Macrophages (nC6)	4.513	5.15e-06	5.76e-05
AC019055.1	Undifferentiated (nC2)	6.694	2.08e-11	6.52e-10
AC019064.1	Endothellial (nC4)	7.716	1.33e-14	5.94e-13
AC019064.1	MSC (nC1)	12.737	2.06e-35	4.44e-33
AC019064.1	Macrophages (nC6)	4.152	2e-05	0.000194
AC019064.1	Undifferentiated (nC2)	4.761	1.13e-06	1.48e-05
AC019066.3	Undifferentiated (nC2)	3.508	0.000239	0.00178
AC019068.2	Endothellial (nC4)	5.062	3.9e-07	5.65e-06
AC019068.2	MSC (nC1)	9.297	3.41e-18	2.1e-16
AC019068.2	Macrophages (nC6)	3.408	0.000373	0.00264
AC019068.2	Undifferentiated (nC2)	5.867	3.34e-09	7.4e-08
AC019118.2	Undifferentiated (nC2)	4.15	1.84e-05	0.00018
AC019118.4	Endothellial (nC4)	3.018	0.00129	0.00792
AC019118.4	Undifferentiated (nC2)	3.444	0.000302	0.00219
AC019171.5	MSC (nC1)	4.33	1.16e-05	0.000119
AC019171.5	Undifferentiated (nC2)	4.211	1.41e-05	0.000142
AC019185.4	Undifferentiated (nC2)	4.454	4.89e-06	5.49e-05
AC019186.1	MSC (nC1)	3.939	5.71e-05	0.000494
AC019186.1	Undifferentiated (nC2)	3.154	0.000831	0.00537
AC019330.1	Undifferentiated (nC2)	3.638	0.000147	0.00115
AC019330.1	Undifferentiated (nC3)	3.417	0.000331	0.00237
AC019349.2	MSC (nC1)	5.098	1.88e-07	2.92e-06
AC019349.2	Undifferentiated (nC2)	5.239	1.08e-07	1.77e-06
AC020571.3	Endothellial (nC4)	3.124	0.00102	0.00643
AC020571.3	MSC (nC1)	3.238	0.00068	0.0045
AC020594.5	Endothellial (nC4)	3.616	0.000184	0.00141
AC020594.5	MSC (nC1)	6.939	1.78e-11	5.63e-10
AC020594.5	Undifferentiated (nC2)	3.557	0.000194	0.00147
AC020595.1	Endothellial (nC4)	7.218	6.77e-13	2.54e-11
AC020595.1	MSC (nC1)	5.626	4.05e-08	7.27e-07
AC020595.1	Undifferentiated (nC2)	6.645	3.03e-11	9.28e-10
AC020626.1	MSC (nC1)	6.046	8.34e-10	2.05e-08
AC020743.2	Endothellial (nC4)	4.159	2.21e-05	0.000212
AC020743.2	MSC (nC1)	6.056	3.8e-09	8.33e-08
[truncated: 62,973 more rows]
