# Supplementary material for: Single-nuclei transcriptomes from human adrenal gland reveal distinct cellular identities of low and high-risk neuroblastoma tumors
Source: Nat Commun. 2021 Sep 7;12:5309. doi: 10.1038/s41467-021-24870-7 (PMC8423786; doi:10.1038/s41467-021-24870-7)
Supplement: Supplementary file 9 — Supplementary Data 7 [file 41467_2021_24870_MOESM9_ESM.xlsx]

## Sheet: Human NB to others
Supplementary Data 7
Human NB to van Groningen et al. 2017 (Figure 3)
Cell cluster in human NB	Cell type in van Groningen et al. 2017 (reference)	Number of genes significantly (FDR <0.01) upregulated in human NB overlapping genes in van Groningen et al. 2017	Genes significantly (FDR <0.01) upregulated in human NB overlapping genes in van Groningen et al. 2017	FDR	Significance
Endothelial (nC4)	MES	211	A2M|ACADVL|ACTN1|ADAMTS5|AEBP1|ANXA1|ANXA2|ANXA5|APP|ARL4A|ARPC1B|ASPH|ATP2B1|ATP2B4|ATP6V0E1|B2M|BAG3|BGN|C19orf10|C1orf54|C6orf120|CALD1|CAPN2|CBLB|CD59|CD63|CETN2|CFI|CKAP4|CLIC4|CMTM3|CNN3|COL4A1|COL4A2|CRABP2|CRTAP|CSRP1|CTNNA1|CTSB|CTSO|CYR61|DLC1|DLX1|DUSP14|DUSP5|DUSP6|EGR1|EGR3|EHD2|ELF1|ELK3|EMP1|ETS1|EXT1|F2R|FAM120A|FAM43A|FGFR1|FLNA|FN1|FNDC3B|FSTL1|FZD1|FZD2|GJA1|GNG12|GRN|GSN|HES1|…	6.56457e-39	**
Macrophages (nC6)	MES	76	ACADVL|ACAP2|ADAM9|ADGRE5|ANXA1|ANXA2|ANXA5|APOE|ATP2B1|ATP6V0E1|B2M|CD164|CD44|CMTM3|CREG1|CTSB|CYFIP1|EDEM1|ELF1|F2RL2|FAM102B|FLNA|FNDC3B|GNS|GPR137B|GRN|GSN|HEXB|HLA-A|HLA-B|HLA-C|HLA-F|HNMT|IFI16|IGF2R|IL13RA1|INSIG1|IQGAP2|KLF6|LAMP1|LGALS1|LITAF|LMNA|MAML2|MAN2A1|MBNL1|NANS|NOTCH2|NOTCH2NL|NPC2|P4HA1|PAPSS2|PLEKHA2|PLSCR1|PLXDC2|PTGER4|PYGL|QKI|RAB31|RGL1|RIT1|RNH1|RRBP1|SDCBP|SEC14L1|SGK1…	1.85911e-19	**
NOR (nC5)	ADRN	154	ABCA3|ACTL6B|ADCYAP1R1|ADGRB3|ADRBK2|ANK2|ARHGEF7|ARL6IP1|ATCAY|ATP6V0E2|AUTS2|BEX1|BMPR1B|C14orf132|CACNA1B|CADM1|CAMSAP1|CCDC167|CCND1|CCNI|CDKN2C|CENPU|CENPV|CERK|CHGA|CHGB|CHRNA3|CKB|CLASP2|CRMP1|DAPK1|DBH|DCX|DDC|DPYSL2|DPYSL3|DPYSL5|EIF1B|ELAVL2|ELAVL3|ELAVL4|ENO2|EVL|EYA1|FAM163A|FEV|FOXO3|FSD1|GAP43|GATA2|GATA3|GDI1|GLCCI1|GMNN|GNB1|GNG4|GPR22|GRIA2|H1FX|HAND1|HAND2-AS1|HMGA1|HN1|HNRNPA0|…	<1E-50	**
NOR (nC5)	MES	30	ACADVL|ACTA2|ACTN1|C1orf198|CBFB|COL6A1|CTDSP2|DLC1|ELAVL1|ENAH|HIBADH|HSPB1|ITM2B|ITM2C|KDELR2|KDELR3|KDM5B|MEST|NES|PTN|PXDN|RECK|ROBO1|SCPEP1|SERPINE2|SHC1|TMEFF2|TPM1|TRIL|TUBB6	0.00645947	**
NOR (nC7)	ADRN	163	ABCA3|ACTL6B|ACVR1B|ADGRB3|ADRBK2|AGTPBP1|AKAP12|ANK2|ARHGEF7|ARL6IP1|ATCAY|AUTS2|BEX1|BEX2|BMPR1B|C11orf95|C14orf132|C20orf100|CACNA1B|CADM1|CAMSAP1|CCND1|CCNI|CENPV|CHGA|CHGB|CHRNA3|CKB|CLASP2|CRMP1|CYFIP2|CYGB|DAPK1|DBH|DCX|DDC|DIABLO|DNER|DPYSL2|DPYSL3|DPYSL5|EIF1B|ELAVL2|ELAVL3|ELAVL4|ENO2|EPB41L4A-AS1|EVL|FAM163A|FEV|FOXO3|FSD1|GAP43|GATA2|GATA3|GCH1|GDAP1|GDAP1L1|GDI1|GDPD1|GLCCI1|GNB1|GRI…	<1E-50	**
NOR (nC8)	ADRN	183	ACOT7|ACTL6B|ACVR1B|AKAP12|ANK2|ANKRD46|AP1S2|ARHGEF7|ARL6IP1|ATCAY|ATP6V0E2|ATP6V1B2|AUTS2|BEND4|BEX1|BMPR1B|C11orf95|C14orf132|CACNA1B|CADM1|CAMSAP1|CCDC167|CCND1|CCNI|CCSAP|CDC42EP3|CENPV|CERK|CHGA|CHRNA3|CKB|CLASP2|CRMP1|CSE1L|CXADR|CXCR4|CYGB|DACH1|DAPK1|DBH|DCX|DDC|DLK1|DNAJC6|DNER|DPYSL2|DPYSL3|DPYSL5|DTD1|ELAVL3|ELAVL4|ENO2|EVL|EYA1|FAM171B|FAXC|FOXO3|GABRB3|GAL|GAP43|GATA3|GDAP1|GDAP1L1|…	<1E-50	**
NOR (nC8)	MES	76	ACADVL|ACTN1|AEBP1|ALDH1A3|ANXA5|ANXA6|APP|ARHGAP1|ATP10D|ATP1B1|ATP2B4|B2M|CALD1|CD59|CD63|CNN3|COL6A1|COL6A2|COPA|CPED1|CRABP2|CTSB|CYFIP1|CYR61|DKK3|DUSP5|EGR1|ENAH|FAM120A|GPC6|HLA-A|ID1|ITM2B|ITM2C|JAM3|KDELR2|KLF10|KLF4|LAMB1|LIX1L|LMAN1|MEST|MYL12A|MYL12B|NPTN|OGFRL1|OSTC|PDE3A|PPIB|PTN|PXDN|RECK|RGS3|RHOC|RIN2|SCPEP1|SDCBP|SDF4|SEL1L3|SERPINE2|SFT2D1|SHC1|SLC38A2|SNAP23|SPARC|SURF4|SVIL|T…	1.15527e-17	**
NOR (nC9)	ADRN	196	ABCA3|ABCB1|ABLIM1|ACOT7|ACVR1B|ADGRB3|ADRBK2|AGTPBP1|AHSA1|AKAP12|ANK2|ANP32A|ARHGEF7|ARL6IP1|ATCAY|BEX1|BEX2|BMP7|C11orf95|C14orf132|C3orf14|CADM1|CCDC167|CCND1|CCNI|CCP110|CD200|CENPV|CERK|CHGB|CHML|CHRNA3|CKB|CLASP2|CLGN|CRMP1|CYFIP2|CYGB|DBH|DCX|DDX39A|DNER|DPYSL2|DPYSL3|DPYSL5|DTD1|EIF1B|ELAVL3|ELAVL4|EML4|EML6|ENO2|EPB41L4A-AS1|FAM163A|FAM171B|FKBP1B|FOXO3|FSD1|GABRB3|GAP43|GATA2|GATA3|GCH…	<1E-50	**
NOR (nC9)	MES	94	ACAP2|AEBP1|ANXA2|ANXA5|APOE|ARMCX2|ATP1B1|ATP2B1|ATP8B2|ATXN1|B2M|BGN|CBFB|CD44|CD63|CLIC4|CNN3|COL1A1|COL3A1|CTNNA1|CTSB|CYR61|DLC1|DMD|DSE|EGR1|ENAH|ERRFI1|FILIP1L|FLNA|GNAI1|HLA-A|HLA-B|HLA-C|HSP90B1|HSPA5|HSPB1|IFITM2|IFITM3|IGFBP5|ITGAV|ITGB1|ITM2B|JAK1|KCTD12|KDM5B|KLF6|LAMP1|LAPTM4A|LGALS1|LIFR|MANF|MBTPS1|MGP|MMP2|MOB1A|MYADM|NBR1|NES|NPC2|NPTN|NRP1|OSTC|PALLD|PDIA3|PDIA6|PEA15|PPIB|PTBP…	8.47005e-29	**
T-cells (nC10)	MES	8	APOE|B2M|HLA-A|HLA-B|HLA-C|HLA-F|LGALS1|STAT3	0.0389224	*
Undifferentiated (nC3)	MES	196	A2M|ADAM19|ADAM9|ADAMTS5|ADGRG6|ANTXR1|ANXA1|ASPH|ATP10D|ATP2B1|ATP2B4|BMP5|BNC2|BTN3A2|C4orf32|CALU|CAPN2|CBLB|CCDC80|CD164|CDH11|CFH|CFI|COL11A1|COL12A1|COL4A1|COL4A2|COL5A2|COL6A3|CPED1|CPS1|CREB3L2|CREG1|CRISPLD1|CTSC|CYR61|DCAF6|DDR2|DMD|DNAJC1|DNAJC10|DNAJC3|DPY19L1|DUSP5|EDEM1|EDNRA|EGFR|ELF1|ELK4|EMP1|EPHA3|EPS8|ERBIN|ERLIN1|ETS1|EXT1|F2R|F2RL2|FAM129A|FAM3C|FAM46A|FAT1|FBN1|FBN2|FILIP1L|…	<1E-50	**
Human NB to Boeva et al. 2017 (Figure 3)
Cell cluster in human NB	Cell type in Boeva et al. 2017 (reference)	Number of genes significantly (FDR <0.01) upregulated in human NB overlapping genes in Boeva et al. 2017	Genes significantly (FDR <0.01) upregulated in human NB overlapping genes in Boeva et al. 2017	FDR	Significance
NOR (nC5)	Group 1 NB CRC	7	GATA3|HAND1|HAND2|ISL1|KLF7|PHOX2A|PHOX2B	5.47581e-09	**
NOR (nC7)	Group 1 NB CRC	6	GATA3|HAND2|ISL1|KLF7|PHOX2A|PHOX2B	1.20719e-06	**
NOR (nC8)	Group 1 NB CRC	7	GATA3|HAND1|HAND2|ISL1|KLF7|PHOX2A|PHOX2B	1.95097e-08	**
NOR (nC9)	Group 1 NB CRC	7	GATA3|HAND1|HAND2|ISL1|KLF7|PHOX2A|PHOX2B	1.95097e-08	**
Undifferentiated (nC3)	Group 2 NCC CRC	6	FLI1|GLIS3|NR3C1|PRRX1|RUNX1|RUNX2	0.0128856	*
Human NB to Kildisiute et al. 2021 (Figure 3)
Cell cluster in human NB	Cell cluster in GOSH (10X) neuroblastoma Kildisiute et al. 2021	Number of genes in the specific signature of human NB shared with GOSH markers in Kildisiute et al. 2021	Genes in the specific signature of human NB shared with GOSH markers in Kildisiute et al. 2021	FDR	Significance
Endothelial (nC4)	Mesenchyme	159	ACKR1|ACKR3|ACVRL1|ADAM15|ADAMTS1|ADAMTS4|ADAMTS9|AHNAK|ANGPTL4|ANXA2|APP|AQP1|ARL2|ATP11C|ATP1A1|BAG3|BCAR1|BCL3|BHLHE40|BMP6|CALCRL|CAV1|CBLB|CCDC85B|CD34|CD55|CD59|CD99|CDC42EP2|CDKN1A|CLIC4|CNKSR3|COL15A1|COL4A1|CRIM1|CRIP2|CSF3|DDX21|DOCK6|DUSP5|EFNB1|EGFL7|EHD2|EIF5B|ELK3|EMP1|EMP2|ENG|EPHB4|EVA1C|F2R|FAM129B|FBL|FKBP1A|FLNB|FOSL1|FOXC1|FOXO1|FUT11|FZD4|GABRE|GALNT1|GJA1|GNG11|GRB10|HAPLN3|…	<1E-50	**
Endothelial (nC4)	Vascular endothelium	232	AC011526.1|ACKR1|ACKR3|ACVRL1|ADAM15|ADAMTS1|ADAMTS4|ADAMTS9|ADCY4|ADGRG1|ADGRL4|AHNAK|ANGPTL4|ANXA2|APLNR|APOLD1|APP|AQP1|ARHGEF15|ARL2|BAG3|BCAR1|BCL6B|BHLHE40|BMP2|BMP6|BST2|C2CD4B|CA2|CALCRL|CAV1|CCDC85B|CD34|CD59|CD93|CD99|CDC37|CDC42EP3|CDH5|CDK17|CDKN1A|CLEC14A|CLIC4|CNKSR3|COL15A1|COL4A1|CPLX1|CRIM1|CRIP2|CSF3|DLL4|DOCK6|DUSP5|DUSP6|ECE1|EFNA1|EFNB1|EGFL7|EHD2|EHD4|ELK3|EML3|EMP1|EMP2|ENG…	<1E-50	**
Endothelial (nC4)	Leukocytes	44	ADA|BAZ1A|BCL3|BHLHE40|BST2|CA2|CBLB|CCDC69|CD55|CD93|CD99|CDC42EP2|DIAPH1|DUSP5|DUSP6|EFHD2|EHD4|ETS1|FXYD5|GNAI2|GRASP|HES1|HLA-E|IFITM2|IFITM3|ITPRIP|KLF2|LRP10|MSN|MYH9|NFKBIA|NRGN|PABPC1|PDLIM1|PECAM1|S100A10|SERTAD1|SLCO4A1|SMAD3|TGFB1|TGFBR2|THBD|TMEM173|YBX3	2.80425e-17	**
Endothelial (nC4)	Tumour cluster 3	87	AC011526.1|ADAM15|ADAMTS9|APOLD1|APP|ARL2|ATG9B|ATP11C|BAG5|BAZ1A|BCAR1|C2CD4B|C6orf208|CCDC85B|CD59|CDC37|CDC42EP3|CDK17|CEACAM19|CENPB|CHD7|CMIP|CNKSR3|CPLX1|DDX21|EDARADD|EFNA1|EIF5B|ENO1|EPAS1|EVA1C|FBL|FJX1|FKBP1A|FKBP1C|GALNT1|GAR1|GRPEL1|HYAL2|IFI27|IL6ST|INSR|KIAA0355|LDB2|MIDN|MRTO4|MTA2|NFIC|NIP7|PABPC1|PABPC3|PARVB|PCDH17|PDLIM4|PEX5|PIM3|PKIG|PKP4|PODXL|PRNP|PVR|RAB13|RAI14|RALGAPA2|R…	1.28295e-06	**
Endothelial (nC4)	Tumour cluster 2	72	ADAM15|ADAMTS4|ANXA2|APOLD1|APP|ARL2|ATP11C|ATP1A1|BAG5|BCAR1|C2CD4B|CD59|CDC37|CDC42EP3|CDKN1A|CENPB|CHD7|CLIC4|CMIP|CNKSR3|CRIP2|DDX21|ECE1|EDARADD|EIF5B|EMP2|ENO1|EPAS1|F2R|FAM129B|FJX1|FKBP1A|GALNT1|GRPEL1|HYAL2|IGFBP4|IL6ST|INSR|JMJD1C|KIAA0355|LAMA5|LMNA|MIDN|MRTO4|MYADM|NDRG1|NIP7|NRGN|PARVB|PDLIM4|PKIG|PKP4|PLAT|PLXNA2|PODXL|RAB13|RAMP2|RAMP3|RHOC|RNF19B|SKI|SLC35E4|SLC39A14|SLC4A7|SOCS2|…	0.000377288	**
Endothelial (nC4)	Tumour cluster 1	76	ADAM15|ANXA2|APP|ARL2|ATG9B|ATP11C|ATP1A1|BAG5|BCAR1|C2CD4B|C6orf208|CD59|CDC37|CDC42EP3|CENPB|CHD7|CLIC4|CMIP|CNKSR3|CPLX1|CRIP2|ECE1|EDARADD|EIF5B|ENDOD1|ENO1|EPAS1|F2R|FAM129B|FJX1|FKBP1A|FKBP1C|GALNT1|GAR1|GRB10|GRPEL1|HYAL2|IER3|IFI27|IL6ST|INSR|JMJD1C|KIAA0355|LAMA5|LDB2|LMNA|MRTO4|MYADM|NDRG1|NIP7|PCDH17|PDLIM4|PEX5|PKIG|PKP4|PLAT|PLEC|PLXNA2|PRNP|RAMP2|RAMP3|RCAN1|RHOC|RP11-314N13.4|SHB|S…	0.00334921	**
Macrophages (nC6)	Leukocytes	226	ACP5|ACSL1|ADAM8|ADAP2|ALOX5|AMPD3|ANPEP|APBB1IP|APOE|AQP9|ARHGAP18|ARHGAP4|ATG16L2|BCL2A1|BTK|C15orf48|C1orf162|C5AR1|CD14|CD163|CD300A|CD300LF|CD72|CD74|CD83|CD84|CD86|CDCP1|CELF2|CHST15|CIITA|CLEC7A|CPVL|CSF1R|CSF2RA|CSF3R|CTSH|CTSS|CTSZ|CXCL16|CXCL2|CXCL3|CXCL8|CYBB|CYTH4|DENND3|DOK3|DPP7|ELL|ELL2|EMILIN2|FCER1G|FCGRT|FERMT3|FGD2|FGR|FOSL2|FPR3|GAB3|GK|GLIPR2|GNA15|GPCPD1|GPR137B|GPR183|GSAP|…	<1E-50	**
Macrophages (nC6)	Mesenchyme	86	ABCA1|ACOT9|ADAM9|ANKRD9|ANPEP|APOE|ARAP1|ARHGAP18|ARL8B|AVPI1|CD58|CELF2|CHST15|CSTB|CTSB|CTSL|CTSZ|CXCL1|CXCL2|CXCL3|CYP27A1|DAB2|ELL|ELL2|EMILIN2|FAM20A|FCGRT|FCHO2|FNIP2|FOSL2|GABARAPL1|GLIPR2|GLUL|GPCPD1|GPNMB|GRN|GSTO1|HEXA|HEXB|IFFO1|IFNGR1|LGALS3|LGMN|LRP1|MAP3K8|MCL1|METRNL|MGAT1|MGLL|NABP1|NAMPT|NBPF10|NEAT1|NR1H3|NR4A2|PAPSS2|PLSCR1|PLXDC2|PSAP|RAB31|RAB7B|RASSF2|RIPK2|RNF13|RNF135|RXR…	2.9251e-25	**
Macrophages (nC6)	Vascular endothelium	19	ARHGAP18|CTSL|CXCL1|CXCL2|DAB2|FCGRT|FCHO2|FNIP2|FOSL2|LGALS3|MCL1|MGLL|NEAT1|PARP14|PLXDC2|SAT1|SGK1|ZFP36|ZFP36L1	0.000429425	**
MSC (nC1)	Mesenchyme	52	AC068491.1|AC116035.2|ADAM33|AEBP1|ALDH1A3|ARL2BP|AXL|C11orf96|C1R|C1S|CALD1|CD248|CFHR1|COL16A1|COL1A2|COL27A1|COL5A1|COL6A2|COL6A3|CRISPLD2|ERRFI1|F3|FGFR1|FN1|FSTL3|GEM|GFPT2|ID4|INHBA|LIMA1|LMCD1|MICALL2|MT1E|MYL9|NFATC4|NOTCH3|NR4A1|PDGFRB|PKDCC|PLEKHA4|PRRX1|PTGIR|RAB34|SERPINE1|SNAI2|SPRY2|THBS1|THBS2|TPM2|UAP1|VASN|VCAN	4.2266e-22	**
MSC (nC1)	Vascular endothelium	21	AC068491.1|AC116035.2|C11orf96|CALD1|COL1A2|COL5A1|COL6A2|FGFR1|FN1|LIMA1|LMCD1|MICALL2|MT1E|MYL9|NOTCH3|NR4A1|PLEKHA4|RAB34|SERPINE1|SPRY2|TPM2	5.90463e-11	**
NOR (nC7)	Tumour cluster 1	287	ACAD10|ACAP3|ACTG1|ADCY1|ADGRB2|ADGRL1|AGAP2|AGAP3|AGRN|AHI1|AKAP6|AKAP9|AMIGO2|ANAPC2|ANKRD12|ANKRD13B|ANKRD36|ANKRD36B|ANKRD36C|ANKS1A|APC2|ARHGEF10L|ARID1B|ASIC3|ASIC4|ATAD5|ATF6B|ATG14|B4GALNT4|BICD1|BMPR1B|BPTF|BRSK2|BRWD1|BTBD3|C14orf132|C1QTNF2|C1orf226|C2CD4A|CALCOCO1|CAMK2B|CASP8AP2|CASZ1|CC2D1A|CCDC136|CCDC144NL|CCNL2|CDH24|CDK10|CDK5RAP3|CEP162|CEP95|CHD5|CHD9|CHGA|CIC|CNTFR|CORO6|COX1…	<1E-50	**
NOR (nC7)	Tumour cluster 2	270	ACAD10|ACAP3|ACTG1|ADCY1|ADGRB2|ADGRL1|AGAP2|AGAP3|AGRN|AHI1|AKAP6|AKAP9|AMIGO2|ANKRD12|ANKRD13B|ANKRD36|ANKRD36B|ANKRD36C|ANKS1A|APC2|ARHGEF10L|ARID1B|ASIC4|ATAD5|ATF6B|B4GALNT4|BICD1|BMPR1B|BPTF|BRSK2|BRWD1|BTBD3|C14orf132|C1QTNF2|C1orf226|CAMK2B|CASP8AP2|CASZ1|CC2D1A|CCDC136|CCNL2|CDH24|CDK10|CDK5RAP3|CEP162|CEP95|CHD5|CHD9|CHGA|CIC|CNTFR|CORO6|COX11|CRAMP1|CRLF3|CYB561|DAAM1|DBH|DBN1|DCHS1|DD…	<1E-50	**
NOR (nC7)	Tumour cluster 3	272	ACAD10|ACAP3|ACTG1|ADCY1|ADGRB2|ADGRL1|AGAP3|AGER|AHI1|AKAP6|AKAP9|AMIGO2|ANAPC2|ANKRD12|ANKRD13B|ANKRD36|ANKRD36B|ANKRD36C|ANKS1A|APC2|ARID1B|ASIC3|ASIC4|ATAD5|ATF6B|ATG14|B4GALNT4|BICD1|BMPR1B|BPTF|BRSK2|BRWD1|BTBD3|C14orf132|C1orf226|C2CD4A|CALCOCO1|CAMK2B|CASP8AP2|CC2D1A|CCDC136|CCDC144NL|CDH24|CDK10|CDK5RAP3|CEP162|CEP95|CHD9|CHGA|CIC|CNTFR|COX11|CRAMP1|CRLF3|DAAM1|DBH|DBN1|DCHS1|DDC|DDX17|D…	<1E-50	**
NOR (nC7)	Mesenchyme	49	ACTG1|AHI1|AKAP9|C1QTNF2|CALCOCO1|CCNL2|CHD9|DAAM1|DBN1|DCHS1|DDX17|DLC1|DOCK4|DST|EBF1|GINM1|GLG1|GNAS|GTF2I|KCNQ1OT1|KDM5B|LAMA4|MAP1B|MEG3|MEG8|MLXIP|MNAT1|MTRNR2L1|MTRNR2L12|MTRNR2L8|NDUFA4L2|PACS2|PKD1|PLAGL1|PLXNB1|PNISR|PRRC2B|PXDN|RBBP6|RIMKLB|SOBP|SPPL2B|SPTAN1|SRSF11|TRIP11|TTC3|TUBA1A|TXNIP|WSB1	4.48995e-06	**
NOR (nC7)	Vascular endothelium	14	AGRN|DCHS1|DLC1|DOCK4|EPB41L4A|LAMA4|MTRNR2L1|MTRNR2L12|MTRNR2L8|NKTR|PXDN|TAF1C|TXNIP|WSB1	0.0352346	*
NOR (nC8)	Tumour cluster 2	175	ACLY|AKR1B1|ANKRD54|ANKRD6|ARF5|ARL16|ASB6|ASIC1|ATP1B1|ATP6V0E2|ATP6V1G1|AZIN1|BASP1|C9orf16|C9orf78|CARD19|CBX6|CDYL2|CERK|CHMP5|CHRFAM7A|CHRNA3|CLTA|CNOT7|COPS6|COX6C|CREB5|CRNDE|CS|CUTA|CXADR|CYC1|CYCS|DCLK1|DCLK3|DKK3|DPYSL4|DUSP26|EBP|EDF1|ELMO2|ENC1|EPB41L1|EYA1|FAM219A|FECH|FRMD3|FRRS1L|FSD1L|GAL|GNAQ|GNB1|GPC6|HACD3|HDAC9|HMGN3|HNRNPDL|HTR3A|IFT20|ISCA1|ISCU|ITGB8|ITM2C|JUP|KBTBD6|KHDRBS…	<1E-50	**
NOR (nC8)	Tumour cluster 1	181	ACLY|AKR1B1|ANKRD54|ANKRD6|ARF5|ARL16|ASB6|ASIC1|ATP1B1|ATP6V0E2|ATP6V1G1|AZIN1|BASP1|C11orf87|C9orf16|C9orf78|CARD19|CBX6|CCDC68|CDYL2|CERK|CHMP5|CHRFAM7A|CHRNA3|CLTA|CNOT7|COPS6|COX6C|CRABP1|CREB5|CRNDE|CS|CUTA|CXADR|CYC1|CYCS|DACH1|DCLK1|DCLK3|DKK3|DPYSL4|DUSP26|EBP|EDF1|ELMO2|EPB41L1|EPB41L4B|EYA1|FAM219A|FECH|FRMD3|FRRS1L|FSD1L|GAL|GNAQ|GNB1|GPC6|HACD3|HDAC9|HMGN3|HNRNPDL|HTR3A|IFT20|ISCA1|I…	<1E-50	**
NOR (nC8)	Tumour cluster 3	142	ACLY|AKR1B1|ANKRD54|ARF5|ARL16|ASB6|ATP1B1|ATP6V0E2|ATP6V1G1|AZIN1|BASP1|C9orf78|CAT|CBX6|CCDC68|CERK|CHMP5|CHRNA3|CLTA|CNOT7|COPS6|COX6C|CREB5|CRNDE|CS|CUTA|CXADR|CYC1|CYCS|DACH1|DCLK1|DCLK3|DLK1|DPYSL4|DUSP26|EBP|EDF1|ELMO2|EPB41L1|EYA1|FAM219A|FECH|FRMD3|FRRS1L|FSD1L|GAL|GNAQ|HACD3|HDAC9|HMGN3|HNRNPDL|IFT20|ISCA1|ISCU|ITGB8|KBTBD6|KHDRBS3|KIF3B|KIT|KLHL35|LRRC42|MAPRE2|MMD|MRFAP1L1|NDRG3|NDUFA…	<1E-50	**
NOR (nC8)	Mesenchyme	57	ANKRD6|BASP1|CAT|CBX6|CCDC28A|CHMP5|CLTA|COX6C|CREB5|CUTA|DCLK1|DKK3|DLK1|EBF3|EDF1|ENC1|GNAQ|GNB1|GPC6|HMGN3|IFT20|ISCA1|ISCU|ITGB8|LRRC42|NFIB|PDE10A|PSMA7|PTS|RAB14|RAB2A|RIN2|RRAGA|RUNX1T1|RUSC2|SAR1A|SCD5|SCP2|SEC61B|SERINC3|SERPINE2|SETBP1|SMAD9|SNX18|SPIN1|SRI|SURF4|TMBIM4|TMED2|TPI1|TUBA1B|TUBA1C|TUBB4B|TXN|VLDLR|WRB|YWHAZ	3.49025e-21	**
NOR (nC9)	Tumour cluster 2	254	AASDHPPT|ABHD2|ACVR2B|ADD2|AFAP1|ALCAM|ALKBH7|ANKRD17|ARHGAP35|ARL6IP5|ASTN1|ATF2|ATP11A|ATP2C1|ATRX|BCL2|BEX2|BRINP2|BRK1|BSG|C19orf12|C1orf21|C4orf33|CAMK4|CAMLG|CAMSAP2|CANX|CCDC82|CD47|CENPJ|CHGB|CHN1|CHST1|CKS1B|CLCN3|CLGN|CLIP3|CNRIP1|CNTN1|COMMD1|COPE|COX6B1|COX8A|CPE|CPNE8|CREG2|CSRNP3|CXXC4|CYGB|DCX|DDAH1|DDX6|DLEU2|DPY30|DPYSL3|DSEL|DUSP8|DUT|EEF1B2|EEF2|EHBP1|EIF1B|EIF2AK2|EIF3L|EPM2AI…	<1E-50	**
NOR (nC9)	Tumour cluster 1	256	AASDHPPT|ACVR2B|ADD2|AFAP1|AL022344.4|ALCAM|ALKBH7|ANKRD17|ARHGAP35|ARL6IP5|ASTN1|ATF2|ATP11A|ATP2C1|ATRX|BCL2|BEX2|BRINP2|BRK1|BSG|BTF3|C19orf12|C1orf21|C4orf33|CAMK2N1|CAMK4|CAMLG|CAMSAP2|CANX|CCDC186|CCDC82|CD47|CENPJ|CHGB|CHN1|CHST1|CKS1B|CLCN3|CLGN|CLIP3|CNRIP1|CNTN1|CNTNAP4|COMMD1|COPE|COX7C|COX8A|CPE|CPNE8|CREG2|CSRNP3|CXXC4|CYGB|DCX|DDAH1|DDX6|DLEU2|DPY30|DPYSL3|DSEL|DUSP8|DUT|EEF2|EHBP1|…	<1E-50	**
NOR (nC9)	Tumour cluster 3	225	AASDHPPT|ACVR2B|ADD2|AFAP1|ALCAM|ALKBH7|ANKRD17|ARHGAP35|ASTN1|ATF2|ATP2C1|ATRX|BCL2|BEX2|BMP7|BRINP2|BRK1|BSG|BTF3|C19orf12|C1orf21|CAMLG|CAMSAP2|CANX|CENPJ|CHGB|CHN1|CKS1B|CLCN3|CLGN|CLIP3|CNRIP1|CNTNAP4|COMMD1|COPE|COX6B1|COX7C|COX8A|CPE|CPNE8|CSRNP3|CXXC4|CYGB|DDAH1|DDX6|DLEU2|DPY30|DUSP8|DUT|EEF1B2|EEF2|EHBP1|EIF1B|EIF2AK2|EIF3L|EML6|EPM2AIP1|EPRS|ESD|FAM171A1|FANCL|FASTKD1|FIGN|FOXP1|FXR1|G…	<1E-50	**
NOR (nC9)	Mesenchyme	81	ABHD2|AFAP1|ALKBH7|ANKRD17|ARL6IP5|ATP11A|BRK1|BSG|BTF3|C1orf21|CAMK2N1|CAMLG|CAMSAP2|CANX|CCDC186|CKS1B|CNTN1|COPE|CPE|CYGB|DPY30|DPYSL3|DSEL|DUT|EEF1B2|EEF2|ESD|FIGN|FMO1|FOXP1|GABARAPL2|GCSH|GSTP1|H1F0|HDLBP|HNRNPL|HSD17B12|IGFBP5|ITGA1|JTB|JUN|LIFR|LONRF2|MAP4|MBNL2|MEIS2|METTL9|MXRA7|NDUFA1|NRP1|OPTN|OST4|PARD3|PCDH7|PCNP|PFN2|PMP22|PRDX2|RBMS1|RBMS3|RND3|RNF144A|SCARB2|SCN7A|SCRN1|SEC62|SEP…	1.48282e-24	**
T-cells (nC10)	Leukocytes	14	CD2|CD69|ICOS|IGKC|IGKV1-12|IGLC2|IGLC3|IGLC7|IGLL1|IGLV2-14|LTB|TRAC|TRBC1|TRBC2	5.53591e-06	**
Undifferentiated (nC3)	Tumour cluster 3	323	ABCA12|ABCB5|ABCC4|AC009264.1|AC013400.2|AC092594.1|ACSS3|ACTR3B|ACTR3C|ADAM29|ADAMTS20|ADGRL2|AK5|AL449209.1|ALDH1L2|ALG10B|ALG14|ANAPC1|ANKEF1|ANKRD20A3|ANKRD31|ANKRD45|ANKS1B|ANO3|ANO5|AP5M1|ARHGAP28|ARHGEF12|ARHGEF28|ARMC10|ASAH2|ASPM|ATAD2|ATRNL1|BBOF1|BMS1|BRCA1|BRIP1|BRMS1L|C12orf45|C12orf48|C14orf145|C18orf25|C1orf112|C2CD3|C8orf34|C9orf85|CACNB4|CBWD5|CC2D2A|CCDC122|CCDC150|CCDC30|CCSER1…	2.86934e-36	**
Undifferentiated (nC3)	Mesenchyme	155	AASS|ABCA10|ABCA6|ABCA8|ABCA9|ABCC9|AC074093.1|ACSS3|ADAMTS12|ADAMTSL3|ADGRL2|ALDH1L2|ANO4|ANTXR2|AOX1|ARHGAP24|ARHGAP28|ARHGAP42|ARHGEF12|ASPA|ATL3|B3GLCT|BCO2|BMS1|CACHD1|CACNB4|CADPS2|CD109|CDC14B|CDH13|CDK14|CDON|CEP112|CFAP69|CLDN11|CLN5|CMYA5|CNTN4|CNTN6|COL14A1|COL21A1|COL4A4|COL4A5|COL6A6|COLGALT2|CRISPLD1|CSRP2|CTD-2536I1.1|DIO2|DOCK9|DPY19L3|DSC3|DYNC2H1|ELK4|EML1|ERCC6|ETV1|EXOC5|EXPH5…	3.12722e-22	**
Undifferentiated (nC3)	Tumour cluster 1	291	ACTR3B|ADCY2|ADGRL2|AFF2|AGBL3|AK5|AKAP7|AL449209.1|ALDH1L2|ALG10B|ALG14|ANAPC1|ANKEF1|ANKRD20A3|ANKRD30BL|ANKRD31|ANKRD7|ANKS1B|ANO4|ANO5|AP5M1|ARHGAP28|ARHGEF12|ARHGEF28|ARMC10|ASAH2|ATRNL1|BBOF1|BMS1|BRMS1L|C12orf45|C2CD3|C5|C8orf34|C9orf85|CACHD1|CACNB4|CBWD5|CC2D2A|CCDC122|CCDC169|CCDC178|CDC27|CDH10|CDH13|CDH18|CDH7|CDH9|CDK14|CDON|CEPT1|CFAP43|CFAP61|CFAP70|CHPT1|CISD2|CLN5|CLSPN|CMC2|CNTN…	7.34087e-21	**
Undifferentiated (nC3)	Tumour cluster 2	233	ACTR3B|ADGRL2|ADGRV1|AGBL3|AK5|ALDH1L2|ALG10B|ALG14|ANAPC1|ANKRD7|ANKS1B|ANO5|AP5M1|APAF1|ARHGAP28|ARHGEF12|ARMC10|ASPM|ATAD2|ATL3|ATRNL1|BARD1|BRCA1|BRCA2|BRIP1|BRMS1L|BUB1|C12orf45|C12orf48|C14orf145|C1orf112|C9orf85|CACNB4|CBWD5|CC2D2A|CCDC15|CCDC150|CCDC178|CDC27|CDH10|CDH18|CDH7|CDK14|CDON|CENPE|CEP152|CEPT1|CHEK2|CHPT1|CISD2|CLSPN|CMC2|CNTNAP5|COG6|CPD|CRISPLD1|CSMD3|CSRP2|DAB1|DBT|DDX20|DE…	1.15829e-12	**
Undifferentiated (nC3)	Vascular endothelium	40	AASS|ABHD12B|AC074093.1|ADGRL2|ARHGEF12|CADPS2|CD109|CDH13|CECR2|CEP112|CNTNAP3|COL21A1|CPD|CSRP2|CTD-2230D16.1|CTD-2536I1.1|DENND2C|DOCK9|ETV1|FLRT2|GRAMD1C|HMCN1|IPO11|LAMA3|LEPR|LGR4|LTBP1|MET|MIR99AHG|NTRK2|PCSK5|PDZD2|PGM5|PIEZO2|PTPRG|RNF217|RP11-327J17.3|SRGAP2C|STK3|TPD52L1	0.000180095	**
Undifferentiated (nC3)	Leukocytes	41	ACSM3|ARHGAP24|ATP8B4|BEST3|C12orf42|CCDC26|CD226|COL19A1|CR1|CR2|CTC-454M9.1|DDX60|DSC2|DTHD1|F5|FCRL5|FLT3|HERC5|IL1RAP|IPCEF1|KLRD1|LRMP|LRRK2|MBOAT1|MCTP2|MGST1|MME|MR1|MYB|OTOA|PDE4D|PIP5K1B|PKHD1L1|RP11-58E21.3|RP11-90D4.2|SPECC1|SPTA1|SULT1B1|SYTL2|THEMIS|TTC39B	0.0229673	*
