# Supplementary material for: Single-nuclei transcriptomes from human adrenal gland reveal distinct cellular identities of low and high-risk neuroblastoma tumors
Source: Nat Commun. 2021 Sep 7;12:5309. doi: 10.1038/s41467-021-24870-7 (PMC8423786; doi:10.1038/s41467-021-24870-7)
Supplement: Supplementary file 10 — Supplementary Data 8 [file 41467_2021_24870_MOESM10_ESM.xlsx]

## Sheet: Human NB to others
Supplementary Data 8
Human NB to Mouse AG (Figure 5)
Cell cluster in human NB	Cell cluster in mouse AG (reference)	Number of genes in the specific signature of NB shared with the specific signature of mouse AG	Genes in the specific signature of NB shared with the specific signature of mouse AG	FDR	Significance
Endothelial (nC4)	Endothelial (mC4)	24	APLNR|ARHGEF15|BCL6B|C10orf10|DLL4|DOCK6|EFNA1|EGFL7|FLT1|FLT4|GNG11|HSPG2|LMO2|NOS3|PLAT|PLVAP|RAPGEF3|RASIP1|SCARF1|SHANK3|SLC9A3R2|SOX17|STC1|TMEM204	1.21014e-21	**
Endothelial (nC4)	Macrophages (mC8)	4	BHLHE40|NFKBIA|PVR|SOCS3	0.049954	*
Macrophages (nC6)	Macrophages (mC3)	29	ABCC3|ACP5|APOE|C5AR1|CD84|CLEC7A|CLN8|CSAR2|CSF1R|CSF3R|CTSB|CTSS|CTSZ|DOK3|FYB1|HEXB|LAIR1|LGMN|MAFB|MERTK|MS4A7|MSR1|NPL|PLA2G7|RAB20|SAT1|SIGLEC1|SLC11A1|ZMYND15	3.12486e-26	**
Macrophages (nC6)	Macrophages (mC14)	15	ADAM8|ANPEP|FGD2|GNA15|GSAP|HCLS1|IRF5|IRF8|LAPTM5|MYO1F|PARVG|PSAP|RAB7B|SLC8B1|TRPM2	4.57609e-08	**
Macrophages (nC6)	Macrophages (mC8)	7	ALOX5|C15orf48|CD163|EMILIN2|FGR|MCL1|TREM1	6.22829e-05	**
MSC (nC1)	Mesenchymal (mC6)	4	CRISPLD2|ERRFI1|PDGFRB|WISP1	0.00145948	**
MSC (nC1)	Capsule (mC13)	4	INHBA|MYL9|PKDCC|RP3-412A9.11	0.00149596	**
NOR (nC7)	Chromaffin nAChR α7high (mC15)	26	ADCY1|ASIC4|CAMK2B|CHGA|DBH|DNM1|EML5|ERC2|GATA3|GCGR|GNAS|GPRASP1|HID1|KCNQ2|MAPT|NDUFA4L2|NXPH4|PCLO|PTPRF|RPS6KL1|SLC18A1|SMPD3|SNAP91|SRRM3|STXBP1|UNC5A	3.07483e-12	**
NOR (nC7)	Chromaffin nAChR α7low (mC11)	3	CYB561|MAP1B|UCHL1	0.0165725	*
NOR (nC9)	Chromaffin nAChR α7high (mC15)	15	ASTN1|CHGB|CXXC4|DPYSL3|EML6|FSTL5|GNAO1|GPR22|JPH3|PHYHIPL|SCG2|SLIT3|SYT1|SYT4|ZDBF2	0.000422759	**
Human NB to Mouse anlagen E13 (Figure 5)
Cell cluster in human NB	Cell cluster in mouse anlagen E13 (reference)	Number of genes in the specific signature of NB shared with the specific signature of mouse adrenal anlagen at E13	Genes in the specific signature of NB shared with the specific signature of mouse adrenal anlagen at E13	FDR	Significance
Endothelial (nC4)	SCP	64	ADAMTS1|ADAMTS4|AHNAK|ANXA2|APOLD1|CLEC14A|COL15A1|COL4A1|CRIP2|DUSP6|EFNB1|ELK3|ENDOD1|ENG|EPHA2|EPHB4|ETS1|FAM129B|FAM198B|FOXO1|GJA1|GRASP|GRB10|HES1|HSPG2|ID3|IGFBP3|IL6ST|ITGA5|KCTD12|KIAA1462|LDB2|LIMS2|LMNA|LUZP1|MCAM|MYH9|NEDD9|NOTCH1|PDGFB|PDLIM1|PDLIM4|PIEZO1|PLAT|PLEC|PLEKHG2|PLS3|PRAG1|PVR|PXN|RBPMS|RHOC|RHOJ|S100A16|SASH1|SKI|SMAD3|SNAI1|SPARCL1|SYNPO|TGFBR2|TM4SF1|TMEM2|WWTR1	2.1787e-21	**
Macrophages (nC6)	SCP	27	ABCA1|APBB1IP|BMF|CELF2|DAB2|GRN|LCP2|LITAF|NR4A2|P2RX7|PARP14|PLCB2|PLXDC2|PREX1|PTPN6|RAB31|RAP2B|RXRA|SAT1|STK10|SYNGR2|TCIRG1|TGIF1|TNS3|WIPI1|ZEB2|ZFP36L1	0.0153156	*
MSC (nC1)	SCP	21	ALDH1A3|AXL|CALD1|COL16A1|COL1A2|COL27A1|COL5A1|COL6A2|CRISPLD2|F3|FN1|LIMA1|MICALL2|MYL9|NOTCH3|NR4A1|PALM2|PLEKHA4|RP3-412A9.11|THBS2|VCAN	1.755e-10	**
NOR (nC7)	Chromaffin	36	ADCY1|ADGRB2|AHI1|AMIGO2|ANKRD12|ASIC4|CHD5|CHGA|CNTFR|CYB561|DBH|DDC|DNM1|DOC2B|DOCK4|DPP6|EML5|ERC2|GINM1|GNAS|GNB3|GPRASP1|HID1|LRRC16B|LUC7L3|NDUFA4L2|NPY|NXPH4|RUNDC3A|SDCCAG8|SLC18A1|SMPD3|SNAP91|TH|TXNIP|UNC5A	1.53175e-08	**
NOR (nC7)	Sympathoblast	28	AKAP6|ATAD5|BMPR1B|CASP8AP2|EBF1|ELAVL2|GFRA3|GPR137C|HMX1|KCNQ2|MAP1B|MAST1|MCM7|MLLT4|NDRG4|PHF19|PLXNA4|POU2F2|PTBP2|RBFOX1|RGS7|RPS6KL1|SFPQ|STMN1|STMN2|TUBA1A|UCHL1|ZFHX3	0.000473089	**
NOR (nC8)	Sympathoblast	22	ATP1B1|BASP1|CRABP1|CREB5|EYA1|FRMD3|KHDRBS3|KIT|NEFL|OLFM1|ONECUT2|PCSK2|RUNX1T1|RUSC2|SNRPN|STMN3|TMEFF2|TSPAN13|TUBA1B|TUBB2A|TUBB4A|TUBB4B	0.000131467	**
NOR (nC8)	Chromaffin	16	CBX6|CHMP5|DKK3|DLK1|DUSP26|GAL|NPTX2|PCSK1N|PNMA1|RGS4|RHBDD2|SH3GLB2|THRA|TMEM176A|TPI1|TUB	0.0134882	*
NOR (nC9)	Sympathoblast	32	ADD2|CCT7|CENPJ|CHN1|CLCN3|CPE|CSRNP3|DCX|DUSP8|DUT|H2AFZ|HINT1|HMGB2|INPP5F|JPH3|KCNQ3|KIAA1549L|KIAA1715|KIF26A|KIF26B|PHYHIPL|PROX1|SCG3|SEPT11|SEPT6|SLC1A4|SLC6A2|SMC1A|STMN4|SV2C|TAGLN3|TMEM59L	1.41988e-05	**
NOR (nC9)	Chromaffin	28	CAMK2N1|CAMK4|CD47|CHGB|CNRIP1|CYGB|EPM2AIP1|FAM63B|FSTL5|GNAO1|IRS2|KCNK3|LRRN3|N4BP2|PKIB|RAB3C|RGS5|SCG2|SCG5|SEZ6|SEZ6L|SMARCA1|ST6GALNAC5|STAC|SYP|SYT1|TMOD2|ZDBF2	0.000113126	**
Human NB to Human AG (Figure 5)
Cell cluster in human NB	Cell cluster in human AG (reference)	Number of genes in the specific signature of NB shared with the specific signature of human AG	Genes in the specific signature of NB shared with the specific signature of human AG	FDR	Significance
Endothelial (nC4)	Endothelial (hC6)	55	ADAM15|ADCY4|ADGRL4|APOLD1|ARHGEF15|CALCRL|CD34|CDH5|CLEC14A|CPLX1|CXorf36|DOCK6|EFNA1|EGFL7|ELK3|EPHB4|ESAM|FLT1|FLT4|FZD4|HSPG2|HYAL2|ID1|IFI27|IGFBP4|ITPRIP|LDB2|LIMS2|LMO2|MMRN2|MYCT1|NOS3|PCDH12|PCDH17|PECAM1|PLAT|PLPP3|PLVAP|PODXL|RAMP2|RAMP3|RASIP1|ROBO4|S1PR1|SCARF1|SDPR|SEPN1|SHANK3|SLC9A3R2|SLCO2A1|SOX18|TGM2|TIE1|TM4SF1|VWA1	<1E-50	**
Endothelial (nC4)	Z. fasciculata (hC3)	5	ADAMTS9|FLNB|LDLR|MIDN|YBX3	0.0234822	*
Macrophages (nC6)	Macrophages (hC2)	87	ACSL1|ADAP2|ALOX5|ARRB2|ASAH1|BMP2K|BTK|C1orf162|C5AR1|CD14|CD163|CD86|CLEC7A|CSF1R|CSF2RA|CSF3R|CTSB|CTSH|CYBB|DOK3|EMILIN2|FCER1G|FCGR2C|FCGRT|FCHO2|FGD2|FGR|FNIP2|FPR3|GPR183|GRN|GSAP|HAVCR2|HCK|HCLS1|HLA-DMB|HSPA6|IFI30|IL18|IRF5|ITGAX|LAIR1|LILRA6|LILRB1|LILRB2|LILRB3|LILRB4|LILRB5|MAFB|MIR181A1HG|MKNK1|MPEG1|MS4A4A|MS4A6A|MS4A7|MSR1|NCF4|NPL|PLXDC2|PRKAG2|RASSF2|RASSF4|REL|RHBDF2|RIN3|RN7SL…	<1E-50	**
Macrophages (nC6)	Z. fasciculata (hC3)	8	ATP1B3|ELL2|GRAMD4|PAPSS2|RAB20|RGS2|TIPARP|ZNF331	0.000133241	**
MSC (nC1)	Mesenchymal (hC7)	20	AEBP1|C11orf96|C1R|C1S|CALD1|CFHR1|COL16A1|COL1A2|COL27A1|COL6A2|COL6A3|CRISPLD2|CTD-2033D15.2|CTD-2033D15.3|ERRFI1|F3|PDGFRB|SERPINE1|THBS1|WISP1	4.59388e-28	**
NOR (nC7)	Chromaffin (hC4)	50	AC006019.4|AC138969.4|AHI1|AKAP6|APC2|ASIC3|BICD1|C1orf226|CAMK2B|CHD5|CHGA|CYB561|DBH|DDC|DPP6|EML5|GCGR|GNB3|GPRASP1|GRIK2|GSE1|KCNQ2|MAPT|MAST1|MDGA1|NCAM1|NDRG4|NOS1AP|PCLO|PHC1|PKD1|RP11-1212A22.4|RP11-216L13.19|RP11-416N2.4|RP11-490G2.2|RP11-54O7.3|RP11-728K20.2|RUNDC3A|SGK494|SLC18A1|SNAP91|SRRM3|SRRM4|STMN2|STXBP1|TFAP2B|TH|UCHL1|UNC5A|ZC3H14	1.4013e-45	**
NOR (nC8)	Chromaffin (hC4)	14	ATP1B1|CHRFAM7A|CHRNA3|DUSP26|FRRS1L|HDAC9|KHDRBS3|NEFM|PCSK1N|PCSK2|RGS4|RP11-650L12.2|ST8SIA3|TUB	1.10533e-08	**
NOR (nC9)	Chromaffin (hC4)	25	ALCAM|CHGB|CNTN1|DPYSL3|FSTL5|HTATSF1|INPP5F|NTNG1|PREPL|RAB3C|RAMP1|RGS5|RP11-346C4.2|SCG2|SCG3|SCG5|SEZ6L|SLC25A12|SLC6A2|SYT1|SYT4|TAGLN3|TEAD1|TMEM59L|VAT1L	3.32902e-16	**
T-cells (nC10)	T-cells (hC10)	4	CD2|TRAC|TRBC1|TRBC2	1.27909e-05	**
Undifferentiated (nC2)	Progenitor (hC1)	4	CH507-513H4.1|CH507-528H12.1|ELF3|RP13-262C2.4	0.000768547	**
Undifferentiated (nC3)	Progenitor (hC1)	239	A1CF|A2ML1|ABCA13|ABCB5|AC007064.24|AC007405.4|AC007731.1|AC008079.9|AC008103.3|AC008103.4|AC008132.15|AC008697.1|AC009264.1|AC011718.2|AC074093.1|AC099057.8|AC108025.2|AC144521.1|ACOXL|ACSM2A|ACSM2B|ADAM32|ADAM7|ADAMTS20|ADAMTS6|ADCY10|ADGRF1|AFF2|AJ006998.2|AL035610.2|ANKRD30A|ANKRD30BL|AP000432.3|ARHGAP28|ARMC3|ASPM|B4GALNT2|BRCA1|BUB1|C12orf42|C12orf45|C1orf141|C1orf87|CCDC150|CCDC168|CCDC26|…	<1E-50	**
Undifferentiated (nC3)	Mesenchymal (hC7)	10	ABCA6|ABCA9|FAM153A|FAM153C|HGF|LAMA2|PLA2R1|RP11-327J17.3|RP11-826N14.7|STEAP4	0.00106838	**
Human NB to Human fetal AG (Dong et al. 2020, Figure 5)
Cell cluster in human NB	Cell cluster in human fetal AG (Dong et al. 2020)	Number of genes in the specific signature of human NB clusters shared with genes differentially expressed in human fetal AG (Dong et al. 2020)	Genes in the specific signature of human NB clusters shared with genes differentially expressed in human fetal AG (Dong et al. 2020)	FDR	Significance
Endothelial (nC4)	SCPs	59	AHNAK|ANGPTL4|ANXA2|APP|BST2|CD59|CD99|COL15A1|COL4A1|DUSP5|DUSP6|EIF5B|EMP2|ENDOD1|ENO1|ETS1|FBL|GJA1|GNAI2|GNG11|GRPEL1|HES1|HLA-E|HSPG2|ID1|ID3|IFITM2|IFITM3|IGFBP4|IGFBP7|IL6ST|INSR|KCTD12|KLF2|LDLR|LMNA|LUZP1|MAN1A1|NFKBIA|NOTCH1|PDLIM1|PLAT|PLS3|RAB13|RBPMS|RHOC|RHOJ|RNASE1|S100A10|S100A16|S100A6|SASH1|SERTAD1|SLC25A37|SOCS3|SPRY1|TGFBR2|WWTR1|YBX3	<1E-50	**
Endothelial (nC4)	Non-cycling chromaffin cells+	15	ARL2|BAG3|C2CD4B|CCDC85B|EGFL7|ETS2|FXYD5|HSPA5|IGFBP7|LMNA|MIDN|PDLIM4|PRNP|S100A6|STC1	8.79923e-07	**
Endothelial (nC4)	Cycling chromaffin cells+	10	APOLD1|ARL2|BAG3|CDKN1A|CLIC4|GNAI2|HIPK3|LMNA|MIDN|NRGN	0.00267819	**
Macrophages (nC6)	SCPs	29	ABCA1|APOE|ARHGAP18|ATP1B3|CD83|CELF2|DAB2|FCGRT|GLIPR2|GSTO1|LITAF|MCL1|PAPSS2|PLXDC2|PPIF|RAB20|RAB31|RASSF4|RBM47|SAMHD1|SAT1|SCARB1|SLC15A3|SOAT1|TGIF1|TNS3|ZEB2|ZFP36|ZFP36L1	5.56423e-15	**
Macrophages (nC6)	Non-cycling chromaffin cells+	15	AMPD2|CSTB|CTSL|FOSL2|GPNMB|GRN|HLA-DQB1|HLA-DRB1|HLA-DRB5|HSPA6|NR4A2|PSAP|RNASET2|SLC31A2|ZNF331	2.80921e-06	**
MSC (nC1)	SCPs	17	AXL|C11orf96|CALD1|COL1A2|COL6A2|FN1|ID4|LIMA1|LMCD1|MT1E|MYL9|NR4A1|PLEKHA4|RAB34|SPRY2|TPM2|VCAN	5.35842e-11	**
NOR (nC7)	Non-cycling sympathoblasts+	36	ACTG1|C14orf132|C1QTNF2|CAMK2B|CNTFR|ECEL1|ELAVL2|EVL|EXOC4|GABPB1-AS1|GATA2|GATA3|GFRA3|HMX1|ING4|LINC00340|LMO1|LUC7L3|MAP1B|MAPT|MEIS3|NOP56|NPY|NTRK1|PHF14|POU2F2|RBFOX1|RGS7|SOX4|STMN1|STMN2|TFAP2B|TTC3|TUBA1A|UCHL1|ZFHX3	4.46654e-33	**
NOR (nC7)	Cycling sympathoblasts+	18	DAAM1|EBF1|EVL|EZH2|GTF2I|MAP1B|MCM7|NCAM1|PHF19|PLXNA4|PTBP2|RBFOX1|SFPQ|SLC38A1|SNAP91|STMN1|TFAP2B|ZFHX3	1.70228e-09	**
NOR (nC7)	Non-cycling chromaffin cells+	18	C2CD4A|CHGA|CYB561|DBH|DDC|DPP6|GCGR|GINM1|GNAS|KCNQ2|MEG3|MTRNR2L8|NDRG4|NDUFA4L2|SLC18A1|STXBP1|TH|TXNIP	2.40393e-08	**
NOR (nC7)	Cycling chromaffin cells+	14	C2CD4A|CDK10|CHGA|EZH2|GINM1|KCNQ2|MCM7|NDRG4|PAXBP1|PHF19|SLC18A1|SOBP|STXBP1|TH	2.95999e-05	**
NOR (nC8)	Non-cycling sympathoblasts+	20	ATP6V0E2|BASP1|C9orf16|DPYSL4|DUSP26|GAL|HTR3A|NEFL|NEFM|OLFM1|RGS4|SNRPN|STMN3|STRAP|THRA|TMEFF2|TUBB2A|TUBB4A|WRB|YWHAZ	1.07806e-18	**
NOR (nC8)	Non-cycling chromaffin cells+	23	ATP1B1|CBX6|CHMP5|CHRNA3|CUTA|DKK3|DLK1|HACD3|HMGN3|ITM2C|KHDRBS3|NPTX2|PCSK1N|PCSK2|PTN|QPCT|RGS4|RHBDD2|SERPINE2|SURF4|TMBIM4|TMED4|TXN	5.45126e-18	**
NOR (nC8)	Cycling sympathoblasts+	12	BASP1|CREB5|CRNDE|GNB1|NFIB|ONECUT2|RUNX1T1|THSD7A|TUBA1B|TUBA1C|TUBB4B|VDAC3	1.35953e-07	**
NOR (nC8)	Cycling chromaffin cells+	13	CRNDE|DKK3|DLK1|HACD3|HMGN3|NPTX2|PCSK1N|PTN|TMBIM4|TUBA1B|TUBA1C|TUBB4B|TUBG1	2.25917e-07	**
NOR (nC8)	SCPs	7	CRABP1|GPC6|MAPRE2|PTN|SCD5|SCP2|TMEM176A	0.0219543	*
NOR (nC9)	Non-cycling sympathoblasts+	34	ALCAM|BRK1|CAMLG|CHST1|CLIP3|CNRIP1|CYGB|DCX|DPYSL3|EEF2|EIF1B|EIF3L|GNAO1|HMGA1|MAP4|OPTN|PGM2L1|PHYHIPL|PKIB|PMP22|PODXL2|RBMS3|RGS5|RUFY3|SCG3|SCG5|SLC6A2|STMN4|TAGLN3|TBCB|TKT|TMSB15A|TSPAN7|UBE2E3	5.38053e-32	**
NOR (nC9)	Cycling sympathoblasts+	29	CHN1|CKS1B|COX8A|DLEU2|DUT|FOXP1|H2AFZ|HDGF|HIST1H4C|HLTF|HMGA1|HMGB1|HMGB2|INPP5F|KLHL23|MEIS2|MTHFD2|PBRM1|PCDH7|PROX1|RBMS3|SAE1|SESTD1|SMC1A|SYNPO2|TMSB15A|TOP2B|TSHZ2|XRCC5	2.7924e-21	**
NOR (nC9)	Non-cycling chromaffin cells+	23	BEX2|BSG|CAMK2N1|CAMK4|CHGB|COX7C|CPE|GSTP1|HTATSF1|NDUFA1|RAB3C|RAMP1|RBMS1|RSL24D1|SCG2|SCG5|SEC62|SYP|SYT1|SYT4|TMA7|VAT1L|ZDBF2	2.49242e-13	**
NOR (nC9)	Cycling chromaffin cells+	21	CHGB|CKS1B|CLGN|CNTN1|COX8A|DLEU2|DUT|FANCL|H2AFZ|HINT1|HIST1H4C|HMGB2|HTATSF1|MTHFD2|RAMP1|SAE1|SCG2|SMC1A|SYT4|VAT1L|ZDBF2	5.15748e-11	**
NOR (nC9)	SCPs	13	ABHD2|FIGN|IGFBP5|ITGA1|JUN|LDHB|MBNL2|PMP22|RND3|SCARB2|SCN7A|SFRP1|SLC39A10	0.000460583	**
Undifferentiated (nC3)	Cycling chromaffin cells+	24	ASPM|ATAD2|BARD1|BUB1|C12orf48|CDC27|CDH7|CENPE|CEP152|CFAP61|CLSPN|CMC2|DLEU1|DPY19L3|FANCD2|FANCI|GULP1|LAMA3|MROH8|NCAPG2|NUP155|RNASEH2B|SAR1B|ST18	9.14072e-05	**
Undifferentiated (nC3)	Cycling sympathoblasts+	15	ASPM|ATAD2|C12orf48|CENPE|CLSPN|CMC2|CSRP2|DEPDC1|ESCO2|FANCI|G2E3|KIF14|MMS22L|RBBP8|RNASEH2B	0.0183835	*
