# Supplementary material for: Single-nuclei transcriptomes from human adrenal gland reveal distinct cellular identities of low and high-risk neuroblastoma tumors
Source: Nat Commun. 2021 Sep 7;12:5309. doi: 10.1038/s41467-021-24870-7 (PMC8423786; doi:10.1038/s41467-021-24870-7)
Supplement: Supplementary file 11 — Supplementary Data 9 [file 41467_2021_24870_MOESM11_ESM.xlsx]

## Sheet: Human NB to others
Supplementary Data 9
Human NB to Risk in 498 NBs (Fig 6)
Cell cluster in human NB	Risk in 498 SEQC NB samples	Number of genes in the specific signature of NB significantly up-regulated in Risk group(s) in 498 SEQC NB samples	Genes in the specific signature of NB significantly up-regulated in Risk group(s) in 498 SEQC NB samples	FDR	Significance
Endothelial (nC4)	Low/Intermediate risk	165	ACVRL1|ADAM15|ADAMTS1|ADCY4|AHNAK|AKAP2|ANXA2|APLNR|APOLD1|APP|AQP1|ARHGEF15|ATP1A1|BCL3|BCL6B|BHLHE40|BST2|C2CD4B|C6orf208|CA2|CALCRL|CAV1|CCDC69|CD34|CD93|CDH5|CDK17|CLEC14A|CLIC4|CMIP|CNKSR3|COL15A1|COL4A1|CRIP2|DLL4|DOCK6|DUSP5|DUSP6|ECE1|EFHD2|EGFL7|EHD2|EHD4|ELK3|EML3|EMP1|EMP2|ENDOD1|ENG|EPAS1|EPHA2|EPHB4|ERG|ESAM|ETS1|ETS2|FAM129B|FLT1|FLT4|FOXO1|FUT11|FZD4|GABRE|GNAI2|GRASP|GRB10|HES1|HI…	<1E-50	**
Endothelial (nC4)	High risk	56	ARL2|ATP11C|BAG5|BAZ1A|BMP6|CCDC85B|CDC37|CDC42EP2|CDC42EP3|CEACAM19|CENPB|CHD7|CPLX1|DDX21|EDARADD|EFNB1|EIF5B|ENO1|FBL|FJX1|FKBP1A|FLNB|FOXC1|FZD6|GAR1|GAS5|GRPEL1|HAPLN3|HYAL2|MIDN|MTA2|NIP7|NRGN|PABPC1|PABPC3|PARVB|PDLIM4|PIM3|PKN3|PNP|PVR|RAI14|RAMP2|RPGR|RPL36A|RRP12|SEMA3F|SLC4A7|SLCO4A1|SMAD3|SNAI1|SOCS2|STC2|TEAD4|TMEM70|TNFRSF10B	0.000102305	**
Macrophages (nC6)	Low/Intermediate risk	226	ABCA1|ABCC3|ACCS|ACP5|ADAM9|ADAP2|ALOX5|AMDHD2|AMPD2|AMPD3|ANPEP|APBB1IP|APBB3|APOE|ARHGAP18|ARHGAP4|ARL4C|ARL8B|ARRB2|ASAH1|ATG16L2|BHLHE41|BMF|BTK|CD14|CD163|CD300LF|CD58|CD74|CD83|CD84|CD86|CELF2|CIITA|CLEC7A|CPVL|CSF1R|CSF2RA|CSF3R|CTSH|CTSS|CTSZ|CXCL16|CXCL2|CYBB|CYP27A1|CYTH4|DAB2|DENND3|DMXL2|DOK3|EEPD1|ELL2|FCER1G|FCGRT|FCHO2|FERMT3|FGD2|FGR|FKBP15|FNIP2|FOSL2|FPR3|GAB3|GABARAPL1|GNA15|GP…	<1E-50	**
MSC (nC1)	Low/Intermediate risk	31	ADAM33|AEBP1|AXL|C1R|C1S|CALD1|COL16A1|COL1A2|COL27A1|COL5A1|COL6A2|COL6A3|CRISPLD2|ERRFI1|F3|FSTL3|GEM|ID4|LIMA1|LMCD1|MICALL2|MYL9|NOTCH3|NR4A1|PDGFRB|PLEKHA4|PRRX1|PTGIR|SNAI2|THBS2|VPS37D	0.013992	*
NOR (nC7)	Low/Intermediate risk	208	ACAD10|ACAP3|ADCY1|AGAP2|AGAP3|AGER|AGRN|AHI1|AKAP6|AKAP9|AMIGO2|ANKRD12|ANKRD13B|ANKRD36|ANKRD36B|ANKRD36C|ANKS1A|APC2|ARHGEF10L|ARID1B|ASIC3|ATF6B|ATG14|BMPR1B|BRSK2|BTBD3|C1QTNF2|C2CD4A|CALCOCO1|CAMK2B|CASZ1|CC2D1A|CCDC136|CCNL2|CDC42SE2|CHD5|CIC|CNTFR|CORO6|CRLF3|CYB561|DBH|DDC|DDX17|DIRAS3|DLC1|DMTF1|DNAJB2|DNM1|DOC2B|DOCK4|DPP6|DST|EBF1|ECEL1|ELAVL2|EPB41L4A|EPHB3|ERC2|ERV3-1|EXOC4|EYA4|FAM…	<1E-50	**
NOR (nC8)	Low/Intermediate risk	102	ACLY|ANKRD6|ASIC1|ATP1B1|ATP6V0E2|BASP1|CBX6|CCDC28A|CCDC68|CDYL2|CHRFAM7A|CHRNA3|CREB5|DCLK1|DCLK3|DKK3|DUSP26|ELMO2|EPB41L1|EPB41L4B|EYA1|FAM219A|FECH|FRMD3|FRRS1L|FSD1L|GNAQ|GNB1|GPC6|HMGN3|HTR3A|IFT20|ISCA1|ISCU|ITGB8|ITM2C|JUP|KBTBD6|KIF3B|KLHL35|MAPRE2|MMD|NDRG3|NXPH1|OGFRL1|OLFM1|PCMT1|PCSK2|PDE10A|PHF1|PPP4R1|PSMD11|PTN|PTS|QPCT|RAB14|RAB15|RAB2A|RGS3|RGS4|RHBDD2|RIN2|RNF10|RNF170|RUNX1T1…	2.20462e-39	**
NOR (nC8)	High risk	42	AKR1B1|ARL16|CERK|CLTA|CNOT7|COX6C|CRABP1|CRNDE|CS|CUTA|CYC1|EBF3|EBP|EDF1|ENC1|GAL|KIT|MRFAP1L1|MRPS21|MRPS26|NDUFA12|NDUFB9|NFIB|NHLH2|NPTX2|PNMA1|PSMA7|RPRD1A|SEC61B|SLC10A4|SMU1|SSBP1|ST8SIA3|STRAP|SURF4|TMED2|TMX2|TPI1|TUBB4B|TXN|VDAC3|WDR61	6.71273e-06	**
NOR (nC9)	High risk	121	ALKBH7|ANKRD17|ATRX|BEX2|BMP7|BRK1|BSG|BTF3|CAMLG|CCT4|CCT7|CENPJ|CKS1B|COPE|COX6B1|COX7C|COX8A|DCX|DPY30|DUT|EEF1B2|EEF2|EIF2AK2|EIF3L|EPRS|ESD|FAU|FIGN|FXR1|GCSH|GSTP1|H2AFZ|HADHA|HDGF|HINT1|HIST1H4C|HIST1H4E|HLTF|HMGA1|HMGB1|HMGB2|HNRNPA3|HNRNPL|HSD17B11|HSD17B12|HSPA8|HTATSF1|JTB|KLHL23|LDHB|METTL9|MIR3654|MTHFD2|N4BP2|NDUFA1|NDUFB11|OIP5-AS1|OST4|PFN2|POLR1D|PRDX2|RMND5A|RPL14|RPL15|RPL18|RP…	1.55538e-37	**
NOR (nC9)	Low/Intermediate risk	121	AASDHPPT|ABHD2|ACVR2B|AFAP1|ALCAM|ARL6IP5|ASTN1|ATF2|ATP11A|ATP2C1|BCL2|CAMK2N1|CAMK4|CCDC82|CD47|CHGB|CHST1|CLCN3|CLIP3|CNTN1|CPE|CPNE8|CREG2|CSRNP3|DDAH1|DDX6|DLEU2|DPYSL3|DSEL|EHBP1|FAM171A1|FBXO30|FMN1|FMO1|FOXP1|FSTL5|GAB2|GNAO1|GPR22|HIBCH|IGFBP5|INO80D|INPP5F|IRS2|JARID2|JPH3|JUN|KCNK3|KCNQ3|KIDINS220|LANCL1|LIFR|LONRF2|LRRN3|MAP4|MARCH4|MBNL2|MEIS2|MST1|MTMR6|MXRA7|NAALAD2|NRP1|OPTN|OXCT1…	8.57135e-29	**
Undifferentiated (nC3)	High risk	218	ABCA12|ABCC4|AC073464.10|ACTR3C|ADAM29|ADAMTS19|ADAMTS20|AFF2|ALG10B|ANAPC1|ANKRD20A1|ANKRD20A3|ANKRD20A4|ANKRD30B|ANKRD31|ANKRD45|ANO3|ANTXR2|AP5M1|ARHGEF38|ARMC3|ASPM|ATAD2|BMS1|BRCA1|BRCA2|BRIP1|BRMS1L|BUB1|C12orf48|C14orf145|CCDC15|CCDC150|CCDC168|CCDC169|CCSER1|CDC27|CECR2|CENPE|CEP112|CEP152|CHEK2|CISD2|CLSPN|CMC2|CPSF2|CRB1|CSMD3|CSRP2|CTCFL|DCDC1|DDX20|DEPDC1|DET1|DIAPH3|DLEU1|DLX6-AS1|DN…	3.45797e-27	**
Undifferentiated (nC3)	Low/Intermediate risk	246	A2ML1|AASS|ABCA10|ABCA13|ABCA6|ABCA8|ABCA9|ABCB4|ABCC9|ACSS3|ADAMTSL3|ADCY10|ADCY2|AGBL3|AK5|AKAP7|ALDH1L2|AMY1A|AMY1B|AMY1C|AMY2A|ANKS1B|ANO4|APAF1|ARHGAP24|ARHGAP28|ARHGAP42|ARHGEF12|ASAH2|ASPA|ATP10B|ATP13A4|ATP8B4|BCO2|C6|CACNB4|CADPS2|CASC1|CBWD5|CC2D2B|CCDC122|CCDC146|CCDC30|CD109|CD226|CDH10|CDH13|CDH18|CDH9|CDK14|CDON|CEPT1|CLN5|CLNK|CNTN3|CNTN5|CNTNAP3|COL14A1|COL21A1|COL28A1|COL4A3|COL4…	3.05833e-25	**
Human NB to Age at diagnosis in 498 NBs (Fig 6)
Cell cluster in human NB	Correlation with age at diagnosis in 498 SEQC NB samples	Number of genes in the specific signature of NB significantly correlated with age at diagnosis in 498 SEQC NB samples	Genes in the specific signature of NB significantly correlated with age at diagnosis in 498 SEQC NB samples	FDR	Significance
Endothelial (nC4)	Inversely correlated	71	ADCY4|ANXA2|APLNR|APOLD1|ARHGEF15|BCL6B|C2CD4B|CA2|CALCRL|CBLB|CD34|CD93|CDH5|CLEC14A|CMIP|CNKSR3|COL15A1|COL4A1|CRIP2|ECE1|EPAS1|EPHA2|EPHB4|ESAM|ETS1|ETS2|FAM129B|FLT4|FOXO1|FZD4|GRB10|HSPG2|INSR|ITPKC|JMJD1C|KIAA0355|LAMA5|MARCH3|MSN|MYH9|NEDD9|NOTCH1|PALMD|PCDH12|PDGFB|PIEZO1|PLAT|PLEC|PLS3|PODXL|PPM1F|RASIP1|RBPMS|ROBO4|RP11-14D22.5|S100A16|SASH1|SCARF1|SHANK3|SHROOM4|SKI|SLC35E4|SNRK|SOX17|…	5.78841e-20	**
Endothelial (nC4)	Directly correlated	36	ARL2|ATG9B|BAG5|BMP6|CCDC85B|CDC37|CDC42EP2|CDC42EP3|CENPB|CPLX1|DDX21|EIF5B|EVA1C|FBL|FKBP1A|FZD6|GAR1|GAS5|GRPEL1|IFI27|LCN6|MTA2|NIP7|NRGN|PABPC1|PABPC3|PARVB|PNP|RPGR|RRP12|SLCO4A1|STC1|TEAD4|TMEM70|TNFRSF10B|TPM3	0.00369452	**
Macrophages (nC6)	Inversely correlated	108	ABCC3|APOE|ARL4C|ARRB2|ATG16L2|BMF|CD14|CD300LF|CD84|CD86|CELF2|CLEC7A|CSF1R|CSF2RA|CTSH|CTSZ|CXCL16|CYBB|DAB2|DENND3|DMXL2|EEPD1|ELL2|FCHO2|FERMT3|FGD2|FNIP2|FPR3|GABARAPL1|GPCPD1|GPNMB|GRAMD4|HAVCR2|HCK|HCLS1|HLA-DMB|HLA-DQB2|IFNGR1|IL18|IL6R|IRF8|ITGAD|ITGAM|ITGAX|KCNAB2|KLHL6|KMO|LACTB|LAIR1|LILRB4|LRP1|MAFB|MERTK|MFSD12|MKNK1|MPEG1|MS4A6A|MXD1|MYO1F|MYO9B|NBPF10|NPL|PAPSS2|PLA2G7|PLEK|PLXDC2…	2.60642e-43	**
NOR (nC7)	Inversely correlated	187	ACAD10|ACAP3|ADCY1|AGAP2|AGER|AGRN|AHI1|AMIGO2|ANKRD12|ANKRD13B|ANKRD36|ANKRD36B|ANKS1A|APC2|ARHGEF10L|ARID1B|B4GALNT4|BMPR1B|BRSK2|BTBD3|C1QTNF2|C2CD4A|CALCOCO1|CAMK2B|CASZ1|CCNL2|CHD5|CHD9|CIC|CNTFR|CORO6|CRLF3|DBH|DDC|DDX17|DDX39B|DIRAS3|DLC1|DMTF1|DNAJB2|DNM1|DOC2B|DOCK4|DPP6|DST|EBF1|ECEL1|ELAVL2|EPB41L4A|EPHB3|ERC2|ERV3-1|EVL|EYA4|FAM184A|GATA2|GCGR|GFRA3|GINM1|GLG1|GNAS|GNB3|GPATCH8|GPRASP…	<1E-50	**
NOR (nC8)	Inversely correlated	46	ANKRD6|BASP1|CCDC68|CHRFAM7A|CREB5|CS|DCLK1|DCLK3|DUSP26|EPB41L1|EPB41L4B|EYA1|FAM219A|GNB1|HMGN3|IFT20|ITGB8|JUP|KBTBD6|MAPRE2|NXPH1|ONECUT2|PDE10A|PPP4R1|PTN|QPCT|RAB15|RGS3|RIN2|RNF10|RUNX1T1|RUSC2|SNRPN|SPIN1|SV2B|SYBU|THRA|THSD7A|TM2D3|TMBIM4|TMEFF2|TMEM163|TUBB2A|TUBB4A|VSNL1|WDR47	2.59697e-14	**
NOR (nC8)	Directly correlated	35	ARL16|ASB6|ATP6V1G1|CHMP5|CLTA|CNOT7|COX6C|CRABP1|CUTA|EBF3|EBP|GAL|KIT|MRFAP1L1|MRPS21|MRPS26|NDUFB9|NHLH2|NPTX2|OPRM1|PDZD8|PNMA1|PSMA7|PSMC2|PTPN3|SCOC|SEC61B|SPTLC1|SSBP1|ST8SIA3|SURF4|TMED2|TMX2|TUBB4B|TXN	3.40592e-07	**
NOR (nC9)	Inversely correlated	109	AASDHPPT|ACVR2B|AFAP1|ALCAM|ARHGAP35|ARL6IP5|ASTN1|ATF2|ATP11A|BCL2|CCDC82|CD47|CHST1|CNTN1|CPNE8|CREG2|CSRNP3|CYGB|DDAH1|DDX6|DLEU2|DPYSL3|DSEL|DUSP8|EHBP1|EIF1B|FAM171A1|FANCL|FMN1|FOXP1|FSTL5|GAB2|GIGYF2|GNAO1|H1F0|HIBCH|INO80D|IRS2|JARID2|JPH3|JUN|KCNK3|KCNQ3|KIAA1549L|KIDINS220|KIF26B|LIFR|LONRF2|LRRN3|LRRTM2|MARCH4|MBNL2|MEIS2|MRPS5|MST1|MTMR6|MXRA7|NAALAD2|NRP1|OPTN|OXCT1|PARD3|PBRM1|PCDH1…	<1E-50	**
NOR (nC9)	Directly correlated	44	ALKBH7|BMP7|COPE|COX6B1|COX7C|COX8A|DPY30|EEF1B2|FAU|GCSH|H2AFZ|HDGF|HINT1|HIST1H4E|HMGB2|HNRNPL|HSD17B11|HSD17B12|HTATSF1|JTB|MIR3654|NDUFA1|NDUFB11|OST4|RMND5A|RPL18A|RPL31|RPL34|RPL35A|RPS10|RPS11|RPS13|RPS15|RPS15A|RPS19|RPS21|RPS3|RPS7|SF3B2|SMARCA5|SNRNP27|SNRPD2|TOMM22|UBA52	2.41922e-05	**
Undifferentiated (nC2)	Directly correlated	5	ALOXE3|CDC45|OTOP2|SPATA31A3|VAX1	0.0252703	*
Undifferentiated (nC3)	Directly correlated	175	ABCA12|ABCC4|AC073464.10|ACOXL|ACTR3B|ACTR3C|ADAM29|ADAM7|ADAMTS19|ADAMTS20|AFF2|AGBL1|ANKRD20A1|ANKRD20A2|ANKRD20A3|ANKRD20A4|ANKRD45|ANKRD7|ANO3|AP5M1|ARMC10|ARMC3|BRCA1|BRMS1L|C14orf145|CCDC169|CCSER1|CDC14B|CECR2|CEP112|CEP152|CISD2|CMC2|CNTN4|CNTN6|COL24A1|CPSF2|CRB1|CRISPLD1|CSMD3|CTNNA3|DCDC1|DCHS2|DLX6-AS1|DNAH10|DNAH11|DNAH14|DNAH3|DNAH5|DNAH6|DNAH7|DNAH8|DPY19L3|EFCAB6|ELMOD1|ELP4|EML1|…	8.11727e-31	**
Undifferentiated (nC3)	Inversely correlated	109	A2ML1|ABCA10|ABCA6|ABCA9|ABCB4|ACSS3|ADAMTS12|ADCY10|AGBL3|AK5|AKAP7|ALDH1L2|AMY1A|AMY1B|AMY1C|AMY2A|ANO4|APAF1|ARHGAP28|ARHGAP42|ARHGEF12|ATP13A4|ATRNL1|BCO2|CC2D2B|CD109|CDH9|CDON|CNTN5|COL21A1|COL6A6|CUBN|DAB1|DEPDC5|DSC2|EFCAB5|EHF|ENPP1|FAM135A|FAT3|FBN2|FLRT2|FNDC1|FREM1|GDPD4|GK5|GLI3|GRID2|GUCY1A2|HGF|HMGA2|IGFN1|IL1RAP|IMPG1|INPP4B|ITGA8|KIAA1328|KIF13A|LAMA1|LAMA2|LAMA3|LAMB4|LMO7|LRP1B…	5.69119e-08	**
Human NB to Survival in 498 NBs (Fig 6)
Cell cluster in human NB	Survival in 498 SEQC NB samples	Number of genes in the specific signature of NB significantly up-regulated in survival group in 498 SEQC NB samples	Genes in the specific signature of NB significantly up-regulated in survival group in 498 SEQC NB samples	FDR	Significance
Endothelial (nC4)	Better survival	70	ADCY4|ANXA2|APLNR|APP|ARHGEF15|BCL3|BHLHE40|C2CD4B|C6orf208|CCDC69|CD93|CMIP|CNKSR3|COL15A1|CRIP2|DOCK6|DUSP6|ECE1|ENDOD1|EPAS1|EPHA2|ETS1|ETS2|FAM129B|FLT1|FOXO1|FXYD5|GABRE|GNAI2|GRASP|GRB10|HES1|HIPK3|HLA-E|HSPG2|IL6ST|KIAA0355|KLF2|LAMA5|LMNA|MARCH3|MSN|NDRG1|NOTCH1|PDGFB|PIEZO1|PLAT|PLEC|PLEKHG2|PODXL|PXN|RAMP3|RAPGEF3|RCAN1|RNF19B|RP11-314N13.4|SCARF1|SHANK3|SHROOM4|SKI|SLC35E4|SNRK|SOX7|SP…	1.15814e-11	**
Macrophages (nC6)	Better survival	169	ABCC3|ADAM8|ALOX5|AMDHD2|AMPD2|APBB1IP|APBB3|APOE|ARHGAP18|ARL8B|ARRB2|ASAH1|ATG16L2|BCL2A1|BHLHE41|BMF|BTK|CD14|CD300LF|CD58|CD74|CD83|CD84|CD86|CELF2|CIITA|CLEC7A|CSF1R|CSF2RA|CTSH|CTSS|CTSZ|CXCL16|CYBB|CYTH4|DAB2|DENND3|DMXL2|DOK3|ELL2|FCHO2|FERMT3|FGD2|FGR|GAB3|GABARAPL1|GPCPD1|GPNMB|GPR183|HAVCR2|HCK|HCLS1|HERPUD1|HEXA|HK3|HLA-DMA|HLA-DMB|HLA-DPA1|HLA-DPB1|HLA-DQA2|HLA-DQB2|HLA-DRA|HLA-DRB1|…	<1E-50	**
NOR (nC7)	Better survival	197	ACAD10|ACAP3|ADCY1|AGAP2|AGAP3|AGER|AGRN|AHI1|AKAP6|AMIGO2|ANKRD12|ANKRD13B|ANKRD36|ANKRD36B|ANKRD36C|ANKS1A|APC2|ARHGEF10L|ARID1B|ASIC3|ATF6B|ATG14|B4GALNT4|BMPR1B|BRSK2|BTBD3|C1QTNF2|C2CD4A|CALCOCO1|CAMK2B|CASZ1|CC2D1A|CCDC136|CCNL2|CDK5RAP3|CHD5|CIC|CNTFR|CORO6|CRLF3|CYB561|DBH|DDC|DDX17|DIRAS3|DLC1|DMTF1|DNAJB2|DNM1|DOC2B|DOCK4|DPP6|DST|EBF1|ECEL1|ELAVL2|EPB41L4A|EPHB3|ERC2|ERV3-1|EXOC4|EYA4|…	<1E-50	**
NOR (nC8)	Better survival	76	ANKRD6|ASIC1|ATP1B1|ATP6V0E2|BASP1|CCDC28A|CCDC68|CHRFAM7A|CHRNA3|CREB5|DCLK1|DCLK3|DKK3|DUSP26|ELMO2|EPB41L1|EPB41L4B|FAM219A|FECH|FRMD3|FRRS1L|GNB1|HDAC9|HMGN3|HTR3A|IFT20|ISCU|ITGB8|ITM2C|JUP|KBTBD6|KLHL35|MAPRE2|NDRG3|NXPH1|OGFRL1|PCSK1N|PCSK2|PDE10A|PHF1|PTN|QPCT|RAB14|RAB15|RAB2A|RGS3|RGS4|RHBDD2|RIN2|RNF10|RUNX1T1|RUSC2|SERINC3|SH3GLB2|SLC25A4|SMAD9|SNRPN|SORCS1|SPIN1|SV2B|SYBU|THRA|THSD7A…	2.44338e-28	**
NOR (nC8)	Poor survival	40	ARL16|CLTA|CNOT7|COX6C|CRABP1|CRNDE|CS|CUTA|CYC1|DACH1|DLK1|EBP|EDF1|GAL|KIT|LRRC42|MRPS21|MRPS26|NDUFA12|NDUFB9|NFIB|NHLH2|NPTX2|PDZD8|PNMA1|PSMA7|SEC61B|SLC10A4|SSBP1|STRAP|SURF4|TMED2|TMX2|TPI1|TUBA1C|TUBB4B|TUBG1|TXN|WDR61|ZNF770	0.0115796	*
NOR (nC9)	Poor survival	114	ALKBH7|ATRX|BEX2|BMP7|BRK1|BSG|BTF3|CCT4|CCT7|CENPJ|CKS1B|COPE|COX6B1|COX7C|COX8A|DPY30|DUT|EEF1B2|EEF2|EIF2AK2|EIF3L|EPRS|ESD|FAU|FXR1|GCSH|GSTP1|H1F0|H2AFZ|HADHA|HDGF|HINT1|HIST1H4E|HMGA1|HMGB1|HMGB2|HNRNPL|HSD17B11|HSD17B12|HSPA8|HTATSF1|JTB|KLHL23|LDHB|METTL9|MIR3654|MTHFD2|N4BP2|NDUFA1|NDUFB11|OIP5-AS1|OST4|PFN2|POLR1D|PRDX2|RMND5A|RPL14|RPL15|RPL18|RPL18A|RPL23A|RPL24|RPL26|RPL27|RPL29|RPL3…	1.24625e-21	**
NOR (nC9)	Better survival	89	AFAP1|ALCAM|ARL6IP5|ASTN1|ATF2|ATP11A|ATP2C1|CCDC82|CD47|CHST1|CLIP3|CNTN1|CPE|CPNE8|CREG2|CSRNP3|CYGB|DDAH1|DDX6|DLEU2|DPYSL3|DSEL|DUSP8|EHBP1|EIF1B|EPM2AIP1|FMN1|FOXP1|FSTL5|GAB2|GNAO1|IGFBP5|INO80D|INPP5F|JARID2|JPH3|JUN|KCNQ3|KIDINS220|LIFR|LONRF2|LRRN3|MARCH4|MBNL2|MST1|MTMR6|MXRA7|NAALAD2|NRP1|OPTN|PCDH10|PCDH7|PCDHB10|PCDHB16|PCDHB6|PGM2L1|PJA2|PKIB|PMP22|PREPL|RBMS1|RBMS3|RGS5|RNF144A|SCG…	6.32008e-21	**
Undifferentiated (nC3)	Poor survival	252	ABCA12|ABCC4|ACSM2B|ACSM3|ACTR3C|ADAM29|ADAM7|ADAMTS19|ADAMTS20|AFF2|ALG10B|ANAPC1|ANKRD30A|ANKRD30B|ANKRD45|ANKUB1|ANTXR2|AP5M1|APOH|ARHGEF38|ARMC10|ARMC3|ASPM|ATAD2|B4GALNT2|BARD1|BMS1|BRCA1|BRCA2|BRIP1|BRMS1L|BUB1|C12orf48|C14orf145|C8A|CC2D2A|CCDC15|CCDC150|CCDC169|CCSER1|CECR2|CENPE|CEP112|CEP152|CFTR|CHEK2|CISD2|CLSPN|CMC2|CPS1|CPSF2|CRB1|CSMD3|CSRP2|CTCFL|CYP2C9|DCDC1|DDX20|DEPDC1|DET1|DIA…	3.03963e-22	**
Undifferentiated (nC3)	Better survival	165	A2ML1|ABCA10|ABCA6|ABCA9|ABCB4|ADAMTSL3|ADCY2|AGBL3|AK5|AKAP7|ALDH1L2|AMY1A|AMY1B|AMY1C|AMY2A|ANKS1B|ANO4|ARHGAP28|ARHGAP42|ARHGEF12|ATP10B|ATP13A4|BCO2|BEST3|CASC1|CC2D2B|CCDC146|CCDC30|CD226|CDH10|CDH18|CDH9|CDON|CEPT1|CLN5|CLNK|CNTN3|CNTNAP3|COL21A1|COL28A1|COL4A4|CR1|CUBN|DAB1|DBT|DDX4|DDX60|DNAJC16|DOCK7|DOCK9|DSC2|DYNC1I1|EFCAB5|EHF|ENPP3|EPM2A|F5|FAM135A|FAT3|FBXO3|FLRT2|FLT3|FREM1|FREM2|F…	8.2474e-14	**
Human NB to Survival ∩ Age at diagnosis in 498 NBs (Fig 6)
NB cell cluster with signature genes significantly up-regulated in different survival groups in 498 SEQC NB samples	Correlation with age at diagnosis in 498 SEQC NB samples	Number of genes in NB specific signature significantly up-regulated in survival group and correlated with age at diagnosis in 498 SEQC NB samples	Genes in NB specific signature significantly up-regulated in survival group and correlated with age at diagnosis in 498 SEQC NB samples	p-value/FDR	Significance
NOR (nC9) ∩ Better survival	Inversely correlated	73	AFAP1|ALCAM|ARL6IP5|ASTN1|ATF2|ATP11A|CCDC82|CD47|CHST1|CNTN1|CPNE8|CREG2|CSRNP3|CYGB|DDAH1|DDX6|DLEU2|DPYSL3|DSEL|DUSP8|EHBP1|EIF1B|FMN1|FOXP1|FSTL5|GAB2|GNAO1|INO80D|JARID2|JPH3|JUN|KCNQ3|KIDINS220|LIFR|LONRF2|LRRN3|MARCH4|MBNL2|MST1|MTMR6|MXRA7|NAALAD2|NRP1|OPTN|PCDH10|PCDH7|PCDHB16|PGM2L1|PJA2|PKIB|PMP22|RBMS1|RBMS3|RGS5|RNF144A|SCG2|SCG5|SCN7A|SCRN1|SEMA6D|SEZ6|SFRP1|SLC25A12|ST6GALNAC5|STMN…	9.51E-073/<1E-50	**
Undifferentiated (nC3) ∩ Poor survival	Directly correlated	115	ABCA12|ABCC4|ACTR3C|ADAM29|ADAM7|ADAMTS19|ADAMTS20|AFF2|ANKRD45|AP5M1|ARMC10|ARMC3|BRCA1|BRMS1L|C14orf145|CCDC169|CCSER1|CECR2|CEP112|CEP152|CISD2|CMC2|CPSF2|CRB1|CSMD3|DCDC1|DLX6-AS1|DNAH11|DNAH14|DNAH3|DPY19L3|ELMOD1|ELP4|EML1|ESCO2|EXOC5|FAM197Y5|FAM227A|FANCI|FANCM|FBXO15|G2E3|GABRA6|GALK2|GEMIN5|GRIN2B|HEATR4|INTS2|INTU|IPO11|KIAA1257|KIF6|KNTC1|L2HGDH|LGR5|LMO3|LRRC9|MCCC2|MET|MTHFD2L|MYH13…	1.9E-067/<1E-50	**
Undifferentiated (nC3) ∩ Better survival	Inversely correlated	83	A2ML1|ABCA10|ABCA6|ABCA9|ABCB4|AGBL3|AK5|AKAP7|ALDH1L2|AMY1A|AMY1B|AMY1C|AMY2A|ANO4|ARHGAP28|ARHGAP42|ARHGEF12|ATP13A4|BCO2|CC2D2B|CDH9|CDON|COL21A1|CUBN|DAB1|DSC2|EFCAB5|EHF|FAM135A|FAT3|FLRT2|FREM1|GDPD4|GK5|GLI3|GRID2|HMGA2|IGFN1|IL1RAP|IMPG1|INPP4B|ITGA8|KIAA1328|KIF13A|LAMA3|LAMB4|LRP1B|MCM9|MROH8|NAALADL2|NAV3|NEB|NF1|NPAS3|NUP210L|PARP11|PCSK5|PDE1A|PDE4DIP|PDZD2|PHLPP1|PIP5K1B|PLA2G4A|PRK…	1.67E-055/<1E-50	**
NOR (nC9) ∩ Poor survival	Directly correlated	44	ALKBH7|BMP7|COPE|COX6B1|COX7C|COX8A|DPY30|EEF1B2|FAU|GCSH|H2AFZ|HDGF|HINT1|HIST1H4E|HMGB2|HNRNPL|HSD17B11|HSD17B12|HTATSF1|JTB|MIR3654|NDUFA1|NDUFB11|OST4|RMND5A|RPL18A|RPL31|RPL34|RPL35A|RPS10|RPS11|RPS13|RPS15|RPS15A|RPS19|RPS21|RPS3|RPS7|SF3B2|SMARCA5|SNRNP27|SNRPD2|TOMM22|UBA52	4.76E-023/9.52E-023	**
