# Supplementary material for: Single-nuclei transcriptomes from human adrenal gland reveal distinct cellular identities of low and high-risk neuroblastoma tumors
Source: Nat Commun. 2021 Sep 7;12:5309. doi: 10.1038/s41467-021-24870-7 (PMC8423786; doi:10.1038/s41467-021-24870-7)
Supplement: Supplementary file 12 — Supplementary Data 10 [file 41467_2021_24870_MOESM12_ESM.xlsx]

## Sheet: Human NB to others
Supplementary Data 10
Biological processes (GO) enriched in genes human NB significantly associated with survival in 498 NBs (Supplementary Fig 6)
NB cell cluster with signature genes significantly up-regulated in different survival groups in 498 SEQC NB samples	Biological process (GO)	Number of genes in NB specific signature significantly up-regulated in survival group and enriched in biological process (GO)	Genes in NB specific signature significantly up-regulated in survival group and enriched in biological process (GO)	FDR	Significance
Undifferentiated (nC3) ∩ Better survival	cell adhesion	19	CD226|CDH10|CDH18|CDH9|CDON|CNTN3|CNTNAP3|COL28A1|DSC2|FAT3|FLRT2|FREM1|FREM2|ITGA8|LAMA3|LAMB4|PCDHB1|PDZD2|SSX2IP	1.84e-10	**
Undifferentiated (nC3) ∩ Better survival	multicellular organism development	18	DAB1|DDX4|DOCK7|EHF|FAT3|FLRT2|FREM1|FREM2|HMGA2|HYDIN|ITGA8|MUSK|PIWIL2|RORB|SEMA3E|THEMIS|TP63|WNT2B	2.01e-05	**
Undifferentiated (nC3) ∩ Better survival	homophilic cell adhesion via plasma membrane adhesion molecules	7	CD226|CDH10|CDH18|CDH9|DSC2|FAT3|PCDHB1	0.000783137	**
Undifferentiated (nC3) ∩ Better survival	intracellular transport	4	RGPD4|RGPD5|RGPD6|RGPD8	0.00306336	**
Undifferentiated (nC3) ∩ Better survival	lipid transport	6	ABCA10|ABCA6|ABCA9|ABCB4|ANO4|ATP10B	0.00306336	**
Undifferentiated (nC3) ∩ Better survival	smooth muscle tissue development	3	ITGA8|NF1|TP63	0.00582908	**
Undifferentiated (nC3) ∩ Better survival	signal transduction	19	ADCY2|ARHGAP28|ARHGAP42|CD226|CUBN|GRID2|GRIN2A|HMGA2|IL1RAP|INPP4B|MR1|NF1|NPHP1|PDE1A|PGR|PKHD1|PLA2R1|PRKAA2|PTGFR	0.00717313	**
Undifferentiated (nC3) ∩ Better survival	brain development	7	CLN5|DAB1|GLI3|GRIN2A|HYDIN|ITGA8|NF1	0.00788773	**
Undifferentiated (nC3) ∩ Better survival	negative regulation of JAK-STAT cascade	4	DAB1|FLRT2|HMGA2|SOCS7	0.00937773	**
Undifferentiated (nC3) ∩ Better survival	ion transmembrane transport	7	ANO4|ATP13A4|GRID2|GRIN2A|RYR3|SLC12A1|TRPM3	0.0137922	*
Undifferentiated (nC3) ∩ Better survival	cell differentiation	12	DAB1|DDX4|DOCK7|FLT3|ITGA8|MUSK|NPHP1|PARP11|PIWIL2|SEMA3E|SYNE1|TP63	0.0141287	*
Undifferentiated (nC3) ∩ Better survival	cell-cell adhesion	5	CDH10|CDH9|ITGA8|NPHP1|PKHD1	0.0237427	*
Undifferentiated (nC3) ∩ Better survival	phosphorylation	10	AK5|AKAP7|FLT3|GK5|MUSK|NEK5|PIP5K1B|PRKAA2|STK31|TAOK1	0.0302681	*
Undifferentiated (nC3) ∩ Better survival	calcium ion transmembrane transport	5	ATP13A4|GRIN2A|RYR3|TMC1|TRPM3	0.0332363	*
Undifferentiated (nC3) ∩ Better survival	carbohydrate metabolic process	6	AMY1A|AMY1B|AMY1C|AMY2A|EPM2A|GK5	0.0447457	*
NOR (nC9) ∩ Better survival	calcium-dependent cell-cell adhesion via plasma membrane cell adhesion molecules	4	ATP2C1|PCDHB10|PCDHB16|PCDHB6	0.000272497	**
NOR (nC9) ∩ Better survival	cell adhesion	9	ALCAM|ASTN1|CD47|CNTN1|PCDH10|PCDH7|PCDHB10|PCDHB16|PCDHB6	0.000917889	**
NOR (nC9) ∩ Better survival	chemical synaptic transmission	6	KCNQ3|PCDHB10|PCDHB16|PCDHB6|PMP22|SYT1	0.00223206	**
NOR (nC9) ∩ Better survival	motor neuron axon guidance	3	ALCAM|FOXP1|NRP1	0.00426836	**
NOR (nC9) ∩ Better survival	homophilic cell adhesion via plasma membrane adhesion molecules	5	PCDH10|PCDH7|PCDHB10|PCDHB16|PCDHB6	0.00590051	**
NOR (nC9) ∩ Better survival	positive regulation of focal adhesion assembly	3	FMN1|NRP1|SFRP1	0.00770874	**
NOR (nC9) ∩ Better survival	calcium ion-regulated exocytosis of neurotransmitter	3	SYT1|SYT13|SYT4	0.0113897	*
NOR (nC9) ∩ Better survival	nervous system development	7	CNTN1|KIDINS220|NRP1|PCDH10|PCDHB6|SEMA6D|TMOD2	0.0204066	*
Undifferentiated (nC3) ∩ Poor survival	cellular response to DNA damage stimulus	21	BARD1|BRCA1|BRCA2|BRIP1|C12orf48|CHEK2|CLSPN|FANCD2|FANCI|FANCM|GEN1|INTS7|MMS22L|POLQ|RAD51B|RBBP8|SMC6|SPDYA|TTC5|WRN|ZRANB3	3.47e-11	**
Undifferentiated (nC3) ∩ Poor survival	DNA repair	19	BARD1|BRCA1|BRCA2|BRIP1|C12orf48|CHEK2|CLSPN|FANCD2|FANCI|FANCM|GEN1|MMS22L|POLQ|RAD51B|RBBP8|SMC6|TTC5|WRN|ZRANB3	5.87e-11	**
Undifferentiated (nC3) ∩ Poor survival	cell cycle	20	ANAPC1|ASPM|BRCA1|BRCA2|BUB1|CENPE|CHEK2|CLSPN|CTCFL|E2F6|ESCO2|FANCD2|FANCI|GNAI3|KNTC1|NCAPG2|NEDD1|NUP37|RBBP8|SPDYA	9.03e-08	**
Undifferentiated (nC3) ∩ Poor survival	double-strand break repair via homologous recombination	9	BRCA1|BRCA2|GEN1|MMS22L|POLQ|RAD51B|RBBP8|SMC6|WRN	3.55e-07	**
Undifferentiated (nC3) ∩ Poor survival	microtubule-based movement	10	CENPE|DNAH11|DNAH14|DNAH3|KIF14|KIF15|KIF6|MYH1|MYH13|MYH4	4.15e-07	**
Undifferentiated (nC3) ∩ Poor survival	detection of chemical stimulus involved in sensory perception of smell	15	OR10K1|OR1A1|OR2AG1|OR2AT4|OR2M3|OR2T12|OR4D9|OR4F4|OR4F5|OR4N2|OR52A1|OR56A1|OR56A4|OR5AS1|OR8D1	1.06e-06	**
Undifferentiated (nC3) ∩ Poor survival	sensory perception of smell	15	OR10K1|OR1A1|OR2AG1|OR2AT4|OR2M3|OR2T12|OR4D9|OR4F4|OR4F5|OR4N2|OR52A1|OR56A1|OR56A4|OR5AS1|OR8D1	2.57e-06	**
Undifferentiated (nC3) ∩ Poor survival	regulation of transcription, DNA-templated	35	ANKRD30A|ATAD2|BRCA1|BRMS1L|CHEK2|CTCFL|DEPDC1|DR1|E2F6|ELP4|ETV1|LMO3|MAP2K6|MED12L|MED17|MYB|NUP133|POU6F2|PRDM5|PRDM7|RFX6|SATB2|ST18|TAF4B|ZNF169|ZNF215|ZNF285|ZNF426|ZNF479|ZNF519|ZNF578|ZNF595|ZNF678|ZNF705G|ZNF716	1.2e-05	**
Undifferentiated (nC3) ∩ Poor survival	response to stimulus	16	OR10K1|OR1A1|OR2AG1|OR2AT4|OR2M3|OR2T12|OR4D9|OR4F4|OR4F5|OR4N2|OR52A1|OR56A1|OR56A4|OR5AS1|OR8D1|RP1	1.61e-05	**
Undifferentiated (nC3) ∩ Poor survival	transcription, DNA-templated	33	ATAD2|BRCA1|BRMS1L|CHEK2|CTCFL|DEPDC1|DR1|E2F6|ELP4|ETV1|LMO3|MAP2K6|MED12L|MED17|MYB|POU6F2|PRDM5|RFX6|SATB2|ST18|TAF4B|TTLL5|ZNF169|ZNF215|ZNF285|ZNF426|ZNF479|ZNF519|ZNF578|ZNF595|ZNF678|ZNF705G|ZNF716	2.05e-05	**
Undifferentiated (nC3) ∩ Poor survival	double-strand break repair	7	BRCA1|BRCA2|BRIP1|CHEK2|ESCO2|POLQ|WRN	3.77e-05	**
Undifferentiated (nC3) ∩ Poor survival	replication fork processing	5	FANCM|GEN1|MMS22L|WRN|ZRANB3	0.000300762	**
Undifferentiated (nC3) ∩ Poor survival	regulation of transcription by RNA polymerase II	21	ATAD2|BRCA1|BRIP1|ELP4|MED12L|MED17|POU6F2|PRDM7|RBBP8|SATB2|WDHD1|ZNF169|ZNF215|ZNF285|ZNF426|ZNF479|ZNF519|ZNF595|ZNF678|ZNF705G|ZNF716	0.000358814	**
Undifferentiated (nC3) ∩ Poor survival	cell division	12	ANAPC1|ASPM|BUB1|CENPE|CHEK2|GNAI3|KIF14|KNTC1|NCAPG2|NEDD1|NUP37|RBBP8	0.00050186	**
Undifferentiated (nC3) ∩ Poor survival	metabolic process	13	ACSM2B|ACSM3|CPS1|GALK2|GPAM|IDE|MTHFD2L|PPAT|SI|TYR|TYRP1|WRN|ZRANB3	0.000534695	**
Undifferentiated (nC3) ∩ Poor survival	DNA replication	8	BARD1|BRCA1|BRIP1|CLSPN|POLQ|PRIM2|RBBP8|WRN	0.000879608	**
Undifferentiated (nC3) ∩ Poor survival	G-protein coupled receptor signaling pathway	19	GNAI3|KNG1|LGR4|LGR5|OR10K1|OR1A1|OR2AG1|OR2AT4|OR2M3|OR2T12|OR4D9|OR4F4|OR4F5|OR4N2|OR52A1|OR56A1|OR56A4|OR5AS1|OR8D1	0.00137871	**
Undifferentiated (nC3) ∩ Poor survival	detection of chemical stimulus involved in sensory perception	6	OR10K1|OR2AT4|OR4D9|OR4F4|OR4F5|OR4N2	0.00306336	**
Undifferentiated (nC3) ∩ Poor survival	signal transduction	25	ANTXR2|DEPDC1|EGF|FAM13A|GABRA6|GNAI3|LGR4|LGR5|MAP2K6|MET|OR10K1|OR1A1|OR2AG1|OR2AT4|OR2M3|OR2T12|OR4D9|OR4F4|OR4F5|OR4N2|OR52A1|OR56A1|OR56A4|OR5AS1|OR8D1	0.00458644	**
Undifferentiated (nC3) ∩ Poor survival	DNA damage checkpoint	4	BRIP1|CHEK2|CLSPN|INTS7	0.0141287	*
Undifferentiated (nC3) ∩ Poor survival	DNA double-strand break processing	3	BARD1|BRCA1|RBBP8	0.0293751	*
Undifferentiated (nC3) ∩ Poor survival	chromosome segregation	5	BRCA1|BUB1|CENPE|ESCO2|NUP37	0.0306303	*
Undifferentiated (nC3) ∩ Poor survival	DNA damage response, signal transduction by p53 class mediator resulting in transcription of p21 class mediator	3	BRCA1|BRCA2|CHEK2	0.0338513	*
Undifferentiated (nC3) ∩ Poor survival	neural tube development	4	CECR2|INTU|NUP133|STIL	0.040643	*
Undifferentiated (nC3) ∩ Poor survival	positive regulation of canonical Wnt signaling pathway	5	ASPM|EGF|LGR4|LGR5|SCEL	0.0463906	*
NOR (nC9) ∩ Poor survival	SRP-dependent cotranslational protein targeting to membrane	30	FAU|RPL14|RPL15|RPL18|RPL18A|RPL23A|RPL24|RPL26|RPL27|RPL29|RPL31|RPL32|RPL34|RPL35A|RPL4|RPS10|RPS11|RPS13|RPS15|RPS15A|RPS19|RPS21|RPS24|RPS27A|RPS3|RPS5|RPS7|RPS9|RPSA|UBA52	<1E-50	**
NOR (nC9) ∩ Poor survival	translation	38	EEF1B2|EEF2|EIF2AK2|EIF3L|EPRS|FAU|RPL14|RPL15|RPL18|RPL18A|RPL23A|RPL24|RPL26|RPL27|RPL29|RPL31|RPL32|RPL34|RPL35A|RPL39L|RPL4|RPS10|RPS11|RPS13|RPS15|RPS15A|RPS19|RPS21|RPS24|RPS27A|RPS3|RPS5|RPS7|RPS9|RPSA|RSL24D1|TARS|UBA52	<1E-50	**
NOR (nC9) ∩ Poor survival	nuclear-transcribed mRNA catabolic process, nonsense-mediated decay	30	FAU|RPL14|RPL15|RPL18|RPL18A|RPL23A|RPL24|RPL26|RPL27|RPL29|RPL31|RPL32|RPL34|RPL35A|RPL4|RPS10|RPS11|RPS13|RPS15|RPS15A|RPS19|RPS21|RPS24|RPS27A|RPS3|RPS5|RPS7|RPS9|RPSA|UBA52	<1E-50	**
NOR (nC9) ∩ Poor survival	translational initiation	31	EIF3L|FAU|RPL14|RPL15|RPL18|RPL18A|RPL23A|RPL24|RPL26|RPL27|RPL29|RPL31|RPL32|RPL34|RPL35A|RPL4|RPS10|RPS11|RPS13|RPS15|RPS15A|RPS19|RPS21|RPS24|RPS27A|RPS3|RPS5|RPS7|RPS9|RPSA|UBA52	<1E-50	**
NOR (nC9) ∩ Poor survival	cytoplasmic translation	13	RPL15|RPL18|RPL18A|RPL24|RPL26|RPL29|RPL31|RPL32|RPL35A|RPL4|RPS21|RPS3|RPS7	6.9e-22	**
NOR (nC9) ∩ Poor survival	rRNA processing	9	RPL14|RPL26|RPL27|RPL35A|RPS15|RPS19|RPS24|RPS7|RPS9	1.54e-07	**
NOR (nC9) ∩ Poor survival	ribosomal small subunit assembly	5	RPS10|RPS15|RPS19|RPS5|RPSA	6.73e-07	**
NOR (nC9) ∩ Poor survival	mRNA splicing, via spliceosome	8	HNRNPL|HSPA8|HTATSF1|SF3B2|SNRNP27|SNRPD2|U2SURP|YBX1	8.59e-05	**
NOR (nC9) ∩ Poor survival	ribosomal small subunit biogenesis	4	RPS15|RPS19|RPS24|RPS7	0.000159642	**
NOR (nC9) ∩ Poor survival	positive regulation of transcription by RNA polymerase II	12	ATRX|BMP7|H2AFZ|HMGA1|HMGB1|HMGB2|RPS27A|SMARCC1|TCF12|TEAD1|UBA52|YBX1	0.00226994	**
NOR (nC9) ∩ Poor survival	oxidation-reduction process	10	ALKBH7|HADHA|HSD17B11|HSD17B12|LDHB|MTHFD2|NDUFA1|NDUFB11|PRDX2|UQCRC1	0.0028123	**
NOR (nC9) ∩ Poor survival	nucleosome assembly	5	ATRX|H1F0|HIST1H4E|HMGB2|SMARCA5	0.00374982	**
NOR (nC9) ∩ Poor survival	apoptotic DNA fragmentation	3	H1F0|HMGB1|HMGB2	0.00426836	**
NOR (nC9) ∩ Poor survival	negative regulation of translation	4	EIF2AK2|EPRS|FXR1|RPS3	0.0113897	*
NOR (nC9) ∩ Poor survival	ribosomal large subunit assembly	3	RPL23A|RPL24|RSL24D1	0.0153835	*
NOR (nC9) ∩ Poor survival	transcription, DNA-templated	16	ATRX|BTF3|DPY30|EIF2AK2|HDGF|HINT1|HMGA1|HMGB2|HSPA8|HTATSF1|POLR1D|RPS3|SMARCC1|TCF12|TEAD1|YBX1	0.0194135	*
NOR (nC9) ∩ Poor survival	ribosomal large subunit biogenesis	3	RPL14|RPL26|RPL35A	0.0204066	*
NOR (nC9) ∩ Poor survival	positive regulation of transcription, DNA-templated	8	BMP7|CKS1B|HMGA1|HMGB2|SMARCA5|SMARCC1|TCF12|TEAD1	0.0275425	*
NOR (nC9) ∩ Poor survival	DNA damage response, detection of DNA damage	3	RPS27A|RPS3|UBA52	0.038	*
Biological processes (GO) enriched in genes human NB significantly associated with age at diagnosis in 498 NBs (Supplementary Fig 6)
NB cell cluster with signature genes significantly correlated with age at diagnosis in 498 SEQC NB samples	Biological process (GO)	Number of genes in NB specific signature significantly correlated with age at diagnosis and enriched in biological process (GO)	Genes in NB specific signature significantly correlated with age at diagnosis and enriched in biological process (GO)	FDR	Significance
NOR (nC9) ∩ Directly correlated with age at diagnosis	SRP-dependent cotranslational protein targeting to membrane	15	FAU|RPL18A|RPL31|RPL34|RPL35A|RPS10|RPS11|RPS13|RPS15|RPS15A|RPS19|RPS21|RPS3|RPS7|UBA52	3.92e-27	**													**
NOR (nC9) ∩ Directly correlated with age at diagnosis	nuclear-transcribed mRNA catabolic process, nonsense-mediated decay	15	FAU|RPL18A|RPL31|RPL34|RPL35A|RPS10|RPS11|RPS13|RPS15|RPS15A|RPS19|RPS21|RPS3|RPS7|UBA52	1.6e-25	**													**
NOR (nC9) ∩ Directly correlated with age at diagnosis	translational initiation	15	FAU|RPL18A|RPL31|RPL34|RPL35A|RPS10|RPS11|RPS13|RPS15|RPS15A|RPS19|RPS21|RPS3|RPS7|UBA52	2.55e-24	**													**
NOR (nC9) ∩ Directly correlated with age at diagnosis	translation	16	EEF1B2|FAU|RPL18A|RPL31|RPL34|RPL35A|RPS10|RPS11|RPS13|RPS15|RPS15A|RPS19|RPS21|RPS3|RPS7|UBA52	4.56e-21	**													**
NOR (nC9) ∩ Directly correlated with age at diagnosis	cytoplasmic translation	6	RPL18A|RPL31|RPL35A|RPS21|RPS3|RPS7	6.2e-09	**													**
NOR (nC9) ∩ Directly correlated with age at diagnosis	ribosomal small subunit assembly	3	RPS10|RPS15|RPS19	0.00117167	**													**
NOR (nC9) ∩ Directly correlated with age at diagnosis	ribosomal small subunit biogenesis	3	RPS15|RPS19|RPS7	0.00168792	**													**
NOR (nC9) ∩ Directly correlated with age at diagnosis	mRNA splicing, via spliceosome	5	HNRNPL|HTATSF1|SF3B2|SNRNP27|SNRPD2	0.00441327	**													**
NOR (nC9) ∩ Directly correlated with age at diagnosis	rRNA processing	4	RPL35A|RPS15|RPS19|RPS7	0.0118223	*													**
NOR (nC9) ∩ Inversely correlated with age at diagnosis	forebrain development	5	ARHGAP35|FOXP1|GNAO1|SETD2|TOP2B	0.00117167	**													**
NOR (nC9) ∩ Inversely correlated with age at diagnosis	cell adhesion	9	ALCAM|ASTN1|CD47|CNTN1|PCDH10|PCDH7|PCDHB16|PODXL2|RND3	0.00706239	**													**
NOR (nC9) ∩ Inversely correlated with age at diagnosis	response to cytokine	4	BCL2|GNAO1|JUN|LIFR	0.0104413	*													**
NOR (nC9) ∩ Inversely correlated with age at diagnosis	motor neuron axon guidance	3	ALCAM|FOXP1|NRP1	0.0112245	*													**
NOR (nC9) ∩ Inversely correlated with age at diagnosis	positive regulation of smooth muscle cell migration	3	BCL2|NRP1|SEMA6D	0.0112245	*													**
NOR (nC9) ∩ Inversely correlated with age at diagnosis	positive regulation of cell proliferation	8	BCL2|CD47|GAB2|IRS2|JUN|LIFR|SFRP1|TIAL1	0.013139	*													**
NOR (nC9) ∩ Inversely correlated with age at diagnosis	positive regulation of focal adhesion assembly	3	FMN1|NRP1|SFRP1	0.018108	*													**
NOR (nC9) ∩ Inversely correlated with age at diagnosis	negative regulation of cell proliferation	7	BCL2|DDAH1|JARID2|JUN|PBRM1|PMP22|SFRP1	0.0268118	*													**
NOR (nC9) ∩ Inversely correlated with age at diagnosis	response to drug	6	BCL2|GNAO1|JUN|KCNK3|OXCT1|SFRP1	0.0354694	*													**
NOR (nC9) ∩ Inversely correlated with age at diagnosis	axon guidance	5	ALCAM|ARHGAP35|GAB2|IRS2|NRP1	0.0384989	*													**
NOR (nC9) ∩ Inversely correlated with age at diagnosis	mammary gland development	3	ARHGAP35|IRS2|MST1	0.0401949	*													**
Undifferentiated (nC3) ∩ Directly correlated with age at diagnosis	microtubule-based movement	12	DNAH10|DNAH11|DNAH14|DNAH3|DNAH5|DNAH6|DNAH7|DNAH8|KIF6|MYH13|MYH4|MYO3B	1.83e-11	**													*
Undifferentiated (nC3) ∩ Directly correlated with age at diagnosis	cilium movement	5	DNAH11|DNAH3|DNAH5|DNAH7|DNAH8	0.00063725	**													*
Undifferentiated (nC3) ∩ Directly correlated with age at diagnosis	cilium assembly	8	ABCC4|CDC14B|DNAH14|DNAH5|DNAH6|INTU|TTC26|WDR35	0.000655224	**													*
Undifferentiated (nC3) ∩ Directly correlated with age at diagnosis	mRNA processing	10	AFF2|CPSF2|GEMIN5|PTCD2|RBMY1A1|RBMY1B|RBMY1D|RBMY1E|RBMY1F|RBMY1J	0.00117167	**													*
Undifferentiated (nC3) ∩ Directly correlated with age at diagnosis	cilium-dependent cell motility	3	DNAH3|DNAH7|DNAH8	0.0078016	**													*
Undifferentiated (nC3) ∩ Directly correlated with age at diagnosis	RNA splicing	8	AFF2|GEMIN5|RBMY1A1|RBMY1B|RBMY1D|RBMY1E|RBMY1F|RBMY1J	0.00928867	**													*
Undifferentiated (nC3) ∩ Directly correlated with age at diagnosis	ion transport	11	GABRA6|GABRG3|GRIN2B|PKD1L3|SLC13A1|SLC5A12|SLC5A8|SLC9B1|SLC9C2|SLCO1A2|SLCO6A1	0.0138465	*													*
Undifferentiated (nC3) ∩ Directly correlated with age at diagnosis	flagellated sperm motility	4	DNAH11|DNAH5|SLC9B1|TTLL5	0.0384989	*													*
Undifferentiated (nC3) ∩ Inversely correlated with age at diagnosis	cell adhesion	14	CDH9|CDON|CNTN5|COL6A6|DSC2|FAT3|FLRT2|FREM1|ITGA8|LAMA1|LAMA2|LAMA3|LAMB4|PDZD2	1.14e-07	**													*
Undifferentiated (nC3) ∩ Inversely correlated with age at diagnosis	multicellular organism development	13	APAF1|DAB1|EHF|FAT3|FLRT2|FREM1|HMGA2|ITGA8|PRTG|RORB|SEMA3E|SLCO4C1|WNT2B	0.00117167	**													*
Undifferentiated (nC3) ∩ Inversely correlated with age at diagnosis	intracellular transport	4	RGPD3|RGPD5|RGPD6|RGPD8	0.00152672	**													*
Undifferentiated (nC3) ∩ Inversely correlated with age at diagnosis	regulation of cell adhesion	4	LAMA1|LAMA2|LAMA3|LMO7	0.00466289	**													*
Undifferentiated (nC3) ∩ Inversely correlated with age at diagnosis	negative regulation of JAK-STAT cascade	4	DAB1|FLRT2|HMGA2|SOCS7	0.00482635	**													*
Undifferentiated (nC3) ∩ Inversely correlated with age at diagnosis	extracellular matrix organization	6	FBN2|ITGA8|LAMA1|LAMA2|LAMA3|NF1	0.00636001	**													*
Undifferentiated (nC3) ∩ Inversely correlated with age at diagnosis	metabolic process	8	ACSS3|ALDH1L2|AMY1A|AMY1B|AMY1C|AMY2A|ENPP1|PLA2G4A	0.0093098	**													*
Undifferentiated (nC3) ∩ Inversely correlated with age at diagnosis	lipid transport	5	ABCA10|ABCA6|ABCA9|ABCB4|ANO4	0.0104448	*													*
Undifferentiated (nC3) ∩ Inversely correlated with age at diagnosis	regulation of embryonic development	3	LAMA1|LAMA2|LAMA3	0.0112245	*													*
Undifferentiated (nC3) ∩ Inversely correlated with age at diagnosis	limb morphogenesis	3	FBN2|GLI3|PCSK5	0.018108	*													*
Undifferentiated (nC3) ∩ Inversely correlated with age at diagnosis	intracellular signal transduction	7	ADCY10|AKAP7|ARHGEF12|DEPDC5|GUCY1A2|PRKAA2|SOCS7	0.0325121	*													*
Undifferentiated (nC3) ∩ Inversely correlated with age at diagnosis	cytokine-mediated signaling pathway	6	FLRT2|HGF|IL1RAP|POU2F1|PTPRZ1|SOCS7	0.0402878	*													*
Undifferentiated (nC3) ∩ Inversely correlated with age at diagnosis	metanephros development	3	GLI3|ITGA8|NF1	0.0499	*
